# Supplementary material for: Pan-cancer analyses reveal the genetic and pharmacogenomic landscape of transient receptor potential channels
Source: NPJ Genom Med. 2022 May 25;7:32. doi: 10.1038/s41525-022-00304-1 (PMC9132893; doi:10.1038/s41525-022-00304-1)
Supplement: Supplementary file 2 — Supplementary Table 1 [file 41525_2022_304_MOESM2_ESM.xlsx]

## Sheet: Table S1
Table S1. The TRP genes collected in this study.
HGNC ID (gene)	Approved symbol	Approved name	Previous symbols	Aliases	Chromosome
HGNC:497	TRPA1	transient receptor potential cation channel subfamily A member 1	ANKTM1		8q21.11
HGNC:12333	TRPC1	transient receptor potential cation channel subfamily C member 1		HTRP-1	3q23
HGNC:12334	TRPC2	transient receptor potential cation channel subfamily C member 2 (pseudogene)			11p15.4
HGNC:12335	TRPC3	transient receptor potential cation channel subfamily C member 3			4q27
HGNC:12336	TRPC4	transient receptor potential cation channel subfamily C member 4		HTRP4,TRP4	13q13.3
HGNC:12337	TRPC5	transient receptor potential cation channel subfamily C member 5		PPP1R159	Xq23
HGNC:12338	TRPC6	transient receptor potential cation channel subfamily C member 6	FSGS2	TRP6	11q22.1
HGNC:20754	TRPC7	transient receptor potential cation channel subfamily C member 7			5q31.1
HGNC:13356	MCOLN1	mucolipin TRP cation channel 1		TRPML1,ML4,MLIV,MST080,MSTP080,TRPM-L1	19p13.2
HGNC:13357	MCOLN2	mucolipin TRP cation channel 2		TRPML2,FLJ36691,TRP-ML2	1p22.3
HGNC:13358	MCOLN3	mucolipin TRP cation channel 3		TRPML3,FLJ11006,TRP-ML3	1p22.3
HGNC:7146	TRPM1	transient receptor potential cation channel subfamily M member 1	MLSN1	LTRPC1,CSNB1C	15q13.3
HGNC:12339	TRPM2	transient receptor potential cation channel subfamily M member 2	TRPC7	KNP3,LTRPC2,NUDT9L1,NUDT9H,EREG1	21q22.3
HGNC:17992	TRPM3	transient receptor potential cation channel subfamily M member 3		KIAA1616,LTRPC3,GON-2	9q21.12-q21.13
HGNC:17993	TRPM4	transient receptor potential cation channel subfamily M member 4		FLJ20041	19q13.33
HGNC:14323	TRPM5	transient receptor potential cation channel subfamily M member 5		LTRPC5,MTR1	11p15.5
HGNC:17995	TRPM6	transient receptor potential cation channel subfamily M member 6	HOMG,HSH	CHAK2,FLJ22628	9q21.13
HGNC:17994	TRPM7	transient receptor potential cation channel subfamily M member 7		CHAK1,LTRPC7,TRP-PLIK	15q21.2
HGNC:17961	TRPM8	transient receptor potential cation channel subfamily M member 8			2q37.1
HGNC:9009	PKD2	polycystin 2, transient receptor potential cation channel		PKD4,PC2,Pc-2,TRPP2	4q22.1
HGNC:9011	PKD2L1	polycystin 2 like 1, transient receptor potential cation channel	PKD2L,PKDL	PCL,TRPP3	10q24.31
HGNC:9012	PKD2L2	polycystin 2 like 2, transient receptor potential cation channel		TRPP5	5q31.2
HGNC:12716	TRPV1	transient receptor potential cation channel subfamily V member 1	VR1		17p13.2
HGNC:18082	TRPV2	transient receptor potential cation channel subfamily V member 2		VRL,VRL-1,VRL1	17p11.2
HGNC:18084	TRPV3	transient receptor potential cation channel subfamily V member 3		VRL3	17p13.2
HGNC:18083	TRPV4	transient receptor potential cation channel subfamily V member 4		OTRPC4,TRP12,VROAC,VRL-2,VR-OAC,CMT2C	12q24.11
HGNC:3145	TRPV5	transient receptor potential cation channel subfamily V member 5	ECAC1	CaT2	7q34
HGNC:14006	TRPV6	transient receptor potential cation channel subfamily V member 6	ECAC2	CaT1	7q34
