# Supplementary material for: Pan-cancer analyses reveal the genetic and pharmacogenomic landscape of transient receptor potential channels
Source: NPJ Genom Med. 2022 May 25;7:32. doi: 10.1038/s41525-022-00304-1 (PMC9132893; doi:10.1038/s41525-022-00304-1)
Supplement: Supplementary file 3 — Supplementary Table 2 [file 41525_2022_304_MOESM3_ESM.xlsx]

## Sheet: Table S2
Table S2. Enrichment of mutations in transmembrane region for TRP genes across cancer types.
Approved symbol	OtherMutNum	OtherMutFreq	TransmembraneMutNum	TransmembraneMutFreq	GeneAminoAcidLen	TransmembraneLen	pvalue	Evalue	TransmembranemUTDensity	OtherMutDensity	Amino_Acid_Change	Overlap_Amino_Acid_Change_Num	Overlap_Amino_Acid_Change
MCOLN1	79	0.0277973	12	0.00422238	580	131	0.982535	0.583844	0.0916031	0.175947	p.D362N,p.N352S,p.T308I,p.R318H,p.I445M,p.L315F,p.V446M,p.S511N,p.F428C,p.D384N,p.V432M,p.V75A	8	p.D362N,p.N352S,p.I445M,p.L315F,p.V446M,p.S511N,p.F428C,p.V432M
MCOLN2	62	0.0218156	22	0.00774103	566	127	0.169055	1.16723	0.173228	0.14123	p.K72N,p.C434Y,p.K72N,p.G360V,p.V290I,p.Y347C,p.R82C,p.R484C,p.R82C,p.F381L,p.V76A,p.L397V,p.L501I,p.L481M,p.R82C,p.F494Y,p.A424V,p.Y289H,p.L501I,p.I498N,p.I358S,p.F433L	15	p.K72N,p.C434Y,p.K72N,p.G360V,p.R484C,p.V76A,p.L397V,p.L501I,p.L481M,p.F494Y,p.Y289H,p.L501I,p.I498N,p.I358S,p.F433L
MCOLN3	67	0.0235749	22	0.00774103	553	127	0.296122	1.07635	0.173228	0.157277	p.L496F,p.G387A,p.I389M,p.S487T,p.I354T,p.T379A,p.V433M,p.V73M,p.W431L,p.S487N,p.V433L,p.T381N,p.F477C,p.S484A,p.I350M,p.F485L,p.M285I,p.F497L,p.K69N	12	p.L496F,p.G387A,p.S487T,p.V433M,p.V73M,p.W431L,p.S487N,p.V433L,p.F477C,p.F485L,p.F497L,p.K69N
PKD2	97	0.0341309	17	0.0059817	968	128	0.245298	1.12774	0.132812	0.115476	p.V515A,p.A615V,p.I522V,p.A474S,p.V566E,p.G240S,p.G240V,p.V566L,p.F230L,p.Y239H,p.L229I,p.L510M	8	p.A615V,p.A474S,p.V566E,p.G240S,p.G240V,p.F230L,p.Y239H,p.L510M
PKD2L1	110	0.0387051	29	0.0102041	805	124	0.0327662	1.35443	0.233871	0.161527	p.F364L,p.E370K,p.D113H,p.I451M,p.V482I,p.L105S,p.C360F,p.A492T,p.I108T,p.G495V,p.A443D,p.V106I,p.G120R,p.Y438C,p.G495S,p.A449T,p.Y491C,p.V361I,p.L446P,p.A400V,p.L116P,p.L374F,p.I358V,p.F359L,p.A449T,p.F488L	18	p.E370K,p.D113H,p.I451M,p.L105S,p.C360F,p.G495V,p.A443D,p.G120R,p.Y438C,p.G495S,p.A449T,p.Y491C,p.L446P,p.A400V,p.L116P,p.F359L,p.A449T,p.F488L
PKD2L2	95	0.0334272	18	0.00633357	624	126	0.844492	0.788875	0.142857	0.190763	p.L427I,p.A488V,p.S284F,p.G409E,p.I40R,p.F281S,p.F419L,p.A488T,p.F410L	7	p.L427I,p.A488V,p.G409E,p.I40R,p.F281S,p.A488T,p.F410L
TRPA1	286	0.100633	29	0.0102041	1119	127	0.867997	0.811174	0.228346	0.288306	p.P949R,p.L936M,p.L736F,p.W809C,p.T813M,p.Q831L,p.T813M,p.A836S,p.L936V,p.Y842C,p.T814M,p.F884S,p.L891P,p.A939S,p.M720V,p.L850F,p.F846L,p.L769I,p.P949S,p.L847V,p.L769I,p.L730I,p.P732H,p.Y889H,p.F888V,p.L728I,p.L894V,p.L769I,p.P821S	14	p.P949R,p.L936M,p.L736F,p.W809C,p.T813M,p.Q831L,p.T813M,p.F884S,p.L891P,p.P949S,p.L847V,p.L730I,p.P732H,p.F888V
TRPC1	134	0.0471499	13	0.00457424	793	123	0.987302	0.570157	0.105691	0.2	p.H603N,p.A419T,p.L545R,p.G589V,p.S459C,p.A602V,p.L545F,p.I635V,p.I431S,p.R422K,p.R422I,p.F549L	2	p.L545R,p.S459C
TRPC3	165	0.0580577	29	0.0102041	836	126	0.469835	0.991818	0.230159	0.232394	p.L424V,p.I468M,p.A463V,p.R535M,p.L384R,p.F657L,p.K383N,p.A461E,p.L531Q,p.R381H,p.E389K,p.S454N,p.G533E,p.A430V,p.S465F,p.M457I,p.R381C,p.R374K,p.E536K,p.E532G,p.T568M,p.I658T,p.F653C,p.R453Q,p.L452M,p.R381C,p.L529F,p.V578I	11	p.A463V,p.R535M,p.F657L,p.R381H,p.G533E,p.S465F,p.R381C,p.F653C,p.R453Q,p.R381C,p.L529F
TRPC4	234	0.0823364	30	0.0105559	977	126	0.738288	0.881133	0.238095	0.274971	p.I607M,p.M600L,p.S489Y,p.F366C,p.K365M,p.L374F,p.V342F,p.L517S,p.H369Q,p.M330I,p.V611F,p.L490M,p.A482S,p.A477G,p.F363V,p.P341H,p.L339F,p.P341S,p.P341S,p.S372F,p.P341S,p.N614T,p.A531S,p.L339I,p.A531T,p.V606A,p.F340L,p.A531V,p.A529T,p.F487V	21	p.I607M,p.M600L,p.F366C,p.K365M,p.L517S,p.H369Q,p.V611F,p.L490M,p.F363V,p.P341H,p.P341S,p.P341S,p.S372F,p.P341S,p.N614T,p.A531T,p.V606A,p.F340L,p.A531V,p.A529T,p.F487V
TRPC5	206	0.0724842	36	0.0126671	973	126	0.161178	1.14876	0.285714	0.243211	p.D516H,p.L521F,p.A622V,p.S490L,p.L445F,p.Y524F,p.T401N,p.L529P,p.M623I,p.P400T,p.S451F,p.W416C,p.M438I,p.H473Q,p.M471L,p.M438I,p.S451F,p.S490L,p.M442I,p.D439N,p.S451F,p.I487L,p.E479K,p.S490L,p.M438I,p.P474T,p.L412I,p.S490L,p.S490L,p.S490L,p.I454T,p.S490L,p.S490L,p.S490L,p.A456T,p.A622D	23	p.D516H,p.A622V,p.S490L,p.Y524F,p.L529P,p.M623I,p.P400T,p.W416C,p.H473Q,p.S490L,p.D439N,p.E479K,p.S490L,p.P474T,p.S490L,p.S490L,p.S490L,p.I454T,p.S490L,p.S490L,p.S490L,p.A456T,p.A622D
TRPC6	173	0.0608726	27	0.00950035	931	126	0.454492	0.9975	0.214286	0.214907	p.W501G,p.L707I,p.S492L,p.L598I,p.L707I,p.S540L,p.G709V,p.M722L,p.I452T,p.M528I,p.G504D,p.M505I,p.K442T,p.S608F,p.G532D,p.A508V,p.M505I,p.M441I,p.G651R,p.S500F,p.Y711H,p.L598F,p.A539E,p.L723S,p.A538T,p.F641C,p.L707I	19	p.W501G,p.L707I,p.S492L,p.L598I,p.L707I,p.S540L,p.M722L,p.G504D,p.K442T,p.G532D,p.M441I,p.G651R,p.Y711H,p.L598F,p.A539E,p.L723S,p.A538T,p.F641C,p.L707I
TRPC7	187	0.0657987	25	0.00879662	862	126	0.857979	0.806754	0.198413	0.254076	p.G477R,p.A547S,p.R554L,p.A366S,p.S540L,p.A484V,p.S485F,p.M671I,p.G357E,p.S394F,p.M594I,p.N599S,p.M671I,p.L365F,p.A545T,p.L652I,p.S540L,p.I538M,p.S394Y,p.S394Y,p.F352V,p.A545V	15	p.G477R,p.A547S,p.R554L,p.S540L,p.S485F,p.M671I,p.S394F,p.M671I,p.A545T,p.L652I,p.S540L,p.I538M,p.S394Y,p.S394Y,p.A545V
TRPM1	218	0.0767065	26	0.00914849	1603	126	0.0459687	1.35565	0.206349	0.147596	p.P1067S,p.L1060F,p.G841R,p.A911V,p.R967Q,p.R980H,p.S1123L,p.I940F,p.A945V,p.I1058T,p.L1110M,p.I969V,p.A836D,p.G964A,p.E913K,p.L1060F,p.L898P,p.L1060F,p.P1067S	13	p.P1067S,p.L1060F,p.G841R,p.A911V,p.R967Q,p.R980H,p.S1123L,p.A945V,p.L1110M,p.E913K,p.L1060F,p.L1060F,p.P1067S
TRPM2	231	0.0812808	30	0.0105559	1503	127	0.0348021	1.3603	0.23622	0.167878	p.M931I,p.E842K,p.I898N,p.F813L,p.A808T,p.C1030F,p.A808T,p.L834F,p.L804I,p.A875T,p.M911T,p.V796L,p.V796L,p.H800Q,p.R886M,p.T1025M,p.I832M,p.H800Y,p.D872N,p.E842K,p.F935L,p.V880M,p.T1025M,p.L938R,p.V816M,p.F937L,p.V797M,p.K932T,p.A808V,p.V943M	14	p.E842K,p.I898N,p.C1030F,p.R886M,p.T1025M,p.I832M,p.D872N,p.E842K,p.T1025M,p.L938R,p.V816M,p.F937L,p.V797M,p.V943M
TRPM3	267	0.0939479	36	0.0126671	1732	147	0.0166207	1.39988	0.244898	0.168454	p.E19K,p.V906I,p.S1121L,p.T1137S,p.M799K,p.L1030I,p.R1131K,p.V975M,p.V971A,p.E1035Q,p.W23R,p.I978F,p.R983H,p.Q902E,p.P815T,p.I1044V,p.R983H,p.S1121L,p.G914E,p.V975M,p.R983H,p.L1134R,p.F1117V,p.P4S,p.D795G,p.R983C,p.L1030I,p.S1121L,p.S800Y,p.E809D,p.L984I,p.G969V,p.S1121L,p.P899L,p.S1121L,p.L20F	24	p.V906I,p.S1121L,p.L1030I,p.R1131K,p.V975M,p.V971A,p.I978F,p.R983H,p.Q902E,p.R983H,p.S1121L,p.G914E,p.V975M,p.R983H,p.L1134R,p.F1117V,p.R983C,p.L1030I,p.S1121L,p.G969V,p.S1121L,p.P899L,p.S1121L,p.L20F
TRPM4	147	0.0517241	11	0.00387051	1214	129	0.919568	0.655186	0.0852713	0.135484	p.R905L,p.D868N,p.G950V,p.L872F,p.A943V,p.V1030M,p.G945D,p.N1032I,p.R830C,p.V901A	10	p.R905L,p.D868N,p.G950V,p.L872F,p.A943V,p.V1030M,p.G945D,p.N1032I,p.R830C,p.V901A
TRPM5	120	0.0422238	13	0.00457424	1165	126	0.583919	0.903747	0.103175	0.115496	p.R848Q,p.F842L,p.V660I,p.V882M,p.A814D,p.L838F,p.M971I,p.I855K,p.A658T,p.A744T,p.L974R,p.V660I	6	p.R848Q,p.F842L,p.V882M,p.A814D,p.I855K,p.L974R
TRPM6	321	0.112949	25	0.00879662	2022	126	0.18822	1.15951	0.198413	0.169304	p.L1065F,p.A1051V,p.F948L,p.F956L,p.T846M,p.I980S,p.S990R,p.F1055Y,p.A917P,p.A848T,p.M973T,p.A985P,p.F978L,p.S743Y,p.A923D,p.I947T,p.M1061I,p.F1055L,p.L853F,p.R952Q,p.G924D,p.F762C,p.M977L	16	p.L1065F,p.A1051V,p.F948L,p.T846M,p.I980S,p.S990R,p.F1055Y,p.A917P,p.A985P,p.S743Y,p.I947T,p.M1061I,p.L853F,p.G924D,p.F762C,p.M977L
TRPM7	174	0.0612245	16	0.00562984	1865	126	0.145252	1.24645	0.126984	0.100058	p.L1092V,p.W972C,p.L1009F,p.R975C,p.I1006M,p.Y1002C,p.M996L,p.I964L,p.I1093T,p.Y923H,p.I771T,p.I930L,p.R975C,p.I771M	11	p.L1092V,p.W972C,p.L1009F,p.R975C,p.Y1002C,p.M996L,p.I1093T,p.Y923H,p.I771T,p.R975C,p.I771M
TRPM8	176	0.0619282	19	0.00668543	1104	126	0.726536	0.853724	0.150794	0.179959	p.L699V,p.S739F,p.L841V,p.I969M,p.V736M,p.V705E,p.L697Q,p.I962S,p.W740L,p.T967N,p.P703H,p.S762L,p.L974M,p.S762L,p.T967I,p.V755M,p.S762L	10	p.L699V,p.I969M,p.V736M,p.L697Q,p.I962S,p.T967N,p.P703H,p.L974M,p.T967I,p.V755M
TRPV1	1	0.000351865	0	0	839	146	0.174017	0	0	0.001443	/	/	/
TRPV2	77	0.0270936	22	0.00774103	764	126	0.0518502	1.34744	0.174603	0.12069	p.L441R,p.I492M,p.L505Q,p.V448L,p.G442W,p.A407V,p.F403L,p.A502V,p.A628P,p.L499F,p.Y542C,p.G548S,p.A407T,p.L503M,p.A407T,p.Q485R,p.L624M	9	p.L441R,p.L505Q,p.G442W,p.A502V,p.A628P,p.L499F,p.Y542C,p.G548S,p.L503M
TRPV3	107	0.0376495	12	0.00422238	790	126	0.953513	0.632253	0.0952381	0.161145	p.S459L,p.E610K,p.A494D,p.A606V,p.V596L,p.I534M,p.V593A,p.T566M,p.Y565H	6	p.S459L,p.A494D,p.I534M,p.V593A,p.T566M,p.Y565H
TRPV4	116	0.0408163	22	0.00774103	871	147	0.561591	0.944592	0.14966	0.160221	p.L619I,p.G521W,p.T706I,p.V483A,p.V475M,p.S634C,p.G585V,p.M482I,p.V475L,p.V475L,p.L698M,p.L610I,p.S477Y,p.A489V,p.L632M,p.L619R,p.A489T,p.D531E,p.G627S,p.D531Y,p.V694A	12	p.G521W,p.T706I,p.V475M,p.S634C,p.G585V,p.L698M,p.A489V,p.L632M,p.L619R,p.A489T,p.G627S,p.V694A
TRPV5	169	0.0594652	33	0.0116115	729	130	0.672837	0.916108	0.253846	0.282137	p.F468L,p.G422V,p.I407S,p.A507V,p.V459M,p.V348I,p.A576T,p.A334V,p.Q513K,p.L401I,p.G422V,p.T345K,p.G388E,p.G449W,p.F512L,p.V436G,p.S434F,p.V500I,p.M577I,p.M440I,p.G388E,p.G422E,p.A396T,p.P405L,p.E389K,p.V499A,p.I341L,p.A576T,p.A457T,p.P453T,p.L569I,p.S506Y	22	p.F468L,p.G422V,p.I407S,p.A507V,p.V459M,p.A576T,p.Q513K,p.G422V,p.G388E,p.G449W,p.F512L,p.V436G,p.M577I,p.G388E,p.G422E,p.A396T,p.E389K,p.V499A,p.A576T,p.A457T,p.L569I,p.S506Y
TRPV6	136	0.0478536	25	0.00879662	765	128	0.611059	0.928038	0.195312	0.213501	p.R610C,p.A545D,p.A376T,p.R385Q,p.Q374H,p.Y467F,p.V549L,p.V500A,p.F468L,p.W495C,p.F472L,p.A469T,p.E535K,p.R470Q,p.M481I,p.G471R,p.D383N,p.E375K,p.R385Q,p.E535K,p.R492Q,p.R492Q,p.V500I,p.R492Q,p.R492Q	15	p.A545D,p.A376T,p.R385Q,p.V549L,p.V500A,p.F468L,p.F472L,p.A469T,p.E535K,p.R470Q,p.M481I,p.G471R,p.E375K,p.R385Q,p.E535K
