# Supplementary material for: Pan-cancer analyses reveal the genetic and pharmacogenomic landscape of transient receptor potential channels
Source: NPJ Genom Med. 2022 May 25;7:32. doi: 10.1038/s41525-022-00304-1 (PMC9132893; doi:10.1038/s41525-022-00304-1)
Supplement: Supplementary file 4 — Supplementary Table 3 [file 41525_2022_304_MOESM4_ESM.xlsx]

## Sheet: Table S3
Table S3. Clinical relevance of TRPs expression across cancer types.
Approved symbol	Cancer	pvalue	HR	Upper.95	Lower.95
MCOLN3	HNSC	0.00783954	2.09915	3.17021	1.38995
TRPM5	HNSC	0.0906618	1.29892	1.73313	0.973496
PKD2L2	HNSC	0.0179507	0.71444	0.965311	0.528766
TRPM3	HNSC	0.0629233	1.28455	1.67596	0.984542
MCOLN1	HNSC	0.0386605	0.755813	0.985686	0.579548
TRPM7	HNSC	0.0253697	0.740076	0.970562	0.564325
TRPA1	HNSC	0.148996	1.27662	1.74294	0.935057
PKD2L1	HNSC	0.049664	0.762165	0.996049	0.583199
TRPV4	HNSC	0.0152617	0.723163	0.945993	0.552822
PKD2	HNSC	0.186831	1.28987	1.82758	0.910361
TRPM6	HNSC	0.0959492	0.79804	1.04824	0.60756
TRPV5	HNSC	0.0327597	0.601146	0.891831	0.405208
TRPM4	HNSC	0.0142406	0.617303	0.989834	0.384977
TRPC4	HNSC	0.00809434	1.55052	2.26384	1.06197
TRPM1	HNSC	0.190317	1.19652	1.57623	0.908285
TRPC6	HNSC	0.0102048	0.698384	0.937393	0.520316
TRPC3	HNSC	0.00263989	0.601141	0.897476	0.402651
TRPM2	HNSC	0.0353703	1.37473	1.90167	0.993806
TRPM8	HNSC	0.00262196	1.55286	2.1454	1.12398
TRPC1	HNSC	0.00199874	1.67881	2.49889	1.12785
MCOLN2	HNSC	0.00398126	0.673149	0.878073	0.51605
TRPV6	HNSC	0.156668	1.32947	1.90301	0.928784
TRPV3	HNSC	0.0316004	0.748722	0.976747	0.573931
TRPC2	HNSC	0.0108803	0.515425	0.769583	0.345204
TRPV2	HNSC	0.00342997	0.639055	0.90218	0.452672
TRPV1	HNSC	0.000583616	0.609626	0.797319	0.466117
MCOLN3	GBM	0.278874	0.768831	1.19823	0.49331
TRPC7	GBM	0.241011	1.27435	1.98367	0.818662
TRPM5	GBM	0.00494927	1.7114	2.68261	1.0918
TRPC5	GBM	0.0142998	0.638461	0.904526	0.450659
PKD2L2	GBM	0.151157	1.47079	2.75584	0.784954
TRPM3	GBM	0.0203891	1.9951	3.19968	1.24401
MCOLN1	GBM	0.132246	1.32237	1.88881	0.9258
TRPM7	GBM	0.10755	0.761354	1.06823	0.542634
TRPA1	GBM	0.189062	1.32632	2.12115	0.829324
PKD2L1	GBM	0.0201246	1.92762	3.02041	1.2302
TRPV4	GBM	0.00246264	1.73179	2.63837	1.13672
PKD2	GBM	0.0831774	1.59394	2.53922	1.00057
TRPM6	GBM	0.0409564	1.98362	3.30995	1.18877
TRPV5	GBM	0.0213015	1.60334	2.33025	1.10318
TRPM4	GBM	0.0166394	1.62573	2.34454	1.1273
TRPC4	GBM	0.067343	1.36305	1.94963	0.95295
TRPM1	GBM	0.217083	0.794606	1.13582	0.555899
TRPC6	GBM	0.0075597	0.524943	0.980516	0.281041
TRPC3	GBM	0.0137552	0.595217	0.983808	0.360115
TRPM2	GBM	0.0426436	1.45524	2.06178	1.02713
TRPM8	GBM	0.108558	1.39154	2.0472	0.945872
TRPC1	GBM	0.174445	0.718666	1.10955	0.465488
MCOLN2	GBM	0.256291	1.25206	1.90167	0.824362
TRPV6	GBM	0.139022	1.346	2.08602	0.868498
TRPV3	GBM	0.00818664	1.61305	2.27433	1.14404
TRPC2	GBM	0.0168176	1.56892	2.22606	1.10576
TRPV2	GBM	0.00667776	1.62684	2.2892	1.15613
TRPV1	GBM	0.0429889	1.42132	1.99651	1.01184
MCOLN3	LGG	1.57294e-05	2.12324	3.22242	1.399
TRPC7	LGG	0.0134954	1.73034	2.96052	1.01133
TRPM5	LGG	0.102673	1.33003	1.90095	0.930572
TRPC5	LGG	0.106539	0.629128	1.0168	0.389264
PKD2L2	LGG	0.038703	1.43055	2.0573	0.994733
TRPM3	LGG	0.0107988	1.66527	2.64784	1.04731
MCOLN1	LGG	3.01582e-05	2.61744	5.25904	1.30271
TRPM7	LGG	3.00398e-05	2.01161	2.85661	1.41657
TRPA1	LGG	0.0146178	1.7178	2.93465	1.00552
PKD2L1	LGG	0.0696185	1.36137	1.91812	0.966223
TRPV4	LGG	0.00454667	1.83794	3.12004	1.08269
PKD2	LGG	8.13793e-14	3.35856	4.84989	2.32582
TRPM6	LGG	0.29772	1.22167	1.75858	0.848679
TRPV5	LGG	0.00121907	1.92487	3.20933	1.15448
TRPM4	LGG	2.04314e-12	3.1633	4.8146	2.07835
TRPC4	LGG	0.135225	1.43096	2.18491	0.937175
TRPM1	LGG	8.86755e-05	1.94019	2.74781	1.36994
TRPC6	LGG	0.0140301	0.656123	0.943667	0.456196
TRPC3	LGG	0.000864701	0.523811	0.741468	0.370047
TRPM2	LGG	0.00701852	1.60928	2.26161	1.14511
TRPM8	LGG	0	4.42668	6.93597	2.8252
TRPC1	LGG	1.67196e-07	0.404703	0.570719	0.28698
MCOLN2	LGG	4.16189e-07	2.43251	3.79121	1.56074
TRPV6	LGG	0.00665083	0.616417	0.911758	0.416744
TRPV3	LGG	0.000165772	2.23784	4.00918	1.24911
TRPC2	LGG	0.0491136	1.44612	2.06145	1.01447
TRPV2	LGG	2.00989e-05	2.09225	2.94418	1.48684
TRPV1	LGG	0.063656	0.719235	1.04383	0.495579
MCOLN3	UVM	0.0674354	0.196933	0.561081	0.0691214
TRPM5	UVM	0.0779564	2.05965	4.76657	0.889979
PKD2L2	UVM	0.0420674	2.3202	5.34094	1.00794
TRPM3	UVM	0.286102	0.639728	1.44868	0.2825
MCOLN1	UVM	0.00531246	3.92303	8.91707	1.72592
TRPM7	UVM	0.0989732	2.13427	4.87295	0.934771
TRPA1	UVM	0.0030512	0.153359	0.355471	0.0661632
PKD2L1	UVM	0.00299978	3.34571	7.84237	1.42735
TRPV4	UVM	0.000787667	3.62219	10.0248	1.30878
PKD2	UVM	0.00282389	3.31413	10.0353	1.09448
TRPM6	UVM	0.000206654	4.76966	23.9463	0.950026
TRPM4	UVM	6.67251e-07	15.3177	35.1979	6.6661
TRPC4	UVM	0.135135	1.89136	5.07295	0.705156
TRPM1	UVM	0.10869	0.513166	1.16812	0.225438
TRPC6	UVM	0.000616296	3.75865	10.5216	1.3427
TRPC3	UVM	5.43437e-07	7.43321	18.5454	2.97932
TRPM2	UVM	8.73255e-06	5.14046	17.3173	1.52589
TRPM8	UVM	0.00019136	4.3372	10.5646	1.78061
TRPC1	UVM	0.0486149	3.85609	9.69586	1.53359
MCOLN2	UVM	0.00518525	4.08201	9.26551	1.79837
TRPV6	UVM	0.0157566	0.392815	0.991911	0.155562
TRPV3	UVM	0.00348501	3.61503	8.23616	1.58671
TRPC2	UVM	0.0894731	0.408355	0.96754	0.172348
TRPV2	UVM	1.17238e-06	7.73699	18.614	3.21592
TRPV1	UVM	0.174929	0.554404	1.55462	0.197711
MCOLN3	LUAD	0.00785176	0.634248	0.935152	0.430165
TRPM5	LUAD	0.000346213	0.487903	0.829776	0.286884
PKD2L2	LUAD	8.64133e-05	0.56527	0.764638	0.417884
TRPM3	LUAD	0.000208033	0.543823	0.802822	0.36838
MCOLN1	LUAD	0.0232746	0.699088	0.979149	0.499132
TRPM7	LUAD	0.00779961	0.599687	0.948116	0.379305
TRPA1	LUAD	0.00104782	1.8658	3.01145	1.156
PKD2L1	LUAD	0.00696068	0.631024	0.857931	0.46413
TRPV4	LUAD	0.0779821	0.671979	1.13259	0.398694
PKD2	LUAD	0.0321893	0.599203	0.887854	0.404396
TRPM6	LUAD	0.046953	0.739352	0.989652	0.552357
TRPV5	LUAD	0.106059	0.608612	0.997346	0.371394
TRPM4	LUAD	0.0269468	1.38369	1.8714	1.02309
TRPC4	LUAD	0.0835345	0.772988	1.03286	0.578499
TRPM1	LUAD	0.00506406	0.663527	0.8929	0.493076
TRPC6	LUAD	0.0011621	1.94048	3.29147	1.144
TRPC3	LUAD	0.0294188	0.723752	0.979732	0.534654
TRPM2	LUAD	0.0383501	0.556093	0.867285	0.35656
TRPM8	LUAD	0.0673219	1.43723	2.03919	1.01296
TRPC1	LUAD	0.00133078	0.583033	0.862477	0.39413
MCOLN2	LUAD	0.000770899	0.611039	0.827696	0.451094
TRPV6	LUAD	0.00768371	0.670463	0.896021	0.501685
TRPV3	LUAD	0.086673	1.31937	1.85584	0.937986
TRPC2	LUAD	0.000234622	0.479623	0.663811	0.346542
TRPV2	LUAD	0.0510341	0.723225	0.982893	0.532158
TRPV1	LUAD	0.0252044	0.638548	1.01969	0.39987
MCOLN3	LUSC	0.0654195	0.769614	1.01087	0.585937
TRPM5	LUSC	0.136142	0.798731	1.09276	0.583815
TRPC5	LUSC	0.0305988	0.591138	0.875812	0.398994
PKD2L2	LUSC	0.131094	0.713355	1.05187	0.483779
TRPM3	LUSC	0.075643	0.781579	1.02351	0.596836
MCOLN1	LUSC	0.0475792	1.39562	1.89957	1.02537
TRPM7	LUSC	0.0340281	0.657187	0.923524	0.46766
TRPA1	LUSC	0.196672	1.29703	1.86429	0.902382
PKD2L1	LUSC	0.103814	1.33228	1.83361	0.968015
TRPV4	LUSC	0.0167738	0.587944	0.845306	0.408939
PKD2	LUSC	0.195879	1.20718	1.59713	0.912441
TRPM6	LUSC	0.19549	1.20702	1.62387	0.897171
TRPV5	LUSC	0.132784	1.25712	1.67511	0.943426
TRPM4	LUSC	0.0397882	1.40196	1.89576	1.03678
TRPC4	LUSC	0.13193	1.36974	1.98733	0.944076
TRPM1	LUSC	0.0224331	0.693639	0.928474	0.518199
TRPC6	LUSC	0.0240617	1.40891	1.87354	1.05951
TRPC3	LUSC	0.144124	1.32124	1.86182	0.937612
TRPM2	LUSC	0.196123	0.790368	1.10277	0.566464
TRPM8	LUSC	0.0119372	0.615796	0.856401	0.442788
TRPC1	LUSC	0.0199822	0.729914	0.959877	0.555044
MCOLN2	LUSC	0.0164904	0.580894	0.839278	0.402057
TRPV6	LUSC	0.0454924	1.41009	1.93151	1.02943
TRPV3	LUSC	0.0653528	1.37087	1.99307	0.942906
TRPC2	LUSC	0.0967347	1.42653	2.0712	0.98252
TRPV2	LUSC	0.0262908	1.36849	1.7944	1.04367
TRPV1	LUSC	0.108572	1.43332	2.12234	0.967986
MCOLN3	MESO	0.165218	1.42457	2.47858	0.818773
TRPM5	MESO	0.152125	0.718672	1.1479	0.449943
PKD2L2	MESO	0.010759	1.94781	3.13811	1.20899
TRPM3	MESO	0.0434385	0.524835	1.19389	0.230718
MCOLN1	MESO	0.12136	0.598685	1.05326	0.3403
TRPM7	MESO	0.0178771	0.528755	1.02789	0.271995
TRPA1	MESO	0.0923475	0.667459	1.06108	0.419856
PKD2L1	MESO	0.116338	0.699879	1.12869	0.43398
TRPV4	MESO	0.0448001	0.543475	0.927073	0.318599
PKD2	MESO	0.00433708	0.510963	0.811073	0.321898
TRPM6	MESO	0.0217676	1.79161	3.2827	0.977815
TRPV5	MESO	0.147621	0.715868	1.15693	0.442956
TRPM4	MESO	0.0268019	2.92603	5.61945	1.52357
TRPC4	MESO	0.000426278	2.38813	3.79571	1.50253
TRPM1	MESO	0.367531	0.715479	1.36939	0.373825
TRPC6	MESO	0.0225278	1.94267	3.21631	1.17338
TRPC3	MESO	0.170888	1.3928	2.33458	0.830939
TRPM2	MESO	0.0857135	0.678151	1.07941	0.426056
TRPM8	MESO	0.0188049	1.74924	3.02052	1.01301
TRPC1	MESO	0.00272455	1.9567	3.11028	1.23097
MCOLN2	MESO	0.00847745	0.498189	0.982646	0.252575
TRPV6	MESO	0.000259991	0.436957	0.751696	0.254001
TRPV3	MESO	0.00329169	2.41233	5.75063	1.01195
TRPC2	MESO	0.0456115	0.636286	1.01069	0.400578
TRPV2	MESO	0.092917	1.59949	3.046	0.83991
TRPV1	MESO	0.0441791	1.59124	2.53061	1.00057
MCOLN3	BRCA	0.0567057	0.695081	0.981973	0.492007
TRPM5	BRCA	0.139839	0.761961	1.07277	0.5412
PKD2L2	BRCA	0.0131193	0.672919	0.930258	0.486767
TRPM3	BRCA	0.161555	0.685993	1.08759	0.432689
MCOLN1	BRCA	0.0739682	1.33009	1.83117	0.966124
TRPM7	BRCA	0.0388843	1.50377	2.14203	1.05569
TRPA1	BRCA	0.00081876	0.504607	0.852621	0.298642
PKD2L1	BRCA	0.23759	1.29846	1.93689	0.870459
TRPV4	BRCA	0.00954658	0.616469	0.945248	0.402047
PKD2	BRCA	0.130329	1.36738	2.15619	0.867144
TRPM6	BRCA	0.00431464	0.556325	0.921566	0.335838
TRPV5	BRCA	0.0995545	1.39505	2.0068	0.969781
TRPM4	BRCA	0.00666207	0.63445	0.871364	0.461951
TRPC4	BRCA	0.000200598	1.83802	2.65732	1.27133
TRPM1	BRCA	0.0544091	0.735336	1.01293	0.533817
TRPC6	BRCA	0.0550753	1.72175	2.72556	1.08764
TRPC3	BRCA	0.0245512	0.620893	1.02452	0.376282
TRPM2	BRCA	0.0209774	1.45205	2.02929	1.03901
TRPM8	BRCA	0.00314722	1.61668	2.29087	1.1409
TRPC1	BRCA	0.100743	1.35942	2.0354	0.907941
MCOLN2	BRCA	0.00614807	0.435266	0.677256	0.279742
TRPV6	BRCA	0.0275215	0.594202	1.05849	0.333566
TRPV3	BRCA	0.000106215	1.88396	2.73021	1.30001
TRPC2	BRCA	0.0876555	0.731976	1.08294	0.494754
TRPV2	BRCA	0.135423	0.71989	1.17604	0.440666
TRPV1	BRCA	0.0384783	0.671331	0.948593	0.475109
MCOLN3	ACC	0.0355044	0.242594	0.576941	0.102006
TRPM5	ACC	0.151587	2.11919	4.92542	0.911793
PKD2L2	ACC	0.0366284	0.453193	1.14179	0.179878
TRPM3	ACC	0.00415307	2.99858	6.36215	1.41327
MCOLN1	ACC	0.048044	0.365914	1.79677	0.074519
TRPM7	ACC	0.00275603	3.90322	8.20792	1.85615
TRPA1	ACC	0.0245981	0.27815	0.623514	0.124083
PKD2L1	ACC	0.00101036	3.75062	14.5095	0.969517
TRPV4	ACC	0.0553737	0.402153	1.57037	0.102987
PKD2	ACC	0.0713805	0.446241	0.957399	0.207992
TRPM6	ACC	0.00334024	3.07234	9.12665	1.03425
TRPM4	ACC	0.0109017	2.61881	5.56542	1.23228
TRPC4	ACC	0.14313	0.578498	1.23202	0.271634
TRPC6	ACC	0.0331246	0.153225	0.390488	0.0601247
TRPC3	ACC	0.132289	0.411387	0.997641	0.16964
TRPM2	ACC	0.0296617	2.61676	9.28906	0.737147
TRPM8	ACC	0.103322	3.09528	7.92245	1.20932
TRPC1	ACC	0.0100755	2.54946	5.67257	1.14582
MCOLN2	ACC	0.000104227	0.247587	0.552179	0.111013
TRPV6	ACC	0.0542188	2.03146	4.46627	0.923995
TRPV3	ACC	0.0169198	2.53244	6.9993	0.916269
TRPC2	ACC	0.0993257	0.529144	1.2808	0.218608
TRPV2	ACC	0.170497	1.66765	3.58429	0.775897
TRPV1	ACC	0.0239453	0.345681	0.739758	0.161533
MCOLN3	PCPG	0.0140926	4.63785	28.4554	0.755907
TRPC7	PCPG	0.100728	0	0	0
TRPM5	PCPG	0.00382329	6.279	34.4403	1.14476
TRPC5	PCPG	0.0634971	0.259767	1.04992	0.06427
PKD2L2	PCPG	0.000453202	0.126404	1.13558	0.0140704
TRPM3	PCPG	0.116405	2.875	14.0089	0.590028
MCOLN1	PCPG	0.0200973	5.08296	21.3327	1.21112
TRPM7	PCPG	0.000361355	8.07238	73.7848	0.883153
TRPA1	PCPG	0.207562	2.66722	24.1956	0.294022
PKD2L1	PCPG	0.00934128	0.107084	0.434386	0.0263981
TRPV4	PCPG	0.125123	0	0	0
PKD2	PCPG	0.059791	0.278097	2.0131	0.0384173
TRPM6	PCPG	0.0860316	0.197815	0.805636	0.0485715
TRPM4	PCPG	0.0402449	6.33381	25.3693	1.58133
TRPC4	PCPG	0.0215275	0.127288	0.51013	0.0317611
TRPM1	PCPG	0.225814	2.31665	12.8636	0.417214
TRPC6	PCPG	0.134763	0	0	0
TRPC3	PCPG	2.53985e-05	11.2466	88.8455	1.42367
TRPM2	PCPG	0.0893845	0.276748	1.11322	0.0688
TRPM8	PCPG	0.46502	0.59318	2.86533	0.1228
TRPC1	PCPG	0.375981	0.493458	2.02655	0.120156
MCOLN2	PCPG	0.255389	2.42878	20.381	0.289435
TRPV6	PCPG	0.118308	2.92863	12.3772	0.692959
TRPV3	PCPG	0.00014628	9.5083	66.5137	1.35924
TRPC2	PCPG	0.0303935	0.23624	1.93198	0.0288871
TRPV2	PCPG	0.0832882	3.27924	14.2054	0.756992
TRPV1	PCPG	0.00759298	5.51664	56.6837	0.536898
MCOLN3	THCA	0.0536869	0	0	0
TRPC7	THCA	0.048235	2.66085	9.42333	0.751341
TRPM5	THCA	0.0609722	3.71933	10.4116	1.32865
TRPC5	THCA	0.0144508	0.303978	1.18033	0.0782853
PKD2L2	THCA	0.0123602	3.36653	9.53566	1.18854
TRPM3	THCA	0.0167313	3.06438	9.55917	0.982346
MCOLN1	THCA	0.107168	0.453682	1.25287	0.164285
TRPM7	THCA	0.0930905	2.25121	6.23473	0.812854
TRPA1	THCA	0.0292523	3.27622	17.799	0.603048
PKD2L1	THCA	0.0795191	0.424608	1.32001	0.136584
TRPV4	THCA	0.122589	2.58711	15.4483	0.433261
PKD2	THCA	0.0108021	3.34822	10.002	1.12083
TRPM6	THCA	0.01891	7.72325	21.73	2.74499
TRPV5	THCA	0.232491	2.10632	10.8859	0.407553
TRPM4	THCA	0.0563973	2.57588	9.00637	0.73672
TRPC4	THCA	0.0882019	Inf	Inf	Inf
TRPM1	THCA	0.148531	0.444328	1.19593	0.165082
TRPC6	THCA	0.0900678	Inf	Inf	Inf
TRPC3	THCA	0.220712	2.14928	6.08585	0.759043
TRPM2	THCA	0.000405781	0.194924	0.965804	0.0393407
TRPM8	THCA	0.117884	0.228469	0.73743	0.070784
TRPC1	THCA	0.0759464	2.67387	12.7344	0.561439
MCOLN2	THCA	0.124385	0.46138	1.23976	0.171704
TRPV6	THCA	0.00179991	4.61567	25.6522	0.830507
TRPV3	THCA	0.084458	0.422062	1.14177	0.156018
TRPC2	THCA	0.0513804	0.365666	1.48527	0.0900249
TRPV2	THCA	0.0805072	0.417657	1.4205	0.1228
TRPV1	THCA	0.0374647	2.7269	8.86693	0.83862
MCOLN3	COAD	0.0581983	1.71017	3.42829	0.853106
TRPC7	COAD	0.0383122	1.65052	2.90857	0.936619
TRPM5	COAD	7.66608e-06	2.4752	4.15923	1.47302
PKD2L2	COAD	0.0593666	1.51694	2.48333	0.926622
TRPM3	COAD	0.0165895	1.6765	2.74517	1.02385
MCOLN1	COAD	0.0399558	1.81957	2.93023	1.12989
TRPM7	COAD	0.0235768	2.08526	3.43807	1.26475
TRPA1	COAD	0.0126866	0.601609	0.943459	0.383624
PKD2L1	COAD	0.00947965	1.90601	3.56887	1.01794
TRPV4	COAD	0.0139109	1.66796	2.46774	1.12738
PKD2	COAD	0.125889	1.38112	2.16379	0.881552
TRPM6	COAD	0.219074	1.27514	1.88051	0.864647
TRPM4	COAD	0.17938	1.55632	2.70197	0.896432
TRPC4	COAD	0.0574339	2.06778	3.6671	1.16597
TRPC6	COAD	0.157439	1.47905	2.79004	0.784069
TRPC3	COAD	0.0975332	0.632233	1.21333	0.32944
TRPM2	COAD	0.022423	1.56854	2.36639	1.03969
TRPM8	COAD	0.0164146	1.63729	2.4166	1.1093
TRPC1	COAD	0.0284523	1.54701	2.28081	1.0493
MCOLN2	COAD	0.186518	0.668501	1.1258	0.396957
TRPV6	COAD	0.107327	1.51387	2.72782	0.840164
TRPV3	COAD	0.00512506	1.86891	3.22794	1.08205
TRPC2	COAD	0.03198	1.8033	3.58675	0.906644
TRPV2	COAD	0.0233662	1.6864	2.88585	0.985481
TRPV1	COAD	0.00470008	1.73429	2.59486	1.15913
MCOLN3	ESCA	0.0553483	1.58973	2.65948	0.950281
TRPC7	ESCA	0.00791483	2.1036	4.29076	1.03131
TRPM5	ESCA	0.123603	2.01299	4.02589	1.00652
TRPC5	ESCA	0.273562	0.574031	1.27937	0.257558
PKD2L2	ESCA	0.176313	0.714326	1.16193	0.439151
TRPM3	ESCA	0.0185076	1.80809	3.2149	1.01689
MCOLN1	ESCA	0.186875	0.691624	1.16431	0.410838
TRPM7	ESCA	0.23363	0.707217	1.3409	0.373
TRPA1	ESCA	0.145096	1.45882	2.62179	0.811721
PKD2L1	ESCA	0.0126622	1.82203	3.03599	1.09348
TRPV4	ESCA	0.0705393	0.641448	1.04482	0.393806
PKD2	ESCA	0.0069837	0.434426	1.01781	0.185424
TRPM6	ESCA	0.0949249	1.55352	2.54745	0.947388
TRPV5	ESCA	0.024448	0.544974	1.03684	0.286446
TRPM4	ESCA	0.199162	1.42958	2.62952	0.777215
TRPC4	ESCA	0.20201	0.64798	1.43019	0.293582
TRPM1	ESCA	0.0244492	0.527363	0.874423	0.318051
TRPC6	ESCA	0.100851	1.55823	2.5755	0.94276
TRPC3	ESCA	0.0273299	0.416774	0.768755	0.22595
TRPM2	ESCA	0.11125	0.639426	1.07707	0.379608
TRPM8	ESCA	0.106432	1.5009	2.44316	0.922045
TRPC1	ESCA	0.14172	1.67758	3.03974	0.925829
MCOLN2	ESCA	0.391567	0.772362	1.38033	0.432173
TRPV6	ESCA	0.0271264	0.488801	0.844567	0.282898
TRPV3	ESCA	0.0343621	1.66159	2.77556	0.994708
TRPC2	ESCA	0.0151925	2.68375	4.85282	1.4842
TRPV2	ESCA	0.152112	0.604627	1.12587	0.324702
TRPV1	ESCA	0.092924	2.31473	4.74928	1.12817
MCOLN3	READ	0.027762	2.39261	6.49051	0.881991
TRPC7	READ	0.0420489	0.4456	1.18501	0.167559
TRPM5	READ	0.0483963	0.361938	1.78732	0.0732938
PKD2L2	READ	0.00784266	0.353322	0.77426	0.161233
TRPM3	READ	0.190242	0.595564	1.41381	0.250879
MCOLN1	READ	0.00816953	2.64266	6.08416	1.14784
TRPM7	READ	0.00861971	0.353583	0.766558	0.163094
TRPA1	READ	0.00181594	0.307299	0.874244	0.108017
PKD2L1	READ	0.017471	0.408187	0.928885	0.179373
TRPV4	READ	0.278571	1.51206	3.31587	0.689508
PKD2	READ	0.108308	4.42442	12.9687	1.50943
TRPM6	READ	0.048004	0.470837	1.07324	0.206558
TRPM4	READ	0.134545	0.562503	1.25287	0.252549
TRPC4	READ	0.0943395	Inf	Inf	Inf
TRPC6	READ	0.106778	0.429839	1.89283	0.0976114
TRPC3	READ	0.0499108	2.38403	8.07455	0.703893
TRPM2	READ	0.0788893	0.510673	1.1509	0.226594
TRPM8	READ	0.0456	0.465783	1.09108	0.198842
TRPC1	READ	0.057666	2.25119	6.80131	0.74513
MCOLN2	READ	0.188829	0.572796	1.25901	0.260598
TRPV6	READ	0.00335656	0.259803	0.56083	0.120353
TRPV3	READ	0.0597256	2.45974	9.53634	0.634448
TRPC2	READ	0.200262	0.573462	1.2606	0.260875
TRPV2	READ	0.111425	0.522505	1.3962	0.195539
TRPV1	READ	0.00931431	0.37665	0.814612	0.174151
MCOLN3	STAD	0.00338626	1.92187	2.77943	1.3289
TRPC7	STAD	0.115863	1.36239	1.95389	0.949949
TRPM5	STAD	0.210274	0.77153	1.12714	0.528112
TRPC5	STAD	0.0134606	1.65991	2.6898	1.02435
PKD2L2	STAD	0.00835732	0.559489	0.962877	0.325097
TRPM3	STAD	0.0423266	1.56599	2.29738	1.06744
MCOLN1	STAD	0.144839	1.36282	2.16774	0.856786
TRPM7	STAD	0.253271	0.818843	1.14518	0.585502
TRPA1	STAD	0.146902	0.728758	1.1793	0.450343
PKD2L1	STAD	0.0569214	1.53511	2.58631	0.911167
TRPV4	STAD	0.0761197	1.5403	2.33628	1.01552
PKD2	STAD	0.00314025	1.63395	2.3215	1.15004
TRPM6	STAD	0.0646881	1.35769	1.88943	0.975604
TRPV5	STAD	0.0470077	1.46655	2.08133	1.03336
TRPM4	STAD	0.00503343	0.628517	0.888483	0.444615
TRPC4	STAD	0.00256909	1.6633	2.39621	1.15456
TRPM1	STAD	0.0338383	1.65742	2.47343	1.11061
TRPC6	STAD	0.00129291	1.70796	2.37163	1.23001
TRPC3	STAD	0.00365514	1.61982	2.29607	1.14274
TRPM2	STAD	0.0581563	1.89705	3.18248	1.13082
TRPM8	STAD	0.057528	1.58769	2.83116	0.89036
TRPC1	STAD	0.00105115	1.73824	2.41028	1.25358
MCOLN2	STAD	0.0163293	0.467778	0.751561	0.291149
TRPV6	STAD	0.0274386	1.45154	2.06569	1.01998
TRPV3	STAD	0.0748681	1.37376	2.0046	0.94144
TRPC2	STAD	0.120104	1.4742	2.62121	0.829103
TRPV2	STAD	0.0548865	1.54166	2.27731	1.04365
TRPV1	STAD	0.218641	1.33427	2.03103	0.876536
MCOLN3	CHOL	0.203042	1.80304	4.90734	0.66247
TRPC7	CHOL	0.101181	0.458335	1.50082	0.13997
TRPM5	CHOL	0.113582	0.477205	1.42345	0.159981
TRPC5	CHOL	0.30477	1.61683	4.1044	0.63691
PKD2L2	CHOL	0.256592	0.583206	1.4705	0.231303
TRPM3	CHOL	0.124981	0.432648	1.11189	0.168348
MCOLN1	CHOL	0.107076	0.38232	1.01142	0.144519
TRPM7	CHOL	0.022957	0.271016	2.19513	0.0334604
TRPA1	CHOL	0.275381	1.65043	4.42029	0.616231
PKD2L1	CHOL	0.0330434	0.251763	0.671575	0.0943823
TRPV4	CHOL	0.115404	Inf	Inf	Inf
PKD2	CHOL	0.207053	1.81999	4.59634	0.720654
TRPM6	CHOL	0.0536516	2.65731	6.75326	1.04561
TRPV5	CHOL	0.0885588	2.16697	5.85443	0.802086
TRPM4	CHOL	0.151236	0.521785	1.3426	0.202785
TRPC4	CHOL	0.07898	0.449702	1.28161	0.157795
TRPM1	CHOL	0.0447322	0.304103	0.781847	0.118283
TRPC6	CHOL	0.396089	0.674511	1.73002	0.262982
TRPC3	CHOL	0.238188	1.92127	7.60715	0.485238
TRPM2	CHOL	0.301552	0.613264	1.71451	0.219358
TRPM8	CHOL	0.0412569	2.57354	6.66896	0.993123
TRPC1	CHOL	0.180948	0.504111	1.28075	0.198422
MCOLN2	CHOL	0.00891393	0.182802	4.16441	0.00802429
TRPV6	CHOL	0.113854	4.30336	13.5993	1.36176
TRPV3	CHOL	0.00957193	0.320936	0.942384	0.109297
TRPC2	CHOL	0.0147229	0.319463	0.823737	0.123895
TRPV2	CHOL	0.040445	0.395676	1.05613	0.148239
TRPV1	CHOL	0.149244	1.96278	5.74732	0.670316
MCOLN3	LIHC	0.00267057	1.81893	2.93527	1.12716
TRPM5	LIHC	0.00858784	1.60305	2.36376	1.08715
TRPC5	LIHC	0.0581593	0.706999	1.00068	0.49951
PKD2L2	LIHC	0.259959	1.21956	1.73477	0.857368
TRPM3	LIHC	0.00925396	0.615432	0.871082	0.434812
MCOLN1	LIHC	0.00626132	1.63934	2.44605	1.09869
TRPM7	LIHC	0.00671784	0.462833	0.715106	0.299555
TRPA1	LIHC	0.0107508	1.6325	2.5173	1.0587
PKD2L1	LIHC	0.122598	1.39154	2.22794	0.869132
TRPV4	LIHC	0.0557995	1.40209	1.97747	0.994127
PKD2	LIHC	0.0528618	1.40821	2.02674	0.97845
TRPM6	LIHC	0.0119734	1.56369	2.28789	1.06873
TRPM4	LIHC	0.004653	1.76441	2.83305	1.09886
TRPC4	LIHC	0.102646	1.49363	2.63054	0.848087
TRPM1	LIHC	0.156299	1.32199	1.90679	0.916549
TRPC6	LIHC	0.0303547	0.679884	0.959401	0.481803
TRPC3	LIHC	0.0075217	1.59471	2.25368	1.12843
TRPM2	LIHC	0.000558044	2.22118	4.18849	1.1779
TRPM8	LIHC	0.000955354	0.564511	0.819755	0.388741
TRPC1	LIHC	2.91971e-05	2.39422	4.26076	1.34536
MCOLN2	LIHC	0.0276277	1.69512	3.0311	0.947978
TRPV6	LIHC	0.0247879	1.70466	2.55446	1.13757
TRPV3	LIHC	0.0280746	1.84226	2.87659	1.17984
TRPC2	LIHC	0.010915	1.78942	3.15623	1.01451
TRPV2	LIHC	0.00956461	1.73574	2.88804	1.0432
TRPV1	LIHC	0.0783188	0.730826	1.06104	0.50338
MCOLN3	PAAD	0.00025764	0.26725	0.432561	0.165116
TRPC7	PAAD	2.90371e-05	0.188142	0.30486	0.11611
TRPM5	PAAD	0.0196827	0.325177	0.606263	0.174413
TRPC5	PAAD	0.000259338	0.219582	0.363464	0.132657
PKD2L2	PAAD	0.03325	0.561988	0.889277	0.355155
TRPM3	PAAD	2.75785e-05	0.358419	0.744819	0.172477
MCOLN1	PAAD	0.00010167	0.151188	0.256664	0.0890571
TRPM7	PAAD	0.123286	1.89052	3.5741	0.999995
TRPA1	PAAD	0.00248689	2.89029	4.7495	1.75887
PKD2L1	PAAD	0.0426261	0.460444	0.813856	0.260499
TRPV4	PAAD	0.00183041	4.19444	7.32259	2.40261
PKD2	PAAD	0.0831355	0.697341	1.07056	0.454236
TRPM6	PAAD	0.00220156	0.489695	0.746592	0.321195
TRPV5	PAAD	0.120108	1.39635	2.11064	0.923796
TRPM4	PAAD	0.00248594	4.0465	7.11317	2.30195
TRPC4	PAAD	0.0143481	0.457651	0.755543	0.27721
TRPM1	PAAD	0.0282567	0.38308	0.702717	0.208833
TRPC6	PAAD	0.0219054	0.539719	0.85052	0.342492
TRPC3	PAAD	0.0404132	2.29854	4.15526	1.27147
TRPM2	PAAD	0.10225	0.672928	1.04345	0.433975
TRPM8	PAAD	0.00389029	3.02697	5.18682	1.7665
TRPC1	PAAD	0.00713	0.577174	0.884415	0.376667
MCOLN2	PAAD	0.05643	0.625925	0.96967	0.404036
TRPV6	PAAD	0.0296726	1.93056	3.1503	1.18309
TRPV3	PAAD	0.0527741	1.70836	2.73909	1.06549
TRPC2	PAAD	0.0804255	1.64578	3.26891	0.828591
TRPV2	PAAD	0.00447217	2.0569	3.99756	1.05836
TRPV1	PAAD	0.00285009	0.541783	0.85194	0.344542
MCOLN3	BLCA	0.051283	1.36532	1.84482	1.01045
TRPM5	BLCA	0.0353849	0.730077	0.986751	0.540169
PKD2L2	BLCA	0.00531902	0.548391	0.946195	0.317834
TRPM3	BLCA	0.00921606	1.49081	2.00078	1.11082
MCOLN1	BLCA	0.00266317	1.93035	3.41537	1.09102
TRPM7	BLCA	0.287761	1.18531	1.61023	0.872521
TRPA1	BLCA	0.0787194	1.39509	2.11803	0.918905
PKD2L1	BLCA	0.215652	0.790472	1.12071	0.557547
TRPV4	BLCA	0.014057	0.688601	0.945102	0.501714
PKD2	BLCA	0.112029	0.722427	1.13752	0.458805
TRPM6	BLCA	0.0147294	1.66719	2.37425	1.17069
TRPV5	BLCA	0.00652309	0.638038	0.863586	0.471397
TRPM4	BLCA	0.00681486	0.638012	0.864456	0.470885
TRPC4	BLCA	0.0114528	1.76178	2.54536	1.21942
TRPM1	BLCA	0.0120912	1.45285	1.96946	1.07175
TRPC6	BLCA	0.00771551	1.65212	2.29108	1.19136
TRPC3	BLCA	0.00450868	2.02889	2.98284	1.38002
TRPM2	BLCA	0.001287	0.613256	0.822704	0.457131
TRPM8	BLCA	0.0672043	0.761223	1.02748	0.563961
TRPC1	BLCA	0.0298476	1.40679	1.89507	1.04432
MCOLN2	BLCA	0.0326984	0.60585	0.893525	0.410794
TRPV6	BLCA	0.0275978	0.694471	0.993981	0.48521
TRPV3	BLCA	0.0430875	0.720347	0.975447	0.531961
TRPC2	BLCA	0.0957986	0.704498	1.13192	0.438474
TRPV2	BLCA	0.0788852	1.44841	2.09327	1.00221
TRPV1	BLCA	0.0167749	0.64546	0.892505	0.466797
MCOLN3	KICH	0.0108879	5.03086	49.1023	0.515446
TRPC7	KICH	0.00857492	4.90188	32.1608	0.747134
TRPM5	KICH	0.0411949	0	0	0
PKD2L2	KICH	0.143806	2.57254	11.9505	0.55378
TRPM3	KICH	0.089415	0	0	0
MCOLN1	KICH	6.7475e-06	10.9429	146.295	0.818534
TRPM7	KICH	0.000421712	8.04695	41.3251	1.56693
TRPA1	KICH	0.12038	2.7158	12.9023	0.571646
PKD2L1	KICH	0.0189103	Inf	Inf	Inf
TRPV4	KICH	0.000538035	0.138136	0.873017	0.021857
PKD2	KICH	0.0594567	5.80158	21.7948	1.54433
TRPM6	KICH	0.0318403	0.24667	0.989385	0.0614989
TRPV5	KICH	0.00205758	6.10706	34.7815	1.0723
TRPM4	KICH	0.00641422	0.151103	0.59672	0.0382628
TRPC4	KICH	0.20543	0.420002	1.55911	0.113143
TRPM1	KICH	0.115012	4.57242	17.781	1.17581
TRPC6	KICH	0.110767	0	0	0
TRPC3	KICH	0.0154846	4.71024	19.6498	1.12909
TRPM2	KICH	0.03957	0.22257	0.830548	0.0596443
TRPM8	KICH	0.0327036	4.03174	16.1503	1.00648
TRPC1	KICH	0.0851512	2.99932	12.5806	0.715062
MCOLN2	KICH	0.00122171	6.49061	52.4903	0.802586
TRPV6	KICH	0.000660283	7.66053	116.773	0.502546
TRPV3	KICH	0.0930289	Inf	Inf	Inf
TRPC2	KICH	0.074066	0.264877	0.979307	0.0716424
TRPV2	KICH	0.437723	0.44886	2.18528	0.0921967
TRPV1	KICH	0.281027	Inf	Inf	Inf
MCOLN3	KIRC	0.00300706	0.357918	0.566806	0.226012
TRPC7	KIRC	0.0361983	0.669016	1.033	0.433282
TRPM5	KIRC	0.00152694	1.60365	2.19715	1.17047
TRPC5	KIRC	0.062094	0.623907	0.948451	0.410417
PKD2L2	KIRC	6.62341e-08	2.25522	3.22577	1.57668
TRPM3	KIRC	1.39075e-08	0.40617	0.547335	0.301414
MCOLN1	KIRC	0.0186249	0.648761	0.984722	0.427421
TRPM7	KIRC	0.00025678	0.54497	0.73702	0.402964
TRPA1	KIRC	0.000237864	0.461285	0.645766	0.329506
PKD2L1	KIRC	0.000705879	3.40137	5.33386	2.16903
TRPV4	KIRC	6.1126e-05	0.501782	0.768654	0.327566
PKD2	KIRC	3.91988e-05	0.514395	0.693593	0.381496
TRPM6	KIRC	0.105756	1.30642	1.84516	0.924975
TRPV5	KIRC	0.00436234	1.53743	2.07727	1.13788
TRPM4	KIRC	2.97276e-08	2.68001	4.48614	1.60103
TRPC4	KIRC	0.00717227	0.634297	0.863596	0.46588
TRPM1	KIRC	0.000699429	0.517917	0.848169	0.316256
TRPC6	KIRC	4.32467e-05	0.483514	0.760677	0.307339
TRPC3	KIRC	0.203941	0.821134	1.12293	0.60045
TRPM2	KIRC	5.53778e-05	2.15833	3.58654	1.29885
TRPM8	KIRC	4.23323e-07	2.11839	2.92947	1.53187
TRPC1	KIRC	0.000141277	1.83136	2.63774	1.2715
MCOLN2	KIRC	7.2084e-05	2.2188	3.84219	1.28132
TRPV6	KIRC	0.0158249	1.44859	1.99695	1.0508
TRPV3	KIRC	8.65974e-15	3.07408	4.25766	2.21953
TRPC2	KIRC	0.0030959	1.96159	2.82236	1.36334
TRPV2	KIRC	0.000106188	1.85176	2.67025	1.28416
TRPV1	KIRC	0.00104254	1.64093	2.2695	1.18645
MCOLN3	KIRP	0.108735	0.396448	0.89539	0.175534
TRPC7	KIRP	0.105402	1.62355	3.0305	0.869792
TRPM5	KIRP	0.0014256	2.80454	5.06513	1.55287
TRPC5	KIRP	0.0328571	2.02396	4.56624	0.897112
PKD2L2	KIRP	0.136733	0.590414	1.10545	0.315336
TRPM3	KIRP	5.08465e-06	0.272205	0.524817	0.141183
MCOLN1	KIRP	0.0632442	0.574249	1.04763	0.314769
TRPM7	KIRP	0.0457021	1.96982	4.56207	0.850537
TRPA1	KIRP	0.0108694	2.60151	7.79456	0.868279
PKD2L1	KIRP	2.25568e-05	0.223233	0.403094	0.123626
TRPV4	KIRP	0.000481464	0.341262	0.80511	0.144651
PKD2	KIRP	0.0053779	0.393728	0.990605	0.156492
TRPM6	KIRP	0.0158603	2.04107	3.91454	1.06423
TRPV5	KIRP	0.0784754	0.538884	0.999988	0.290399
TRPM4	KIRP	1.18461e-06	0.237207	0.636082	0.0884593
TRPC4	KIRP	9.21052e-06	4.13782	12.7442	1.34348
TRPM1	KIRP	0.017735	0.437591	0.799458	0.239519
TRPC6	KIRP	0.00374008	2.34699	4.34486	1.26778
TRPC3	KIRP	0.194177	0.667898	1.29331	0.34492
TRPM2	KIRP	0.00613265	0.388225	1.02849	0.146544
TRPM8	KIRP	0.280266	1.42546	2.885	0.704314
TRPC1	KIRP	0.0734546	0.48612	1.40864	0.167759
MCOLN2	KIRP	0.00123737	3.01443	8.51346	1.06735
TRPV6	KIRP	0.0554637	2.07771	5.64848	0.764259
TRPV3	KIRP	3.9453e-05	3.35707	7.76132	1.45206
TRPC2	KIRP	0.000355408	0.300059	0.885701	0.101655
TRPV2	KIRP	0.00291455	2.38322	4.55397	1.24721
TRPV1	KIRP	0.143226	0.619791	1.28639	0.298619
MCOLN3	PRAD	0.0306014	3.93177	14.1697	1.09098
TRPC7	PRAD	0.317363	1.96248	6.81037	0.565512
TRPM5	PRAD	0.335849	0.522668	1.81646	0.150392
PKD2L2	PRAD	0.0563601	0	0	0
TRPM3	PRAD	0.0121797	0.174448	0.614823	0.0494975
MCOLN1	PRAD	0.136212	Inf	Inf	Inf
TRPM7	PRAD	0.0164761	8.01902	27.7565	2.31674
TRPA1	PRAD	0.143514	2.92388	10.2549	0.833663
PKD2L1	PRAD	0.0975591	2.95044	10.2788	0.846897
TRPV4	PRAD	0.0906106	0.330398	2.16595	0.0503993
PKD2	PRAD	0.108965	0	0	0
TRPM6	PRAD	0.0761067	0.345836	1.69318	0.0706375
TRPV5	PRAD	0.0803297	0.275359	0.95252	0.0796019
TRPM4	PRAD	0.282171	0.455582	1.66468	0.124682
TRPC4	PRAD	0.0411013	0.287099	1.01675	0.0810676
TRPM1	PRAD	0.0147476	4.54679	16.8376	1.22781
TRPC6	PRAD	0.0869623	0.374208	1.7639	0.0793874
TRPC3	PRAD	0.0625005	0.329227	1.65255	0.0655899
TRPM2	PRAD	0.100511	2.69743	10.8875	0.668301
TRPM8	PRAD	0.0511578	0	0	0
TRPC1	PRAD	0.0631214	3.86758	13.3617	1.11948
MCOLN2	PRAD	0.00659024	4.56948	19.2263	1.08602
TRPV6	PRAD	0.0348457	0.288893	1.27707	0.0653523
TRPV3	PRAD	0.028956	0.270826	1.51546	0.048399
TRPC2	PRAD	0.155778	0.251348	0.964029	0.0655331
TRPV2	PRAD	0.0995994	0.345716	1.20275	0.0993717
TRPV1	PRAD	0.00683987	6.3637	22.7316	1.78152
MCOLN3	TGCT	0.25772	Inf	Inf	Inf
TRPC7	TGCT	0.271249	0	0	0
TRPM5	TGCT	0.177764	0.243262	10.0432	0.00589223
TRPC5	TGCT	0.0448136	0.145067	1.22316	0.0172051
PKD2L2	TGCT	0.119605	Inf	Inf	Inf
TRPM3	TGCT	0.0603172	0.158298	1.28933	0.0194352
MCOLN1	TGCT	0.158351	0	0	0
TRPM7	TGCT	0.0743292	0.193736	1.47889	0.0253796
TRPA1	TGCT	0.104395	0	0	0
PKD2L1	TGCT	0.0259275	7.61307	67.0988	0.863784
TRPV4	TGCT	0.232989	Inf	Inf	Inf
PKD2	TGCT	0.103658	0.213775	1.59309	0.0286861
TRPM6	TGCT	0.0799418	0.207699	2.78782	0.015474
TRPV5	TGCT	0.266581	0	0	0
TRPM4	TGCT	0.226141	Inf	Inf	Inf
TRPC4	TGCT	0.0176963	Inf	Inf	Inf
TRPM1	TGCT	0.000375642	0	0	0
TRPC6	TGCT	0.044841	0	0	0
TRPC3	TGCT	0.141651	Inf	Inf	Inf
TRPM2	TGCT	0.0292552	7.70088	68.2443	0.868989
TRPM8	TGCT	0.169508	Inf	Inf	Inf
TRPC1	TGCT	0.155733	0	0	0
MCOLN2	TGCT	0.0139099	7.65393	164.126	0.356937
TRPV6	TGCT	0.173775	0	0	0
TRPV3	TGCT	0.0386052	0.167271	2.74224	0.0102031
TRPC2	TGCT	0.0159011	Inf	Inf	Inf
TRPV2	TGCT	0.00085126	15.8315	230.401	1.08783
TRPV1	TGCT	0.335946	Inf	Inf	Inf
MCOLN3	CESC	0.112666	0.609035	1.04036	0.356535
TRPM5	CESC	0.205284	1.48812	2.57777	0.859078
PKD2L2	CESC	0.0319019	0.578259	0.923955	0.361904
TRPM3	CESC	0.0763647	1.582	2.83215	0.883677
MCOLN1	CESC	0.0202582	0.58271	0.937559	0.362165
TRPM7	CESC	0.139437	1.46234	2.35595	0.907674
TRPA1	CESC	0.03617	1.641	2.71232	0.992832
PKD2L1	CESC	6.41485e-07	0.314341	0.60778	0.162575
TRPV4	CESC	0.0187388	0.574465	0.955268	0.345464
PKD2	CESC	0.0528246	1.61988	2.58225	1.01617
TRPM6	CESC	0.0805525	2.38804	4.82271	1.18247
TRPV5	CESC	0.0216515	0.325985	0.619387	0.171567
TRPM4	CESC	0.151937	1.39996	2.22569	0.880571
TRPC4	CESC	0.0697743	0.635734	1.10081	0.367146
TRPM1	CESC	0.104731	1.4695	2.40432	0.898144
TRPC6	CESC	0.292668	1.47922	2.79549	0.782724
TRPC3	CESC	0.135884	1.41798	2.25267	0.892566
TRPM2	CESC	0.27011	0.760019	1.21862	0.474003
TRPM8	CESC	0.0744574	1.7135	2.87595	1.0209
TRPC1	CESC	0.102028	1.54999	2.52345	0.952055
MCOLN2	CESC	0.0474976	0.55018	0.917284	0.329993
TRPV6	CESC	0.0283934	0.575856	0.91783	0.361297
TRPV3	CESC	0.0141642	0.20716	0.420415	0.102078
TRPC2	CESC	0.0156744	0.494421	0.808647	0.302298
TRPV2	CESC	0.00635966	0.495453	0.789301	0.311001
TRPV1	CESC	0.195466	1.38943	2.38534	0.809327
MCOLN3	OV	0.0947902	1.4279	2.066	0.986888
TRPC7	OV	0.0266414	0.747969	0.973593	0.574632
TRPM5	OV	0.0275975	1.46018	2.15526	0.989271
PKD2L2	OV	0.0110455	0.635301	0.865092	0.466549
TRPM3	OV	0.0156557	0.726741	0.952568	0.554452
MCOLN1	OV	0.0956352	0.690645	1.01059	0.471993
TRPM7	OV	0.201987	1.18272	1.53619	0.910582
TRPA1	OV	0.0317262	1.45733	2.17025	0.978599
PKD2L1	OV	0.054507	1.30996	1.7093	1.00392
TRPV4	OV	0.00132865	1.54141	1.99629	1.19017
PKD2	OV	0.149008	1.25349	1.74348	0.901206
TRPM6	OV	0.149976	0.735151	1.07064	0.50479
TRPV5	OV	0.012133	0.561364	0.810123	0.388989
TRPM4	OV	0.0300438	1.3345	1.75359	1.01557
TRPC4	OV	0.185754	1.23777	1.67048	0.917147
TRPM1	OV	0.0220052	0.691662	0.924882	0.517251
TRPC6	OV	0.0307913	0.68375	1.01879	0.458892
TRPC3	OV	0.176513	0.808198	1.12552	0.580339
TRPM2	OV	0.00117192	1.53343	1.98461	1.18483
TRPM8	OV	0.0192199	1.36322	1.78879	1.0389
TRPC1	OV	0.0999971	1.43151	2.08373	0.983436
MCOLN2	OV	0.0102892	0.704821	0.939469	0.52878
TRPV6	OV	0.0470902	0.742848	0.980333	0.562893
TRPV3	OV	0.0202837	1.59623	2.59249	0.982822
TRPC2	OV	0.0323963	1.482	2.25981	0.9719
TRPV2	OV	0.174965	0.834602	1.08127	0.644207
TRPV1	OV	0.0269426	1.34845	1.78411	1.01917
MCOLN3	UCEC	9.66673e-05	2.3356	4.05224	1.34618
TRPM5	UCEC	0.000152508	2.41206	4.50922	1.29026
PKD2L2	UCEC	0.057968	1.92107	3.29978	1.11841
TRPM3	UCEC	0.00704862	1.88685	3.3433	1.06487
MCOLN1	UCEC	0.0777123	0.67021	1.09958	0.408501
TRPM7	UCEC	0.0179793	0.578446	0.879087	0.380622
TRPA1	UCEC	0.0121175	1.69025	2.64697	1.07933
PKD2L1	UCEC	0.0550269	1.50141	2.34527	0.961189
TRPV4	UCEC	0.00366421	0.535465	0.805785	0.35583
PKD2	UCEC	0.0477889	1.57345	2.62189	0.944256
TRPM6	UCEC	0.11148	0.540608	0.988308	0.295714
TRPV5	UCEC	0.00397657	1.9721	3.5259	1.10303
TRPM4	UCEC	2.59017e-07	0.300708	0.452522	0.199826
TRPC4	UCEC	0.0731109	0.620962	1.15585	0.333601
TRPM1	UCEC	0.127748	0.731376	1.10469	0.484218
TRPC6	UCEC	0.000153713	0.368711	0.563881	0.241094
TRPC3	UCEC	0.0415502	1.55139	2.46492	0.976421
TRPM2	UCEC	0.000743122	0.501051	0.787104	0.318957
TRPM8	UCEC	0.00160867	2.2358	4.4438	1.12489
TRPC1	UCEC	3.7905e-05	2.43881	3.6725	1.61954
MCOLN2	UCEC	0.163183	1.34135	2.06226	0.872455
TRPV6	UCEC	0.0854914	1.42987	2.18323	0.936471
TRPV3	UCEC	0.000553853	2.03928	3.09479	1.34376
TRPC2	UCEC	0.012976	1.77513	2.69461	1.1694
TRPV2	UCEC	0.0156842	0.559064	0.991682	0.315174
TRPV1	UCEC	0.0126176	1.70252	2.71896	1.06606
MCOLN3	UCS	0.0791015	0.50241	1.02126	0.24716
TRPC7	UCS	0.147666	1.88229	5.70946	0.620554
TRPM5	UCS	0.0194577	4.59294	10.2983	2.0484
TRPC5	UCS	0.108782	0.534322	1.0941	0.260945
PKD2L2	UCS	0.201822	0.546481	1.81117	0.164888
TRPM3	UCS	0.0244083	2.345	6.6992	0.820849
MCOLN1	UCS	0.0345003	0.304586	0.668307	0.138818
TRPM7	UCS	0.225499	1.51248	3.11588	0.734174
TRPA1	UCS	0.198481	0.587111	1.21732	0.283163
PKD2L1	UCS	0.20235	1.53367	3.08046	0.763565
TRPV4	UCS	0.376337	1.58731	3.84712	0.654919
PKD2	UCS	0.0622661	0.284036	0.68085	0.118494
TRPM6	UCS	0.0471353	1.93028	3.97925	0.936351
TRPV5	UCS	0.0265145	2.10693	4.15135	1.06933
TRPM4	UCS	0.0660254	1.82421	3.61329	0.920969
TRPC4	UCS	0.00163302	0.291355	0.575219	0.147574
TRPM1	UCS	0.00837785	0.421267	0.879465	0.201788
TRPC6	UCS	0.04037	0.165988	0.42083	0.065471
TRPC3	UCS	0.251918	1.57156	3.89797	0.633615
TRPM2	UCS	0.00790418	2.4308	5.7952	1.0196
TRPM8	UCS	0.182117	2.1657	5.2638	0.891044
TRPC1	UCS	0.295015	1.58809	3.43775	0.733627
MCOLN2	UCS	0.0639066	0.288112	0.69339	0.119714
TRPV6	UCS	0.0491931	2.2281	6.69394	0.741633
TRPV3	UCS	0.0800395	1.83596	4.08558	0.825037
TRPC2	UCS	0.322028	0.674341	1.39187	0.32671
TRPV2	UCS	0.0497549	1.91742	4.19352	0.87671
TRPV1	UCS	0.208231	0.594538	1.23493	0.286232
MCOLN3	DLBC	0.131758	0.338447	1.25601	0.0911983
TRPM5	DLBC	0.00904216	5.11195	50.6474	0.51596
PKD2L2	DLBC	0.0728862	3.45968	12.7795	0.93661
TRPM3	DLBC	0.10828	2.65814	9.94937	0.710166
MCOLN1	DLBC	0.000670261	0.134584	1.97868	0.009154
TRPM7	DLBC	0.119082	2.94114	10.9177	0.792318
TRPA1	DLBC	0.0976074	0.309364	1.1439	0.0836669
PKD2L1	DLBC	0.0783598	0	0	0
TRPV4	DLBC	0.0692502	0	0	0
PKD2	DLBC	0.0325762	0.25203	2.00196	0.0317285
TRPM6	DLBC	0.0615587	3.24632	12.4619	0.845668
TRPV5	DLBC	0.0413215	4.38755	67.0661	0.28704
TRPM4	DLBC	0.129334	2.5597	10.2918	0.636634
TRPC4	DLBC	0.017914	0.241196	1.13476	0.051267
TRPM1	DLBC	0.0464584	0.28799	1.11833	0.0741624
TRPC6	DLBC	0.011029	4.52374	28.1529	0.726897
TRPC3	DLBC	0.118761	3.20233	34.6832	0.295675
TRPM2	DLBC	0.046982	4.22693	61.8196	0.289017
TRPM8	DLBC	0.0639802	0.276594	1.02184	0.0748686
TRPC1	DLBC	0.26353	2.98511	12.9649	0.687309
MCOLN2	DLBC	0.0202833	4.36936	37.5971	0.507787
TRPV6	DLBC	0.253164	0	0	0
TRPV3	DLBC	0.116699	0.380484	1.53969	0.0940241
TRPC2	DLBC	0.459506	0.474555	2.36999	0.0950224
TRPV2	DLBC	0.157642	2.58721	15.24	0.439217
TRPV1	DLBC	0.0168172	4.22438	20.0311	0.890883
MCOLN3	LAML	0.0407377	1.57003	2.54897	0.967062
TRPM5	LAML	0.0600827	1.51096	2.42807	0.940259
TRPC5	LAML	0.0223251	0.502785	1.11948	0.225812
PKD2L2	LAML	0.0280765	0.585066	0.908347	0.376841
TRPM3	LAML	0.0347563	0.606154	1.04883	0.350318
MCOLN1	LAML	0.000173714	2.14308	3.44857	1.33179
TRPM7	LAML	0.0103089	0.496169	1.0205	0.241238
TRPA1	LAML	0.0113422	0.582878	0.929898	0.365359
PKD2L1	LAML	0.0023929	2.44109	5.85332	1.01804
TRPV4	LAML	0.000272142	2.29193	4.18069	1.25648
PKD2	LAML	0.0165254	0.602485	0.949629	0.382242
TRPM6	LAML	0.000192168	0.267616	0.435804	0.164336
TRPV5	LAML	0.0263918	0.513448	1.13513	0.232245
TRPM4	LAML	0.00194937	2.48258	5.99158	1.02864
TRPM1	LAML	0.256275	1.29586	2.09506	0.801525
TRPC6	LAML	0.142264	0.688214	1.21857	0.388685
TRPC3	LAML	0.0878092	1.65167	3.36904	0.809732
TRPM2	LAML	0.0275349	1.68817	2.933	0.971671
TRPM8	LAML	0.0083163	1.77096	2.90039	1.08134
TRPC1	LAML	0.0821263	1.44619	2.25466	0.927618
MCOLN2	LAML	0.0012237	2.06938	3.61691	1.18398
TRPV6	LAML	0.00313134	0.518627	0.879177	0.305938
TRPV3	LAML	0.0411517	0.46071	0.817713	0.25957
TRPC2	LAML	0.000981671	2.07796	3.59922	1.19968
TRPV2	LAML	7.38631e-05	2.33982	4.02605	1.35983
TRPV1	LAML	0.084465	0.60186	0.994748	0.364148
MCOLN3	THYM	0.0047189	5.33566	37.1374	0.766594
TRPM5	THYM	0.0562523	3.82047	14.1296	1.03301
PKD2L2	THYM	0.021327	4.41673	38.358	0.508565
TRPM3	THYM	0.0745973	0.327522	1.63975	0.0654189
MCOLN1	THYM	0.00235179	5.97723	45.2755	0.789108
TRPM7	THYM	0.232708	2.2523	8.33863	0.608354
TRPA1	THYM	0.130966	2.73503	16.6678	0.448792
PKD2L1	THYM	0.0431377	3.76394	14.8494	0.954062
TRPV4	THYM	0.00141238	6.88303	32.8919	1.44036
PKD2	THYM	0.0117408	4.89162	20.6354	1.15956
TRPM6	THYM	0.0326267	3.95553	31.3422	0.499207
TRPV5	THYM	0.0999725	2.86416	11.8558	0.691932
TRPM4	THYM	0.0392215	6.37213	23.7371	1.71057
TRPC4	THYM	0.0216143	5.05821	92.3132	0.27716
TRPM1	THYM	0.256019	0.478487	2.06069	0.111103
TRPC6	THYM	0.154069	2.63329	9.84787	0.704133
TRPC3	THYM	0.0009716	6.73021	56.0809	0.807685
TRPM2	THYM	0.00199822	6.54324	83.2989	0.513979
TRPM8	THYM	0.0269843	7.21472	26.6959	1.94982
TRPC1	THYM	0.000124882	8.18848	56.2683	1.19164
MCOLN2	THYM	0.00223053	5.98498	33.6963	1.06302
TRPV6	THYM	0.0194482	0.191144	0.724982	0.0503955
TRPV3	THYM	0.00337425	0.0876532	0.330517	0.0232456
TRPC2	THYM	0.00291306	Inf	Inf	Inf
TRPV2	THYM	0.00361141	0.137784	0.555668	0.0341652
TRPV1	THYM	0.210113	3.47023	14.389	0.83692
MCOLN3	SKCM	0.0820162	1.34617	1.95187	0.928431
TRPM5	SKCM	0.00782113	0.683204	0.895381	0.521306
PKD2L2	SKCM	0.0441618	0.672004	1.06049	0.425832
TRPM3	SKCM	0.00759494	0.692987	0.923826	0.519828
MCOLN1	SKCM	0.00147382	1.87794	3.13084	1.12643
TRPM7	SKCM	0.000293139	0.480739	0.83671	0.276213
TRPA1	SKCM	0.306093	1.19182	1.70229	0.834425
PKD2L1	SKCM	0.00138444	0.615623	0.811378	0.467096
TRPV4	SKCM	0.00369371	0.60316	0.912945	0.398493
PKD2	SKCM	0.00146088	0.628139	0.872001	0.452475
TRPM6	SKCM	0.00935502	2.01836	3.03104	1.34402
TRPV5	SKCM	0.0632202	0.776083	1.02205	0.589311
TRPM4	SKCM	0.0177903	1.48302	2.16119	1.01765
TRPC4	SKCM	0.0252021	1.54668	2.44051	0.980214
TRPM1	SKCM	0.0019641	1.54886	2.02848	1.18264
TRPC6	SKCM	0.112445	1.25862	1.6966	0.933699
TRPC3	SKCM	0.0884156	0.779963	1.0284	0.591545
TRPM2	SKCM	0.000681381	0.628892	0.822138	0.481069
TRPM8	SKCM	0.00112483	0.583929	0.780453	0.436891
TRPC1	SKCM	0.00776201	0.696424	0.920789	0.52673
MCOLN2	SKCM	1.11319e-05	0.423858	0.574638	0.312641
TRPV6	SKCM	0.0068621	0.628754	0.936794	0.422005
TRPV3	SKCM	0.000113085	2.09687	3.51937	1.24934
TRPC2	SKCM	0.00689612	0.693444	0.913793	0.526229
TRPV2	SKCM	5.97237e-05	2.05167	3.30025	1.27546
TRPV1	SKCM	0.0138049	0.672889	0.967108	0.468179
MCOLN3	SARC	0.154016	1.47045	2.72083	0.794694
TRPM5	SARC	0.466826	1.16272	1.7627	0.766965
TRPC5	SARC	0.244446	1.2634	1.87422	0.85165
PKD2L2	SARC	0.0649429	0.63808	1.11362	0.365607
TRPM3	SARC	0.0551943	0.588739	1.15214	0.300843
MCOLN1	SARC	0.00100676	0.378166	0.590202	0.242306
TRPM7	SARC	0.137208	0.56305	1.03446	0.306464
TRPA1	SARC	0.158344	1.42009	2.46066	0.819558
PKD2L1	SARC	0.0136975	0.488125	0.77601	0.307039
TRPV4	SARC	0.00492802	0.489151	0.748219	0.319785
PKD2	SARC	0.0402715	1.76202	3.48317	0.89135
TRPM6	SARC	0.00626768	0.491621	0.970307	0.249087
TRPV5	SARC	0.0109177	0.582728	0.865787	0.392212
TRPM4	SARC	0.0631141	0.543463	0.916673	0.3222
TRPC4	SARC	0.0303447	0.637329	0.946156	0.429303
TRPM1	SARC	0.146787	0.7449	1.12738	0.492183
TRPC6	SARC	0.190772	0.765997	1.13669	0.516191
TRPC3	SARC	0.0208925	1.60345	2.48673	1.0339
TRPM2	SARC	0.0900485	0.712264	1.05914	0.478992
TRPM8	SARC	0.00192306	3.38138	5.65214	2.02291
TRPC1	SARC	0.0340765	1.53524	2.27728	1.03499
MCOLN2	SARC	0.00526017	0.573813	0.856751	0.384314
TRPV6	SARC	0.0266932	0.566565	1.05853	0.303246
TRPV3	SARC	0.0648584	1.62534	3.02715	0.872682
TRPC2	SARC	0.0155167	0.311616	0.57253	0.169606
TRPV2	SARC	0.0039633	0.528718	0.788591	0.354483
TRPV1	SARC	0.0627049	1.7257	2.80645	1.06114
