# Supplementary material for: Pan-cancer analyses reveal the genetic and pharmacogenomic landscape of transient receptor potential channels
Source: NPJ Genom Med. 2022 May 25;7:32. doi: 10.1038/s41525-022-00304-1 (PMC9132893; doi:10.1038/s41525-022-00304-1)
Supplement: Supplementary file 5 — Supplementary Table 4 [file 41525_2022_304_MOESM5_ESM.xlsx]

## Sheet: Table S4
Table S4. The GSEA results based on co-expressed genes of TRP genes.
Approved symbol	Pathway	EnrichmentScore	NES	pvalue	p.adjust	qvalues
MCOLN1	G2M_CHECKPOINT	-0.480485	-2.26022	4.27008e-13	2.13504e-11	1.52824e-11
MCOLN1	OXIDATIVE_PHOSPHORYLATION	0.482019	2.1294	2.17426e-10	5.43565e-09	3.89078e-09
MCOLN1	MYC_TARGETS_V1	-0.416631	-1.95985	1.02592e-08	1.70987e-07	1.22391e-07
MCOLN1	E2F_TARGETS	-0.412222	-1.94399	4.21899e-08	5.27373e-07	3.77488e-07
MCOLN1	ANDROGEN_RESPONSE	-0.466019	-1.98572	8.40957e-07	8.40957e-06	6.01948e-06
MCOLN1	TGF_BETA_SIGNALING	-0.550014	-2.11025	5.81953e-06	4.84961e-05	3.4713e-05
MCOLN1	ESTROGEN_RESPONSE_EARLY	-0.323779	-1.52337	0.00036637	0.00261693	0.00187317
MCOLN1	MYOGENESIS	0.353887	1.56098	0.000642218	0.00401386	0.00287308
MCOLN1	MITOTIC_SPINDLE	-0.313957	-1.47687	0.000727484	0.00404158	0.00289292
MCOLN1	TNFA_SIGNALING_VIA_NFKB	-0.300918	-1.41553	0.00191001	0.00955004	0.00683582
MCOLN1	ESTROGEN_RESPONSE_LATE	-0.302753	-1.42445	0.00237059	0.0107754	0.00771291
MCOLN1	UV_RESPONSE_DN	-0.329159	-1.48424	0.00322582	0.0134409	0.00962087
MCOLN1	PROTEIN_SECRETION	-0.356839	-1.50514	0.00486369	0.0184585	0.0132124
MCOLN1	UV_RESPONSE_UP	0.352529	1.49812	0.00516838	0.0184585	0.0132124
MCOLN1	DNA_REPAIR	0.347251	1.46723	0.00863992	0.0287997	0.0206146
MCOLN1	ADIPOGENESIS	0.294528	1.3	0.041411	0.12941	0.09263
MCOLN1	REACTIVE_OXYGEN_SPECIES_PATHWAY	0.374456	1.3302	0.0824742	0.242571	0.17363
MCOLN1	HEME_METABOLISM	0.270145	1.18465	0.108025	0.300069	0.214786
MCOLN1	EPITHELIAL_MESENCHYMAL_TRANSITION	0.266347	1.17759	0.129969	0.33046	0.23654
MCOLN1	MTORC1_SIGNALING	-0.243656	-1.14617	0.132184	0.33046	0.23654
MCOLN1	COMPLEMENT	0.260283	1.15078	0.163609	0.389544	0.278832
MCOLN1	PI3K_AKT_MTOR_SIGNALING	-0.265449	-1.13945	0.182482	0.414731	0.29686
MCOLN1	GLYCOLYSIS	-0.226801	-1.06688	0.270115	0.587206	0.420316
MCOLN1	MYC_TARGETS_V2	0.292872	1.06866	0.334501	0.696877	0.498817
MCOLN1	P53_PATHWAY	-0.218604	-1.02832	0.350575	0.701149	0.501875
MCOLN1	BILE_ACID_METABOLISM	0.255169	1.02344	0.422222	0.806452	0.57725
MCOLN1	PANCREAS_BETA_CELLS	0.314407	1.01134	0.435714	0.806452	0.57725
MCOLN1	HEDGEHOG_SIGNALING	0.2977	0.988089	0.469671	0.806452	0.57725
MCOLN1	XENOBIOTIC_METABOLISM	0.227611	1.00028	0.48	0.806452	0.57725
MCOLN1	COAGULATION	0.238994	0.98903	0.492635	0.806452	0.57725
MCOLN1	NOTCH_SIGNALING	-0.280263	-0.958538	0.5	0.806452	0.57725
MCOLN1	PEROXISOME	0.238716	0.9581	0.56176	0.862586	0.61743
MCOLN1	UNFOLDED_PROTEIN_RESPONSE	-0.219409	-0.958465	0.569307	0.862586	0.61743
MCOLN1	SPERMATOGENESIS	-0.211478	-0.923819	0.660891	0.91857	0.657503
MCOLN1	APICAL_JUNCTION	-0.199264	-0.937347	0.663793	0.91857	0.657503
MCOLN1	CHOLESTEROL_HOMEOSTASIS	0.229289	0.875505	0.673469	0.91857	0.657503
MCOLN1	ALLOGRAFT_REJECTION	-0.199007	-0.936324	0.68	0.91857	0.657503
MCOLN1	INTERFERON_ALPHA_RESPONSE	-0.212349	-0.901783	0.698113	0.91857	0.657503
MCOLN1	FATTY_ACID_METABOLISM	0.205167	0.870862	0.766506	0.927379	0.663808
MCOLN1	KRAS_SIGNALING_UP	-0.193105	-0.908375	0.772989	0.927379	0.663808
MCOLN1	WNT_BETA_CATENIN_SIGNALING	0.231968	0.800046	0.785838	0.927379	0.663808
MCOLN1	APOPTOSIS	0.201287	0.858382	0.79717	0.927379	0.663808
MCOLN1	IL2_STAT5_SIGNALING	0.197428	0.871285	0.797546	0.927379	0.663808
MCOLN1	ANGIOGENESIS	0.231114	0.767087	0.842288	0.957145	0.685114
MCOLN1	HYPOXIA	-0.18409	-0.866476	0.874286	0.971429	0.695338
MCOLN1	APICAL_SURFACE	-0.199306	-0.723517	0.925121	1	0.715789
MCOLN1	INFLAMMATORY_RESPONSE	-0.177616	-0.836002	0.945714	1	0.715789
MCOLN1	IL6_JAK_STAT3_SIGNALING	-0.173258	-0.724528	0.978723	1	0.715789
MCOLN1	INTERFERON_GAMMA_RESPONSE	-0.151833	-0.714229	1	1	0.715789
MCOLN1	KRAS_SIGNALING_DN	0.126306	0.552771	1	1	0.715789
MCOLN2	ALLOGRAFT_REJECTION	0.759392	2.65007	3.61503e-43	1.80751e-41	7.23005e-42
MCOLN2	E2F_TARGETS	0.736652	2.57186	2.36949e-39	5.92373e-38	2.36949e-38
MCOLN2	MYC_TARGETS_V1	0.712577	2.48834	1.72381e-33	2.87301e-32	1.1492e-32
MCOLN2	INTERFERON_GAMMA_RESPONSE	0.708643	2.4746	1.25302e-32	1.56628e-31	6.26512e-32
MCOLN2	G2M_CHECKPOINT	0.689523	2.40784	9.91966e-29	9.91966e-28	3.96786e-28
MCOLN2	MYOGENESIS	-0.431576	-2.25286	7.9301e-15	6.60842e-14	2.64337e-14
MCOLN2	MYC_TARGETS_V2	0.774005	2.45211	2.17041e-14	1.55029e-13	6.20118e-14
MCOLN2	INTERFERON_ALPHA_RESPONSE	0.680017	2.26498	6.58813e-14	4.11758e-13	1.64703e-13
MCOLN2	EPITHELIAL_MESENCHYMAL_TRANSITION	-0.409868	-2.14023	2.3306e-13	1.29478e-12	5.1791e-13
MCOLN2	INFLAMMATORY_RESPONSE	0.541478	1.89055	5.41299e-10	2.7065e-09	1.0826e-09
MCOLN2	IL6_JAK_STAT3_SIGNALING	0.632881	2.08336	2.10295e-09	9.55887e-09	3.82355e-09
MCOLN2	XENOBIOTIC_METABOLISM	-0.353717	-1.91799	8.30985e-09	3.46244e-08	1.38497e-08
MCOLN2	DNA_REPAIR	0.543135	1.86755	1.55916e-08	5.99676e-08	2.3987e-08
MCOLN2	HEDGEHOG_SIGNALING	-0.649367	-2.67737	5.722e-08	2.04357e-07	8.17428e-08
MCOLN2	MTORC1_SIGNALING	0.498267	1.73997	3.96605e-07	1.32202e-06	5.28806e-07
MCOLN2	IL2_STAT5_SIGNALING	0.498583	1.74078	4.96017e-07	1.55005e-06	6.20021e-07
MCOLN2	BILE_ACID_METABOLISM	-0.401398	-2.06994	8.89125e-07	2.61507e-06	1.04603e-06
MCOLN2	COMPLEMENT	0.48763	1.70282	1.46357e-06	4.06546e-06	1.62618e-06
MCOLN2	COAGULATION	-0.363125	-1.87321	2.00227e-06	5.26912e-06	2.10765e-06
MCOLN2	ESTROGEN_RESPONSE_EARLY	-0.296031	-1.5552	3.67406e-06	9.18515e-06	3.67406e-06
MCOLN2	ANGIOGENESIS	-0.571095	-2.35465	7.34963e-06	1.74991e-05	6.99965e-06
MCOLN2	HYPOXIA	-0.2944	-1.54919	8.06256e-06	1.8324e-05	7.3296e-06
MCOLN2	UV_RESPONSE_DN	-0.332542	-1.7717	1.12372e-05	2.44288e-05	9.7715e-06
MCOLN2	UNFOLDED_PROTEIN_RESPONSE	0.520342	1.75693	2.45533e-05	5.11528e-05	2.04611e-05
MCOLN2	TNFA_SIGNALING_VIA_NFKB	0.462864	1.61634	2.67094e-05	5.34188e-05	2.13675e-05
MCOLN2	KRAS_SIGNALING_UP	0.458659	1.60165	4.28894e-05	8.24795e-05	3.29918e-05
MCOLN2	PI3K_AKT_MTOR_SIGNALING	0.519681	1.73596	0.000120013	0.000222247	8.88988e-05
MCOLN2	ESTROGEN_RESPONSE_LATE	-0.21755	-1.1429	0.0171817	0.0306816	0.0122727
MCOLN2	OXIDATIVE_PHOSPHORYLATION	0.37298	1.30218	0.0273279	0.0471171	0.0188469
MCOLN2	MITOTIC_SPINDLE	0.370189	1.29271	0.0303337	0.0505561	0.0202224
MCOLN2	TGF_BETA_SIGNALING	-0.289637	-1.29419	0.0470302	0.0758552	0.0303421
MCOLN2	APOPTOSIS	0.362622	1.25383	0.0714286	0.111607	0.0446429
MCOLN2	ADIPOGENESIS	-0.193891	-1.01861	0.0952041	0.144249	0.0576995
MCOLN2	CHOLESTEROL_HOMEOSTASIS	-0.237249	-1.17989	0.130907	0.19251	0.0770039
MCOLN2	PANCREAS_BETA_CELLS	-0.305441	-1.2373	0.167742	0.239631	0.0958525
MCOLN2	SPERMATOGENESIS	0.338864	1.14417	0.242204	0.336394	0.134558
MCOLN2	P53_PATHWAY	0.320308	1.11853	0.26087	0.352526	0.141011
MCOLN2	WNT_BETA_CATENIN_SIGNALING	-0.250511	-1.05851	0.318841	0.419527	0.167811
MCOLN2	HEME_METABOLISM	-0.164487	-0.887893	0.442709	0.558012	0.223205
MCOLN2	ANDROGEN_RESPONSE	0.310598	1.0396	0.44641	0.558012	0.223205
MCOLN2	UV_RESPONSE_UP	0.291698	1.00678	0.474974	0.579237	0.231695
MCOLN2	APICAL_SURFACE	0.320807	0.976215	0.520737	0.619925	0.24797
MCOLN2	NOTCH_SIGNALING	-0.233516	-0.937861	0.540373	0.62834	0.251336
MCOLN2	REACTIVE_OXYGEN_SPECIES_PATHWAY	0.281581	0.870732	0.673469	0.765306	0.306122
MCOLN2	FATTY_ACID_METABOLISM	-0.14954	-0.793177	0.704648	0.782942	0.313177
MCOLN2	KRAS_SIGNALING_DN	0.243539	0.846801	0.830112	0.902296	0.360918
MCOLN2	APICAL_JUNCTION	0.222557	0.777177	0.902932	0.959504	0.383802
MCOLN2	PROTEIN_SECRETION	0.206081	0.685985	0.930745	0.959504	0.383802
MCOLN2	PEROXISOME	0.204318	0.682514	0.940314	0.959504	0.383802
MCOLN2	GLYCOLYSIS	0.175488	0.612808	0.986855	0.986855	0.394742
MCOLN3	E2F_TARGETS	0.599044	2.08217	9.93802e-15	3.97521e-13	2.82449e-13
MCOLN3	G2M_CHECKPOINT	0.52547	1.8255	2.39205e-08	4.7841e-07	3.39923e-07
MCOLN3	DNA_REPAIR	0.519324	1.77538	3.06461e-06	4.08615e-05	2.90332e-05
MCOLN3	ANDROGEN_RESPONSE	-0.377425	-1.78343	2.85513e-05	0.000278358	0.000197781
MCOLN3	IL6_JAK_STAT3_SIGNALING	-0.393479	-1.89844	3.47948e-05	0.000278358	0.000197781
MCOLN3	OXIDATIVE_PHOSPHORYLATION	0.4551	1.58185	0.00010611	0.000707399	0.000502626
MCOLN3	MYC_TARGETS_V1	0.446875	1.55246	0.000215765	0.00123295	0.00087604
MCOLN3	PROTEIN_SECRETION	0.467645	1.55489	0.00597185	0.0298592	0.0212158
MCOLN3	MYC_TARGETS_V2	0.493371	1.53303	0.0081568	0.0362525	0.0257583
MCOLN3	COAGULATION	-0.254619	-1.36959	0.00952217	0.0380887	0.027063
MCOLN3	MITOTIC_SPINDLE	0.395067	1.37248	0.0134707	0.0489843	0.0348046
MCOLN3	UNFOLDED_PROTEIN_RESPONSE	0.425795	1.42928	0.0193347	0.0644491	0.0457928
MCOLN3	HEME_METABOLISM	0.388303	1.34926	0.0276238	0.0849963	0.0603921
MCOLN3	TGF_BETA_SIGNALING	-0.287161	-1.24231	0.0550974	0.157421	0.111852
MCOLN3	MTORC1_SIGNALING	0.362653	1.25987	0.0643863	0.171697	0.121995
MCOLN3	WNT_BETA_CATENIN_SIGNALING	0.457155	1.35304	0.0889145	0.222286	0.15794
MCOLN3	SPERMATOGENESIS	0.343125	1.15178	0.227366	0.534979	0.380117
MCOLN3	PI3K_AKT_MTOR_SIGNALING	0.337739	1.13238	0.262346	0.58299	0.41423
MCOLN3	NOTCH_SIGNALING	0.394949	1.12514	0.301663	0.617499	0.438749
MCOLN3	UV_RESPONSE_UP	0.317725	1.0872	0.323171	0.617499	0.438749
MCOLN3	APOPTOSIS	0.316129	1.08345	0.324187	0.617499	0.438749
MCOLN3	BILE_ACID_METABOLISM	0.300653	1.00984	0.475848	0.865178	0.614732
MCOLN3	INTERFERON_ALPHA_RESPONSE	0.296194	0.986998	0.513961	0.880282	0.625463
MCOLN3	ANGIOGENESIS	-0.244805	-0.975748	0.528169	0.880282	0.625463
MCOLN3	APICAL_SURFACE	-0.233723	-0.972773	0.557252	0.891603	0.633507
MCOLN3	HEDGEHOG_SIGNALING	0.312151	0.910896	0.594186	0.914132	0.649515
MCOLN3	CHOLESTEROL_HOMEOSTASIS	0.277256	0.891696	0.658092	0.914352	0.649671
MCOLN3	REACTIVE_OXYGEN_SPECIES_PATHWAY	-0.212354	-0.916414	0.689076	0.914352	0.649671
MCOLN3	UV_RESPONSE_DN	0.268539	0.915028	0.690743	0.914352	0.649671
MCOLN3	EPITHELIAL_MESENCHYMAL_TRANSITION	0.262312	0.911282	0.698189	0.914352	0.649671
MCOLN3	P53_PATHWAY	0.260371	0.904541	0.71328	0.914352	0.649671
MCOLN3	PEROXISOME	0.257194	0.862322	0.731481	0.914352	0.649671
MCOLN3	PANCREAS_BETA_CELLS	0.278301	0.801258	0.763807	0.925827	0.657824
MCOLN3	ADIPOGENESIS	0.241467	0.839032	0.830321	0.952716	0.67693
MCOLN3	IL2_STAT5_SIGNALING	0.237327	0.824462	0.852261	0.952716	0.67693
MCOLN3	FATTY_ACID_METABOLISM	0.230767	0.789105	0.877676	0.952716	0.67693
MCOLN3	MYOGENESIS	0.227682	0.790626	0.890342	0.952716	0.67693
MCOLN3	GLYCOLYSIS	0.219174	0.761419	0.917505	0.952716	0.67693
MCOLN3	APICAL_JUNCTION	0.214469	0.745073	0.933602	0.952716	0.67693
MCOLN3	COMPLEMENT	0.205547	0.714078	0.952716	0.952716	0.67693
PKD2	MYC_TARGETS_V1	-0.688159	-3.55031	4.82035e-46	2.41017e-44	1.31925e-44
PKD2	E2F_TARGETS	-0.641754	-3.30484	2.69304e-37	6.73261e-36	3.68522e-36
PKD2	G2M_CHECKPOINT	-0.54074	-2.78976	1.42103e-23	2.36839e-22	1.29638e-22
PKD2	MYC_TARGETS_V2	-0.753091	-3.25905	1.12482e-18	1.40603e-17	7.69614e-18
PKD2	DNA_REPAIR	-0.456956	-2.31946	3.8796e-11	3.8796e-10	2.12357e-10
PKD2	EPITHELIAL_MESENCHYMAL_TRANSITION	0.486151	1.88181	1.09737e-08	8.21256e-08	4.49529e-08
PKD2	OXIDATIVE_PHOSPHORYLATION	-0.371909	-1.91522	1.14976e-08	8.21256e-08	4.49529e-08
PKD2	UV_RESPONSE_DN	0.512896	1.92886	1.44367e-08	9.02292e-08	4.93886e-08
PKD2	MTORC1_SIGNALING	-0.360769	-1.86126	3.4768e-08	1.93156e-07	1.05727e-07
PKD2	UNFOLDED_PROTEIN_RESPONSE	-0.411991	-1.99264	5.10763e-07	2.55381e-06	1.39788e-06
PKD2	ESTROGEN_RESPONSE_LATE	-0.334117	-1.71222	1.74391e-06	7.92687e-06	4.33892e-06
PKD2	HYPOXIA	0.415826	1.61062	4.9318e-05	0.000205492	0.00011248
PKD2	CHOLESTEROL_HOMEOSTASIS	-0.424719	-1.9031	7.01719e-05	0.000269892	0.00014773
PKD2	UV_RESPONSE_UP	-0.309558	-1.59588	0.000176068	0.000628816	0.000344194
PKD2	KRAS_SIGNALING_UP	0.381194	1.47554	0.00110901	0.00369672	0.00202347
PKD2	ANGIOGENESIS	0.550909	1.68767	0.00234667	0.00733334	0.00401404
PKD2	MYOGENESIS	0.371106	1.43518	0.00432682	0.0127259	0.00696578
PKD2	HEME_METABOLISM	0.36206	1.39778	0.00710561	0.0197378	0.0108038
PKD2	XENOBIOTIC_METABOLISM	-0.243204	-1.25324	0.00890919	0.0234452	0.0128332
PKD2	INFLAMMATORY_RESPONSE	0.348553	1.35005	0.0119041	0.0297602	0.0162898
PKD2	IL2_STAT5_SIGNALING	0.348027	1.34801	0.0125185	0.0298059	0.0163148
PKD2	PROTEIN_SECRETION	0.379802	1.36838	0.0330033	0.0750075	0.0410567
PKD2	PEROXISOME	-0.261874	-1.27899	0.0434281	0.0921639	0.0504476
PKD2	MITOTIC_SPINDLE	0.329217	1.27434	0.0442387	0.0921639	0.0504476
PKD2	REACTIVE_OXYGEN_SPECIES_PATHWAY	-0.316036	-1.30773	0.0539779	0.107956	0.0590916
PKD2	IL6_JAK_STAT3_SIGNALING	0.371383	1.31831	0.0621532	0.119525	0.0654244
PKD2	TGF_BETA_SIGNALING	0.394227	1.30395	0.0963139	0.172693	0.0945264
PKD2	APICAL_JUNCTION	0.312952	1.21138	0.0967078	0.172693	0.0945264
PKD2	TNFA_SIGNALING_VIA_NFKB	0.309138	1.19662	0.110082	0.189797	0.103889
PKD2	HEDGEHOG_SIGNALING	0.424747	1.30118	0.116688	0.194479	0.106452
PKD2	ESTROGEN_RESPONSE_EARLY	-0.211173	-1.08218	0.162079	0.261418	0.143092
PKD2	GLYCOLYSIS	-0.211806	-1.09274	0.172444	0.269444	0.147485
PKD2	ADIPOGENESIS	0.281312	1.08814	0.288363	0.436913	0.239152
PKD2	SPERMATOGENESIS	-0.222726	-1.07724	0.302904	0.441492	0.241659
PKD2	INTERFERON_ALPHA_RESPONSE	-0.227237	-1.09713	0.309044	0.441492	0.241659
PKD2	APICAL_SURFACE	0.335103	1.06712	0.383863	0.533143	0.291826
PKD2	ALLOGRAFT_REJECTION	0.259931	1.00543	0.507724	0.686114	0.375557
PKD2	WNT_BETA_CATENIN_SIGNALING	0.293122	0.930879	0.574051	0.755331	0.413444
PKD2	ANDROGEN_RESPONSE	0.25319	0.915981	0.63337	0.774659	0.424024
PKD2	APOPTOSIS	0.244035	0.927601	0.634274	0.774659	0.424024
PKD2	NOTCH_SIGNALING	0.296606	0.892157	0.63522	0.774659	0.424024
PKD2	COMPLEMENT	0.239615	0.92751	0.653292	0.777729	0.425704
PKD2	BILE_ACID_METABOLISM	0.235502	0.864203	0.729234	0.847947	0.464139
PKD2	INTERFERON_GAMMA_RESPONSE	0.228025	0.882645	0.746914	0.848765	0.464587
PKD2	PI3K_AKT_MTOR_SIGNALING	-0.182188	-0.889804	0.797619	0.886243	0.485102
PKD2	P53_PATHWAY	0.214503	0.830303	0.831276	0.903561	0.494581
PKD2	PANCREAS_BETA_CELLS	0.224209	0.681226	0.917808	0.956433	0.523521
PKD2	COAGULATION	0.196722	0.736412	0.930011	0.956433	0.523521
PKD2	FATTY_ACID_METABOLISM	0.196204	0.744958	0.937304	0.956433	0.523521
PKD2	KRAS_SIGNALING_DN	0.17932	0.690166	0.981347	0.981347	0.537158
PKD2L1	G2M_CHECKPOINT	-0.685757	-3.33141	1.58895e-42	7.94473e-41	3.34515e-41
PKD2L1	E2F_TARGETS	-0.603947	-2.93995	1.35086e-28	3.37715e-27	1.42196e-27
PKD2L1	OXIDATIVE_PHOSPHORYLATION	0.631134	2.82078	2.93625e-23	4.89375e-22	2.06053e-22
PKD2L1	MYC_TARGETS_V1	-0.565238	-2.74593	2.35583e-21	2.94478e-20	1.23991e-20
PKD2L1	INTERFERON_GAMMA_RESPONSE	0.593839	2.65181	1.0044e-17	1.0044e-16	4.22905e-17
PKD2L1	ALLOGRAFT_REJECTION	0.584419	2.60499	1.69048e-17	1.22548e-16	5.15989e-17
PKD2L1	XENOBIOTIC_METABOLISM	0.587703	2.62695	1.71567e-17	1.22548e-16	5.15989e-17
PKD2L1	INFLAMMATORY_RESPONSE	0.541947	2.41353	2.03069e-13	1.26918e-12	5.34392e-13
PKD2L1	COMPLEMENT	0.546665	2.44116	2.45113e-13	1.36174e-12	5.73363e-13
PKD2L1	MITOTIC_SPINDLE	-0.482368	-2.34335	7.5595e-13	3.77975e-12	1.59147e-12
PKD2L1	FATTY_ACID_METABOLISM	0.555522	2.39946	4.41752e-11	2.00796e-10	8.45458e-11
PKD2L1	ADIPOGENESIS	0.488873	2.1791	3.09491e-09	1.28955e-08	5.42967e-09
PKD2L1	KRAS_SIGNALING_UP	0.467212	2.08636	5.13251e-08	1.97404e-07	8.31176e-08
PKD2L1	IL2_STAT5_SIGNALING	0.457126	2.03578	8.54048e-08	3.05017e-07	1.28428e-07
PKD2L1	UNFOLDED_PROTEIN_RESPONSE	-0.479078	-2.12765	9.82578e-08	3.27526e-07	1.37906e-07
PKD2L1	IL6_JAK_STAT3_SIGNALING	0.584399	2.3336	1.3187e-07	4.12095e-07	1.73514e-07
PKD2L1	COAGULATION	0.486268	2.06901	2.71878e-06	7.99642e-06	3.36692e-06
PKD2L1	BILE_ACID_METABOLISM	0.519057	2.12668	3.66818e-06	1.01894e-05	4.29027e-06
PKD2L1	REACTIVE_OXYGEN_SPECIES_PATHWAY	0.586813	2.07429	5.92194e-05	0.00015584	6.5617e-05
PKD2L1	MYC_TARGETS_V2	-0.499517	-1.94358	0.000143084	0.000357709	0.000150614
PKD2L1	TGF_BETA_SIGNALING	-0.502855	-1.9144	0.000155167	0.000369445	0.000155556
PKD2L1	TNFA_SIGNALING_VIA_NFKB	0.379104	1.69291	0.000369369	0.000839475	0.000353463
PKD2L1	INTERFERON_ALPHA_RESPONSE	0.453917	1.83563	0.000493451	0.00107272	0.000451671
PKD2L1	UV_RESPONSE_DN	-0.338865	-1.58101	0.00175682	0.00366004	0.00154107
PKD2L1	WNT_BETA_CATENIN_SIGNALING	-0.47236	-1.72321	0.00240081	0.00480161	0.00202173
PKD2L1	PROTEIN_SECRETION	-0.367308	-1.5999	0.00342145	0.0065797	0.0027704
PKD2L1	P53_PATHWAY	0.33946	1.51587	0.00439648	0.00814162	0.00342805
PKD2L1	HEME_METABOLISM	0.32063	1.43443	0.014504	0.0259	0.0109052
PKD2L1	ANDROGEN_RESPONSE	-0.332858	-1.4588	0.0202026	0.0348321	0.0146661
PKD2L1	PEROXISOME	0.354999	1.45492	0.0215684	0.0359473	0.0151357
PKD2L1	APOPTOSIS	0.313569	1.36701	0.0642008	0.102627	0.0432115
PKD2L1	SPERMATOGENESIS	-0.291265	-1.29355	0.0656815	0.102627	0.0432115
PKD2L1	UV_RESPONSE_UP	0.296147	1.28928	0.0700637	0.106157	0.0446977
PKD2L1	ESTROGEN_RESPONSE_EARLY	-0.248712	-1.20567	0.0737705	0.108486	0.0456783
PKD2L1	ANGIOGENESIS	0.405074	1.34621	0.103261	0.147516	0.0621118
PKD2L1	HYPOXIA	0.270792	1.20596	0.126382	0.175531	0.0739078
PKD2L1	DNA_REPAIR	-0.248403	-1.16955	0.159091	0.214988	0.0905211
PKD2L1	CHOLESTEROL_HOMEOSTASIS	0.310307	1.19566	0.170435	0.224256	0.0944237
PKD2L1	MYOGENESIS	0.254385	1.13501	0.2125	0.272436	0.11471
PKD2L1	NOTCH_SIGNALING	-0.325701	-1.13951	0.2537	0.317125	0.133526
PKD2L1	ESTROGEN_RESPONSE_LATE	-0.220809	-1.0704	0.273224	0.3332	0.140295
PKD2L1	KRAS_SIGNALING_DN	0.244021	1.0875	0.281734	0.335397	0.14122
PKD2L1	EPITHELIAL_MESENCHYMAL_TRANSITION	0.230632	1.0299	0.377358	0.438789	0.184753
PKD2L1	APICAL_JUNCTION	-0.20272	-0.984814	0.497268	0.565077	0.237927
PKD2L1	HEDGEHOG_SIGNALING	-0.243309	-0.853309	0.693333	0.77037	0.324366
PKD2L1	PANCREAS_BETA_CELLS	0.246753	0.808507	0.731343	0.779473	0.328199
PKD2L1	GLYCOLYSIS	0.195993	0.875214	0.732704	0.779473	0.328199
PKD2L1	MTORC1_SIGNALING	0.193167	0.862596	0.768868	0.800904	0.337223
PKD2L1	PI3K_AKT_MTOR_SIGNALING	-0.196237	-0.862623	0.78607	0.802112	0.337731
PKD2L1	APICAL_SURFACE	0.185352	0.639349	0.96558	0.96558	0.40656
PKD2L2	ALLOGRAFT_REJECTION	0.552032	1.28289	0.000334935	0.010383	0.00916664
PKD2L2	G2M_CHECKPOINT	0.532338	1.23717	0.00260838	0.0404298	0.0356936
PKD2L2	SPERMATOGENESIS	0.53927	1.23421	0.027972	0.278721	0.24607
PKD2L2	NOTCH_SIGNALING	-0.321117	-1.37247	0.0401703	0.278721	0.24607
PKD2L2	IL6_JAK_STAT3_SIGNALING	0.540168	1.22847	0.044955	0.278721	0.24607
PKD2L2	ANGIOGENESIS	-0.311906	-1.29926	0.108434	0.56024	0.494609
PKD2L2	INFLAMMATORY_RESPONSE	0.474632	1.10285	0.142857	0.632653	0.558539
PKD2L2	MITOTIC_SPINDLE	0.470338	1.09308	0.16983	0.658092	0.580998
PKD2L2	E2F_TARGETS	0.458822	1.06653	0.252747	0.870574	0.768588
PKD2L2	PANCREAS_BETA_CELLS	-0.287805	-1.22031	0.303061	0.93949	0.829431
PKD2L2	KRAS_SIGNALING_UP	0.438227	1.01845	0.441558	1	0.882852
PKD2L2	INTERFERON_GAMMA_RESPONSE	0.429974	0.999272	0.509491	1	0.882852
PKD2L2	HEME_METABOLISM	0.417954	0.969986	0.61039	1	0.882852
PKD2L2	PI3K_AKT_MTOR_SIGNALING	0.415062	0.94859	0.668332	1	0.882852
PKD2L2	COMPLEMENT	0.400403	0.930548	0.759241	1	0.882852
PKD2L2	ANDROGEN_RESPONSE	0.391025	0.892241	0.81019	1	0.882852
PKD2L2	UV_RESPONSE_DN	0.364136	0.838022	0.923077	1	0.882852
PKD2L2	INTERFERON_ALPHA_RESPONSE	0.352985	0.804696	0.931069	1	0.882852
PKD2L2	HEDGEHOG_SIGNALING	0.304052	0.668285	0.947422	1	0.882852
PKD2L2	APICAL_SURFACE	0.299564	0.662255	0.955645	1	0.882852
PKD2L2	REACTIVE_OXYGEN_SPECIES_PATHWAY	0.297244	0.663807	0.961962	1	0.882852
PKD2L2	WNT_BETA_CATENIN_SIGNALING	0.242362	0.535261	0.9889	1	0.882852
PKD2L2	TNFA_SIGNALING_VIA_NFKB	0.326142	0.757962	0.991009	1	0.882852
PKD2L2	APOPTOSIS	0.291225	0.672506	0.995005	1	0.882852
PKD2L2	TGF_BETA_SIGNALING	0.202387	0.453116	0.996994	1	0.882852
PKD2L2	PROTEIN_SECRETION	0.230505	0.524825	0.998002	1	0.882852
PKD2L2	UNFOLDED_PROTEIN_RESPONSE	0.256208	0.586373	0.998002	1	0.882852
PKD2L2	KRAS_SIGNALING_DN	0.282012	0.654333	0.999001	1	0.882852
PKD2L2	APICAL_JUNCTION	0.206668	0.480303	1	1	0.882852
PKD2L2	IL2_STAT5_SIGNALING	0.303125	0.704339	1	1	0.882852
PKD2L2	P53_PATHWAY	0.200706	0.466445	1	1	0.882852
TRPA1	G2M_CHECKPOINT	0.634947	2.13252	1.64222e-16	5.62482e-15	4.11886e-15
TRPA1	E2F_TARGETS	0.631544	2.12072	2.44557e-16	5.62482e-15	4.11886e-15
TRPA1	MYC_TARGETS_V1	0.521916	1.75289	2.47155e-06	3.7897e-05	2.77507e-05
TRPA1	PROTEIN_SECRETION	0.578255	1.8706	1.91243e-05	0.00021993	0.000161047
TRPA1	MITOTIC_SPINDLE	0.496355	1.66705	3.86394e-05	0.000355483	0.000260308
TRPA1	ESTROGEN_RESPONSE_EARLY	0.489651	1.64494	0.000139857	0.00107224	0.000785161
TRPA1	COAGULATION	-0.289089	-1.51066	0.000343681	0.00225848	0.00165381
TRPA1	UNFOLDED_PROTEIN_RESPONSE	0.486655	1.58684	0.00346494	0.0199234	0.0145892
TRPA1	ESTROGEN_RESPONSE_LATE	0.440786	1.48078	0.00436327	0.0223011	0.0163303
TRPA1	PI3K_AKT_MTOR_SIGNALING	0.43486	1.41247	0.0220508	0.101434	0.0742764
TRPA1	TGF_BETA_SIGNALING	0.481312	1.46961	0.0269976	0.110133	0.0806465
TRPA1	UV_RESPONSE_DN	0.408032	1.34497	0.0303337	0.110133	0.0806465
TRPA1	MTORC1_SIGNALING	0.392161	1.3171	0.0311245	0.110133	0.0806465
TRPA1	REACTIVE_OXYGEN_SPECIES_PATHWAY	-0.312441	-1.36777	0.0485654	0.159572	0.116849
TRPA1	ANDROGEN_RESPONSE	0.412936	1.33808	0.0523614	0.160575	0.117583
TRPA1	SPERMATOGENESIS	0.381089	1.24262	0.107362	0.308666	0.226025
TRPA1	TNFA_SIGNALING_VIA_NFKB	0.351963	1.18209	0.129518	0.333556	0.244252
TRPA1	INTERFERON_GAMMA_RESPONSE	0.351534	1.18065	0.130522	0.333556	0.244252
TRPA1	APICAL_SURFACE	0.404337	1.19726	0.213582	0.50447	0.369406
TRPA1	IL6_JAK_STAT3_SIGNALING	0.362396	1.15985	0.219335	0.50447	0.369406
TRPA1	MYC_TARGETS_V2	0.37408	1.15232	0.264392	0.579145	0.424088
TRPA1	WNT_BETA_CATENIN_SIGNALING	-0.250764	-1.0735	0.280899	0.587334	0.430084
TRPA1	ALLOGRAFT_REJECTION	0.317102	1.06527	0.328657	0.657315	0.481329
TRPA1	ANGIOGENESIS	0.353396	1.01991	0.462317	0.868065	0.635654
TRPA1	APOPTOSIS	0.304163	1.01034	0.471774	0.868065	0.635654
TRPA1	GLYCOLYSIS	0.290817	0.97673	0.549197	0.944146	0.691366
TRPA1	NOTCH_SIGNALING	0.330652	0.940087	0.580427	0.944146	0.691366
TRPA1	IL2_STAT5_SIGNALING	0.288118	0.967352	0.581325	0.944146	0.691366
TRPA1	EPITHELIAL_MESENCHYMAL_TRANSITION	0.285487	0.958831	0.599398	0.944146	0.691366
TRPA1	INTERFERON_ALPHA_RESPONSE	0.288157	0.93312	0.623457	0.944146	0.691366
TRPA1	HEME_METABOLISM	0.280953	0.942217	0.636273	0.944146	0.691366
TRPA1	INFLAMMATORY_RESPONSE	0.27542	0.924717	0.680723	0.978539	0.71655
TRPA1	PANCREAS_BETA_CELLS	0.283036	0.810442	0.741611	1	0.732265
TRPA1	HEDGEHOG_SIGNALING	0.281976	0.813787	0.743532	1	0.732265
TRPA1	COMPLEMENT	0.263228	0.884072	0.766064	1	0.732265
TRPA1	PEROXISOME	0.255794	0.830843	0.793846	1	0.732265
TRPA1	DNA_REPAIR	0.244521	0.807838	0.850656	1	0.732265
TRPA1	CHOLESTEROL_HOMEOSTASIS	-0.175457	-0.830442	0.863636	1	0.732265
TRPA1	UV_RESPONSE_UP	0.223002	0.740131	0.925478	1	0.732265
TRPA1	KRAS_SIGNALING_UP	0.213641	0.71753	0.963855	1	0.732265
TRPA1	FATTY_ACID_METABOLISM	0.199127	0.659259	0.974773	1	0.732265
TRPA1	BILE_ACID_METABOLISM	0.183942	0.598417	0.980592	1	0.732265
TRPA1	APICAL_JUNCTION	0.195393	0.656243	0.987952	1	0.732265
TRPA1	P53_PATHWAY	0.186751	0.627217	0.993976	1	0.732265
TRPA1	HYPOXIA	0.164329	0.551731	0.998996	1	0.732265
TRPA1	KRAS_SIGNALING_DN	0.151236	0.506723	1	1	0.732265
TRPC1	MYC_TARGETS_V1	-0.700822	-3.64963	3.1972e-52	1.5986e-50	6.73095e-51
TRPC1	E2F_TARGETS	-0.614109	-3.1968	4.22683e-36	1.05671e-34	4.44929e-35
TRPC1	G2M_CHECKPOINT	-0.576598	-3.00272	1.15669e-30	1.92781e-29	8.11709e-30
TRPC1	MYC_TARGETS_V2	-0.759172	-3.35227	2.33285e-20	2.91606e-19	1.22782e-19
TRPC1	MTORC1_SIGNALING	-0.461773	-2.40475	1.18295e-17	1.18295e-16	4.98085e-17
TRPC1	INTERFERON_GAMMA_RESPONSE	-0.44676	-2.32657	2.44717e-16	2.03931e-15	8.58657e-16
TRPC1	INTERFERON_ALPHA_RESPONSE	-0.580598	-2.78888	1.27226e-15	9.08754e-15	3.82633e-15
TRPC1	OXIDATIVE_PHOSPHORYLATION	-0.414679	-2.15865	2.8886e-14	1.80538e-13	7.60159e-14
TRPC1	ESTROGEN_RESPONSE_LATE	-0.369634	-1.92662	2.93396e-10	1.62998e-09	6.86306e-10
TRPC1	UNFOLDED_PROTEIN_RESPONSE	-0.446908	-2.2079	2.96332e-09	1.48166e-08	6.23857e-09
TRPC1	GLYCOLYSIS	-0.344843	-1.79582	1.75073e-08	7.95785e-08	3.35067e-08
TRPC1	FATTY_ACID_METABOLISM	-0.355458	-1.84613	1.04908e-07	4.37115e-07	1.84048e-07
TRPC1	XENOBIOTIC_METABOLISM	-0.325769	-1.69094	3.05556e-07	1.17521e-06	4.94827e-07
TRPC1	ALLOGRAFT_REJECTION	-0.315639	-1.64519	8.04024e-07	2.87151e-06	1.20906e-06
TRPC1	DNA_REPAIR	-0.350557	-1.82167	1.29755e-06	4.32515e-06	1.82112e-06
TRPC1	ESTROGEN_RESPONSE_EARLY	-0.302891	-1.57875	4.82217e-06	1.50693e-05	6.34496e-06
TRPC1	UV_RESPONSE_DN	0.480038	1.73828	5.36388e-06	1.57761e-05	6.64257e-06
TRPC1	MYOGENESIS	0.415392	1.53222	0.000247758	0.000688216	0.000289775
TRPC1	P53_PATHWAY	-0.263014	-1.36968	0.000380586	0.00100154	0.000421702
TRPC1	HEDGEHOG_SIGNALING	0.579738	1.78299	0.000412941	0.00103235	0.000434675
TRPC1	CHOLESTEROL_HOMEOSTASIS	-0.357692	-1.66343	0.000787652	0.00185146	0.000779562
TRPC1	PEROXISOME	-0.312163	-1.51351	0.000814643	0.00185146	0.000779562
TRPC1	PI3K_AKT_MTOR_SIGNALING	-0.30743	-1.49057	0.00109555	0.00238163	0.00100279
TRPC1	EPITHELIAL_MESENCHYMAL_TRANSITION	0.394257	1.45552	0.00124403	0.00254408	0.00107119
TRPC1	REACTIVE_OXYGEN_SPECIES_PATHWAY	-0.400158	-1.68993	0.00127204	0.00254408	0.00107119
TRPC1	UV_RESPONSE_UP	-0.253791	-1.3158	0.00223824	0.0043043	0.00181234
TRPC1	ADIPOGENESIS	-0.243101	-1.2671	0.00324803	0.00601486	0.00253257
TRPC1	IL6_JAK_STAT3_SIGNALING	-0.265175	-1.24565	0.0367367	0.0656012	0.0276216
TRPC1	APOPTOSIS	-0.217611	-1.13013	0.0403481	0.0695656	0.0292908
TRPC1	ANDROGEN_RESPONSE	-0.252349	-1.2096	0.0468388	0.0780646	0.0328693
TRPC1	TNFA_SIGNALING_VIA_NFKB	-0.209849	-1.09282	0.0709968	0.11241	0.0473306
TRPC1	ANGIOGENESIS	0.451549	1.38874	0.0719424	0.11241	0.0473306
TRPC1	PANCREAS_BETA_CELLS	0.388052	1.17808	0.240338	0.364149	0.153326
TRPC1	KRAS_SIGNALING_UP	0.302308	1.11606	0.250761	0.368767	0.15527
TRPC1	IL2_STAT5_SIGNALING	-0.153478	-0.80606	0.31911	0.445874	0.187736
TRPC1	TGF_BETA_SIGNALING	0.338675	1.11022	0.321029	0.445874	0.187736
TRPC1	APICAL_JUNCTION	0.289166	1.06754	0.342132	0.453408	0.190909
TRPC1	NOTCH_SIGNALING	0.362622	1.09255	0.346764	0.453408	0.190909
TRPC1	KRAS_SIGNALING_DN	0.289484	1.06587	0.353659	0.453408	0.190909
TRPC1	WNT_BETA_CATENIN_SIGNALING	0.329744	1.03851	0.420746	0.525932	0.221445
TRPC1	INFLAMMATORY_RESPONSE	-0.156823	-0.823631	0.459414	0.56026	0.235899
TRPC1	PROTEIN_SECRETION	0.281494	0.979539	0.546129	0.64757	0.272661
TRPC1	HEME_METABOLISM	0.264407	0.974208	0.556911	0.64757	0.272661
TRPC1	APICAL_SURFACE	-0.225127	-0.92307	0.619718	0.702172	0.295651
TRPC1	MITOTIC_SPINDLE	0.253351	0.935321	0.645685	0.702172	0.295651
TRPC1	COAGULATION	-0.191281	-0.950883	0.657895	0.702172	0.295651
TRPC1	SPERMATOGENESIS	0.257429	0.909363	0.660042	0.702172	0.295651
TRPC1	HYPOXIA	0.245007	0.90428	0.719512	0.749492	0.315576
TRPC1	COMPLEMENT	0.203349	0.750723	0.936041	0.942469	0.396829
TRPC1	BILE_ACID_METABOLISM	0.19873	0.699117	0.942469	0.942469	0.396829
TRPC2	MYC_TARGETS_V2	-0.580688	-2.74065	5.29558e-09	1.74754e-07	1.39357e-07
TRPC2	ALLOGRAFT_REJECTION	0.55541	1.61583	5.50559e-08	9.08422e-07	7.24419e-07
TRPC2	CHOLESTEROL_HOMEOSTASIS	-0.504525	-2.31315	1.38311e-07	1.52142e-06	1.21326e-06
TRPC2	IL6_JAK_STAT3_SIGNALING	0.555946	1.56457	0.000588647	0.00485634	0.00387268
TRPC2	INFLAMMATORY_RESPONSE	0.459691	1.33711	0.00349982	0.0230988	0.0184201
TRPC2	KRAS_SIGNALING_UP	0.457738	1.3317	0.00725751	0.0399163	0.0318312
TRPC2	INTERFERON_GAMMA_RESPONSE	0.448781	1.30565	0.0160872	0.0758395	0.0604781
TRPC2	HEME_METABOLISM	0.423406	1.23027	0.039	0.160875	0.128289
TRPC2	PANCREAS_BETA_CELLS	-0.321075	-1.31615	0.0775376	0.284304	0.226718
TRPC2	TGF_BETA_SIGNALING	-0.271844	-1.29072	0.201396	0.550846	0.439271
TRPC2	HYPOXIA	0.382745	1.11329	0.207	0.550846	0.439271
TRPC2	NOTCH_SIGNALING	-0.302787	-1.22342	0.211535	0.550846	0.439271
TRPC2	COMPLEMENT	0.3814	1.10961	0.217	0.550846	0.439271
TRPC2	INTERFERON_ALPHA_RESPONSE	0.373035	1.0537	0.393756	0.92814	0.740143
TRPC2	IL2_STAT5_SIGNALING	0.333249	0.969322	0.603	0.997998	0.795852
TRPC2	MITOTIC_SPINDLE	0.332199	0.966471	0.614	0.997998	0.795852
TRPC2	REACTIVE_OXYGEN_SPECIES_PATHWAY	0.339218	0.927418	0.620293	0.997998	0.795852
TRPC2	TNFA_SIGNALING_VIA_NFKB	0.327746	0.953515	0.645	0.997998	0.795852
TRPC2	PI3K_AKT_MTOR_SIGNALING	0.30617	0.86849	0.781124	0.997998	0.795852
TRPC2	SPERMATOGENESIS	0.297004	0.8468	0.816	0.997998	0.795852
TRPC2	UV_RESPONSE_DN	0.299873	0.862595	0.818819	0.997998	0.795852
TRPC2	HEDGEHOG_SIGNALING	0.267719	0.706073	0.871629	0.997998	0.795852
TRPC2	ANGIOGENESIS	0.250656	0.661072	0.919094	0.997998	0.795852
TRPC2	APOPTOSIS	0.272745	0.786545	0.92678	0.997998	0.795852
TRPC2	APICAL_SURFACE	0.204761	0.552879	0.968254	0.997998	0.795852
TRPC2	ANDROGEN_RESPONSE	0.230932	0.653929	0.973869	0.997998	0.795852
TRPC2	WNT_BETA_CATENIN_SIGNALING	0.19541	0.525511	0.978701	0.997998	0.795852
TRPC2	P53_PATHWAY	0.234129	0.681155	0.985	0.997998	0.795852
TRPC2	KRAS_SIGNALING_DN	0.223952	0.650426	0.990991	0.997998	0.795852
TRPC2	APICAL_JUNCTION	0.214901	0.625215	0.994	0.997998	0.795852
TRPC2	ADIPOGENESIS	0.207909	0.604859	0.994006	0.997998	0.795852
TRPC2	BILE_ACID_METABOLISM	0.186047	0.529078	0.997998	0.997998	0.795852
TRPC2	COAGULATION	0.164239	0.471352	0.997998	0.997998	0.795852
TRPC3	INTERFERON_ALPHA_RESPONSE	-0.64004	-3.17404	1.17704e-19	4.23734e-18	2.97357e-18
TRPC3	MYC_TARGETS_V2	-0.716841	-3.00171	4.76809e-16	8.58257e-15	6.02285e-15
TRPC3	UNFOLDED_PROTEIN_RESPONSE	-0.45991	-2.29491	1.32942e-09	1.59531e-08	1.11951e-08
TRPC3	IL6_JAK_STAT3_SIGNALING	-0.402537	-1.90325	1.08186e-05	9.73673e-05	6.8328e-05
TRPC3	PI3K_AKT_MTOR_SIGNALING	-0.338773	-1.68819	0.00019606	0.00141163	0.000990618
TRPC3	HEDGEHOG_SIGNALING	0.628468	1.77417	0.000432114	0.00259268	0.00181943
TRPC3	DNA_REPAIR	-0.28474	-1.44765	0.000676433	0.0034788	0.00244126
TRPC3	UV_RESPONSE_DN	0.465549	1.48044	0.000884389	0.00397975	0.00279281
TRPC3	MYOGENESIS	0.436758	1.40772	0.00191115	0.00764461	0.00536464
TRPC3	ANDROGEN_RESPONSE	-0.295303	-1.49594	0.00662557	0.0238521	0.0167383
TRPC3	KRAS_SIGNALING_DN	0.413657	1.33131	0.0131169	0.0429279	0.0301249
TRPC3	REACTIVE_OXYGEN_SPECIES_PATHWAY	-0.332558	-1.38018	0.0299483	0.0898449	0.0630491
TRPC3	PANCREAS_BETA_CELLS	0.497322	1.37772	0.0607102	0.168121	0.117979
TRPC3	OXIDATIVE_PHOSPHORYLATION	0.354926	1.14543	0.172172	0.442728	0.310687
TRPC3	COAGULATION	-0.206317	-0.998894	0.306336	0.672937	0.472236
TRPC3	BILE_ACID_METABOLISM	0.351695	1.1005	0.3125	0.672937	0.472236
TRPC3	HEME_METABOLISM	0.332414	1.07053	0.334002	0.672937	0.472236
TRPC3	MITOTIC_SPINDLE	0.330504	1.06651	0.342342	0.672937	0.472236
TRPC3	WNT_BETA_CATENIN_SIGNALING	0.380176	1.09016	0.355161	0.672937	0.472236
TRPC3	NOTCH_SIGNALING	0.390116	1.07246	0.401611	0.718218	0.504012
TRPC3	SPERMATOGENESIS	0.331599	1.04275	0.41896	0.718218	0.504012
TRPC3	PROTEIN_SECRETION	0.312444	0.967803	0.560247	0.916768	0.643346
TRPC3	APICAL_JUNCTION	0.297501	0.960014	0.603604	0.944771	0.662997
TRPC3	TGF_BETA_SIGNALING	0.293448	0.86791	0.69239	0.996997	0.699647
TRPC3	APICAL_SURFACE	0.294304	0.849641	0.712238	0.996997	0.699647
TRPC3	KRAS_SIGNALING_UP	0.275982	0.890574	0.768769	0.996997	0.699647
TRPC3	ADIPOGENESIS	0.272093	0.877503	0.801603	0.996997	0.699647
TRPC3	COMPLEMENT	0.257556	0.831116	0.876877	0.996997	0.699647
TRPC3	FATTY_ACID_METABOLISM	0.242526	0.773373	0.904137	0.996997	0.699647
TRPC3	UV_RESPONSE_UP	0.235559	0.752376	0.920443	0.996997	0.699647
TRPC3	XENOBIOTIC_METABOLISM	0.23186	0.747094	0.93988	0.996997	0.699647
TRPC3	CHOLESTEROL_HOMEOSTASIS	0.220972	0.675368	0.946114	0.996997	0.699647
TRPC3	ANGIOGENESIS	0.211632	0.59744	0.966368	0.996997	0.699647
TRPC3	EPITHELIAL_MESENCHYMAL_TRANSITION	0.196242	0.633259	0.992993	0.996997	0.699647
TRPC3	PEROXISOME	0.176304	0.550391	0.994872	0.996997	0.699647
TRPC3	HYPOXIA	0.188453	0.608249	0.996997	0.996997	0.699647
TRPC4	MYC_TARGETS_V1	-0.697062	-3.63795	6.32232e-48	3.16116e-46	1.46412e-46
TRPC4	E2F_TARGETS	-0.658204	-3.42017	1.41591e-40	3.53979e-39	1.63948e-39
TRPC4	OXIDATIVE_PHOSPHORYLATION	-0.589204	-3.06163	8.02961e-29	1.33827e-27	6.19829e-28
TRPC4	G2M_CHECKPOINT	-0.535182	-2.7931	3.49655e-21	4.37068e-20	2.02432e-20
TRPC4	EPITHELIAL_MESENCHYMAL_TRANSITION	0.609878	2.51282	5.51302e-20	5.51302e-19	2.5534e-19
TRPC4	MYC_TARGETS_V2	-0.752471	-3.24763	1.44431e-18	1.20359e-17	5.57454e-18
TRPC4	MYOGENESIS	0.595775	2.45246	2.09522e-18	1.49659e-17	6.93155e-18
TRPC4	DNA_REPAIR	-0.503663	-2.52011	8.15888e-14	5.0993e-13	2.36178e-13
TRPC4	MTORC1_SIGNALING	-0.43456	-2.26796	2.75771e-12	1.53206e-11	7.09586e-12
TRPC4	UV_RESPONSE_DN	0.575667	2.31501	3.99366e-12	1.99683e-11	9.24848e-12
TRPC4	INTERFERON_ALPHA_RESPONSE	-0.530783	-2.46509	1.44381e-10	6.56277e-10	3.0396e-10
TRPC4	ANDROGEN_RESPONSE	0.547919	2.10339	2.64704e-07	1.10293e-06	5.10832e-07
TRPC4	INTERFERON_GAMMA_RESPONSE	-0.345303	-1.80213	2.24875e-06	8.64904e-06	4.00587e-06
TRPC4	APICAL_JUNCTION	0.434327	1.78952	7.93201e-06	2.83286e-05	1.31206e-05
TRPC4	GLYCOLYSIS	-0.321884	-1.6799	3.35593e-05	0.000111864	5.18108e-05
TRPC4	ESTROGEN_RESPONSE_LATE	-0.316621	-1.65533	4.99761e-05	0.000150288	6.96072e-05
TRPC4	UNFOLDED_PROTEIN_RESPONSE	-0.37866	-1.82029	5.1098e-05	0.000150288	6.96072e-05
TRPC4	HYPOXIA	0.402201	1.65762	0.00014169	0.000393584	0.000182292
TRPC4	REACTIVE_OXYGEN_SPECIES_PATHWAY	-0.449653	-1.86054	0.000958088	0.00252128	0.00116775
TRPC4	ALLOGRAFT_REJECTION	-0.278825	-1.45773	0.0020976	0.005244	0.0024288
TRPC4	TGF_BETA_SIGNALING	0.489919	1.70723	0.00383035	0.00911989	0.00422395
TRPC4	KRAS_SIGNALING_UP	0.354721	1.46152	0.00457501	0.0103978	0.0048158
TRPC4	UV_RESPONSE_UP	-0.277355	-1.40804	0.00631183	0.0137214	0.00635516
TRPC4	ANGIOGENESIS	0.52208	1.69343	0.010244	0.0213136	0.00987155
TRPC4	HEDGEHOG_SIGNALING	0.520207	1.68736	0.0106568	0.0213136	0.00987155
TRPC4	P53_PATHWAY	-0.243137	-1.26893	0.0263736	0.0507184	0.0234906
TRPC4	ESTROGEN_RESPONSE_EARLY	-0.242527	-1.26796	0.0289922	0.0536893	0.0248666
TRPC4	MITOTIC_SPINDLE	0.315586	1.30028	0.0442968	0.0791014	0.0366364
TRPC4	SPERMATOGENESIS	-0.261228	-1.25577	0.0549664	0.0947697	0.0438933
TRPC4	KRAS_SIGNALING_DN	0.314104	1.29246	0.0586283	0.0977139	0.0452569
TRPC4	FATTY_ACID_METABOLISM	-0.237166	-1.2082	0.0940546	0.151701	0.0702615
TRPC4	CHOLESTEROL_HOMEOSTASIS	-0.27814	-1.22932	0.0986436	0.154131	0.0713868
TRPC4	PANCREAS_BETA_CELLS	0.418825	1.33858	0.111268	0.166113	0.0769365
TRPC4	TNFA_SIGNALING_VIA_NFKB	0.294623	1.21391	0.112957	0.166113	0.0769365
TRPC4	NOTCH_SIGNALING	0.387978	1.23546	0.197756	0.282509	0.130846
TRPC4	COAGULATION	0.29195	1.15764	0.20355	0.282709	0.130939
TRPC4	PEROXISOME	-0.235663	-1.11561	0.216931	0.287874	0.133331
TRPC4	IL2_STAT5_SIGNALING	0.274031	1.12938	0.218785	0.287874	0.133331
TRPC4	XENOBIOTIC_METABOLISM	-0.211334	-1.08563	0.228588	0.293061	0.135734
TRPC4	PI3K_AKT_MTOR_SIGNALING	-0.232127	-1.09887	0.238095	0.297619	0.137845
TRPC4	ADIPOGENESIS	0.261682	1.0774	0.310078	0.378143	0.17514
TRPC4	APICAL_SURFACE	-0.259132	-1.04317	0.377224	0.449076	0.207993
TRPC4	WNT_BETA_CATENIN_SIGNALING	0.313927	1.05041	0.39427	0.458454	0.212336
TRPC4	PROTEIN_SECRETION	0.256804	0.985792	0.494465	0.561892	0.260245
TRPC4	HEME_METABOLISM	0.231024	0.951214	0.586016	0.651128	0.301575
TRPC4	INFLAMMATORY_RESPONSE	0.227764	0.938697	0.627624	0.6822	0.315966
TRPC4	APOPTOSIS	0.220802	0.897922	0.706485	0.751579	0.3481
TRPC4	COMPLEMENT	0.204311	0.841804	0.82835	0.862865	0.399643
TRPC4	IL6_JAK_STAT3_SIGNALING	0.186215	0.703523	0.951553	0.970972	0.449713
TRPC4	BILE_ACID_METABOLISM	0.128003	0.498977	1	1	0.463158
TRPC5	E2F_TARGETS	-0.646727	-3.27406	6.76996e-38	3.38498e-36	1.85283e-36
TRPC5	MYC_TARGETS_V1	-0.604137	-3.04174	1.12572e-28	2.8143e-27	1.54046e-27
TRPC5	OXIDATIVE_PHOSPHORYLATION	-0.526117	-2.66347	1.92309e-20	3.20514e-19	1.75439e-19
TRPC5	G2M_CHECKPOINT	-0.525137	-2.64399	9.16645e-19	1.14581e-17	6.27178e-18
TRPC5	MTORC1_SIGNALING	-0.512991	-2.58283	1.15635e-17	1.15635e-16	6.32948e-17
TRPC5	MYC_TARGETS_V2	-0.67313	-2.82432	9.38461e-13	7.82051e-12	4.2807e-12
TRPC5	GLYCOLYSIS	-0.376409	-1.89516	6.77458e-08	4.57089e-07	2.50196e-07
TRPC5	INTERFERON_ALPHA_RESPONSE	-0.481475	-2.15528	7.31342e-08	4.57089e-07	2.50196e-07
TRPC5	INTERFERON_GAMMA_RESPONSE	-0.369769	-1.86173	1.31872e-07	7.32623e-07	4.01015e-07
TRPC5	UNFOLDED_PROTEIN_RESPONSE	-0.410982	-1.8801	5.01877e-06	2.50938e-05	1.37356e-05
TRPC5	COAGULATION	0.493939	1.66604	0.000313999	0.00142727	0.000781241
TRPC5	HYPOXIA	-0.291982	-1.46698	0.000554405	0.00231002	0.00126443
TRPC5	CHOLESTEROL_HOMEOSTASIS	-0.384093	-1.67943	0.000958051	0.00368481	0.00201695
TRPC5	DNA_REPAIR	-0.302632	-1.47125	0.00181611	0.00647895	0.00354637
TRPC5	TGF_BETA_SIGNALING	0.567504	1.73144	0.00194369	0.00647895	0.00354637
TRPC5	UV_RESPONSE_UP	-0.292268	-1.43967	0.00267635	0.0083636	0.00457797
TRPC5	UV_RESPONSE_DN	0.450118	1.53004	0.00357459	0.0105135	0.00575476
TRPC5	HEDGEHOG_SIGNALING	0.588135	1.6863	0.00432234	0.0120065	0.00657198
TRPC5	FATTY_ACID_METABOLISM	-0.283537	-1.38475	0.00486275	0.0127967	0.00700452
TRPC5	PROTEIN_SECRETION	0.473379	1.55194	0.00534018	0.0133504	0.00730761
TRPC5	MYOGENESIS	0.414356	1.43543	0.00732849	0.0174488	0.00955092
TRPC5	ADIPOGENESIS	-0.254532	-1.28141	0.0100495	0.0228399	0.0125018
TRPC5	MITOTIC_SPINDLE	-0.243388	-1.22542	0.0191001	0.041522	0.0227278
TRPC5	PI3K_AKT_MTOR_SIGNALING	-0.277392	-1.27394	0.0380097	0.0791869	0.0433444
TRPC5	ALLOGRAFT_REJECTION	-0.22428	-1.12911	0.0723346	0.144669	0.0791874
TRPC5	REACTIVE_OXYGEN_SPECIES_PATHWAY	-0.296184	-1.1956	0.147727	0.284091	0.155502
TRPC5	HEME_METABOLISM	0.342285	1.18418	0.171311	0.317242	0.173648
TRPC5	KRAS_SIGNALING_UP	0.334898	1.16313	0.199588	0.356408	0.195086
TRPC5	KRAS_SIGNALING_DN	0.327831	1.13027	0.240914	0.415369	0.22736
TRPC5	BILE_ACID_METABOLISM	0.345206	1.13898	0.252193	0.420322	0.230071
TRPC5	EPITHELIAL_MESENCHYMAL_TRANSITION	0.313398	1.08846	0.320988	0.517722	0.283385
TRPC5	APICAL_JUNCTION	0.30567	1.06162	0.377572	0.579751	0.317337
TRPC5	P53_PATHWAY	0.303847	1.05529	0.386831	0.579751	0.317337
TRPC5	IL6_JAK_STAT3_SIGNALING	-0.234246	-1.03291	0.394231	0.579751	0.317337
TRPC5	APOPTOSIS	0.307446	1.05073	0.410714	0.586735	0.32116
TRPC5	NOTCH_SIGNALING	0.359491	1.00817	0.473615	0.650278	0.355941
TRPC5	WNT_BETA_CATENIN_SIGNALING	0.339034	0.997287	0.483271	0.650278	0.355941
TRPC5	COMPLEMENT	0.288168	1.00084	0.495885	0.650278	0.355941
TRPC5	ESTROGEN_RESPONSE_EARLY	0.286377	0.992674	0.507216	0.650278	0.355941
TRPC5	PANCREAS_BETA_CELLS	0.328264	0.93231	0.564103	0.705128	0.385965
TRPC5	IL2_STAT5_SIGNALING	0.265124	0.919801	0.646091	0.77283	0.423023
TRPC5	TNFA_SIGNALING_VIA_NFKB	0.264589	0.918943	0.649177	0.77283	0.423023
TRPC5	SPERMATOGENESIS	0.267751	0.89001	0.682557	0.779801	0.426838
TRPC5	ANGIOGENESIS	0.292846	0.839649	0.686224	0.779801	0.426838
TRPC5	ESTROGEN_RESPONSE_LATE	0.246963	0.856053	0.774227	0.849232	0.464843
TRPC5	PEROXISOME	0.250998	0.822191	0.781698	0.849232	0.464843
TRPC5	APICAL_SURFACE	0.256301	0.758427	0.798278	0.849232	0.464843
TRPC5	ANDROGEN_RESPONSE	0.234572	0.771436	0.839695	0.874682	0.478773
TRPC5	INFLAMMATORY_RESPONSE	0.192724	0.668623	0.959877	0.967112	0.529367
TRPC5	XENOBIOTIC_METABOLISM	0.1901	0.658728	0.967112	0.967112	0.529367
TRPC6	OXIDATIVE_PHOSPHORYLATION	-0.674552	-3.58123	6.3571e-45	3.17855e-43	1.13759e-43
TRPC6	MYC_TARGETS_V1	-0.574011	-3.04451	3.60783e-27	9.01958e-26	3.22806e-26
TRPC6	E2F_TARGETS	-0.507849	-2.69619	1.00583e-19	1.67638e-18	5.99968e-19
TRPC6	MYC_TARGETS_V2	-0.761159	-3.32336	1.47248e-19	1.8406e-18	6.58741e-19
TRPC6	EPITHELIAL_MESENCHYMAL_TRANSITION	0.545168	2.19317	3.05708e-13	3.05708e-12	1.09411e-12
TRPC6	DNA_REPAIR	-0.461034	-2.35544	9.74691e-12	8.12242e-11	2.90697e-11
TRPC6	UV_RESPONSE_DN	0.55572	2.16078	4.03702e-11	2.88358e-10	1.03202e-10
TRPC6	TNFA_SIGNALING_VIA_NFKB	0.518289	2.08504	6.27407e-11	3.92129e-10	1.40341e-10
TRPC6	INFLAMMATORY_RESPONSE	0.487499	1.96112	2.11705e-08	1.16821e-07	4.18097e-08
TRPC6	G2M_CHECKPOINT	-0.376528	-1.99708	2.33642e-08	1.16821e-07	4.18097e-08
TRPC6	FATTY_ACID_METABOLISM	-0.400658	-2.04624	5.49897e-08	2.49953e-07	8.9457e-08
TRPC6	TGF_BETA_SIGNALING	0.652792	2.19961	3.01341e-07	1.25559e-06	4.49368e-07
TRPC6	PROTEIN_SECRETION	0.550673	2.03917	6.12331e-07	2.35512e-06	8.42884e-07
TRPC6	ADIPOGENESIS	-0.341137	-1.8232	2.15777e-06	7.49812e-06	2.68354e-06
TRPC6	XENOBIOTIC_METABOLISM	-0.337162	-1.78197	2.24944e-06	7.49812e-06	2.68354e-06
TRPC6	KRAS_SIGNALING_UP	0.442435	1.77988	7.09623e-06	2.21757e-05	7.93657e-06
TRPC6	IL6_JAK_STAT3_SIGNALING	0.49398	1.80746	7.76241e-05	0.000228306	8.17096e-05
TRPC6	IL2_STAT5_SIGNALING	0.415668	1.67216	9.44e-05	0.000262222	9.3848e-05
TRPC6	HYPOXIA	0.386111	1.55326	0.00128535	0.00338251	0.00121058
TRPC6	ALLOGRAFT_REJECTION	0.383944	1.54229	0.00156508	0.0039127	0.00140033
TRPC6	INTERFERON_GAMMA_RESPONSE	0.382877	1.54028	0.00181133	0.00431268	0.00154349
TRPC6	APOPTOSIS	0.378328	1.48596	0.00330237	0.00731531	0.00261811
TRPC6	APICAL_JUNCTION	0.375512	1.51065	0.00336504	0.00731531	0.00261811
TRPC6	REACTIVE_OXYGEN_SPECIES_PATHWAY	-0.382632	-1.57401	0.00667319	0.0133844	0.00479021
TRPC6	PEROXISOME	-0.300457	-1.43499	0.00691073	0.0133844	0.00479021
TRPC6	ANGIOGENESIS	0.528736	1.68139	0.00695989	0.0133844	0.00479021
TRPC6	COMPLEMENT	0.354004	1.42413	0.0120036	0.0222289	0.00795559
TRPC6	UV_RESPONSE_UP	-0.254745	-1.29966	0.0198357	0.0354208	0.0126769
TRPC6	BILE_ACID_METABOLISM	-0.27914	-1.36586	0.0256294	0.0441886	0.0158149
TRPC6	CHOLESTEROL_HOMEOSTASIS	-0.292636	-1.33374	0.0336523	0.0560872	0.0200733
TRPC6	COAGULATION	0.351841	1.35476	0.0362401	0.0584518	0.0209196
TRPC6	MYOGENESIS	0.329212	1.32309	0.0394456	0.0616338	0.0220584
TRPC6	HEME_METABOLISM	0.325759	1.30439	0.0473118	0.0716846	0.0256555
TRPC6	ESTROGEN_RESPONSE_EARLY	0.323	1.29748	0.0502137	0.0738436	0.0264283
TRPC6	MTORC1_SIGNALING	-0.234483	-1.24368	0.0628442	0.0884173	0.0316441
TRPC6	HEDGEHOG_SIGNALING	0.446657	1.42037	0.0636605	0.0884173	0.0316441
TRPC6	MITOTIC_SPINDLE	0.30978	1.24622	0.0828905	0.112014	0.0400893
TRPC6	ANDROGEN_RESPONSE	0.325175	1.2151	0.147332	0.193858	0.0693806
TRPC6	NOTCH_SIGNALING	0.373937	1.15899	0.256	0.328205	0.117463
TRPC6	PI3K_AKT_MTOR_SIGNALING	0.292676	1.10202	0.3	0.375	0.134211
TRPC6	APICAL_SURFACE	0.298057	0.973409	0.489717	0.597216	0.213741
TRPC6	ESTROGEN_RESPONSE_LATE	0.237619	0.954508	0.584402	0.68242	0.244235
TRPC6	UNFOLDED_PROTEIN_RESPONSE	0.247539	0.936545	0.586881	0.68242	0.244235
TRPC6	WNT_BETA_CATENIN_SIGNALING	0.270803	0.88336	0.642401	0.730001	0.261264
TRPC6	P53_PATHWAY	0.226733	0.912127	0.674814	0.749793	0.268347
TRPC6	SPERMATOGENESIS	-0.183531	-0.892979	0.744361	0.806052	0.288482
TRPC6	INTERFERON_ALPHA_RESPONSE	0.227208	0.842674	0.764019	0.806052	0.288482
TRPC6	KRAS_SIGNALING_DN	0.217896	0.868857	0.77381	0.806052	0.288482
TRPC6	GLYCOLYSIS	0.199422	0.802259	0.875664	0.893535	0.319791
TRPC6	PANCREAS_BETA_CELLS	0.226415	0.704148	0.894102	0.894102	0.319994
TRPC7	G2M_CHECKPOINT	-0.690243	-3.46252	1.20401e-46	6.02006e-45	2.6615e-45
TRPC7	E2F_TARGETS	-0.683014	-3.39209	8.14331e-46	2.03583e-44	9.0005e-45
TRPC7	MYC_TARGETS_V1	-0.656295	-3.29223	5.85091e-40	9.75151e-39	4.3112e-39
TRPC7	INTERFERON_GAMMA_RESPONSE	-0.482578	-2.42079	7.53019e-17	9.41274e-16	4.16142e-16
TRPC7	MYC_TARGETS_V2	-0.719739	-3.10591	7.72869e-16	7.72869e-15	3.41689e-15
TRPC7	INTERFERON_ALPHA_RESPONSE	-0.586729	-2.78755	5.91061e-14	4.92551e-13	2.17759e-13
TRPC7	ALLOGRAFT_REJECTION	-0.440618	-2.22446	6.29771e-13	4.49837e-12	1.98875e-12
TRPC7	MITOTIC_SPINDLE	-0.334633	-1.67865	1.80312e-06	1.12695e-05	4.98231e-06
TRPC7	MTORC1_SIGNALING	-0.331345	-1.66215	2.42488e-06	1.34715e-05	5.95584e-06
TRPC7	UNFOLDED_PROTEIN_RESPONSE	-0.39449	-1.91743	7.74258e-06	3.87129e-05	1.71152e-05
TRPC7	P53_PATHWAY	-0.31503	-1.58031	1.60532e-05	7.2969e-05	3.226e-05
TRPC7	DNA_REPAIR	-0.349198	-1.75083	4.85446e-05	0.000202269	8.94243e-05
TRPC7	ESTROGEN_RESPONSE_LATE	-0.308322	-1.55656	6.59124e-05	0.000253509	0.000112078
TRPC7	TNFA_SIGNALING_VIA_NFKB	-0.288852	-1.44899	0.000271847	0.000907589	0.00040125
TRPC7	ESTROGEN_RESPONSE_EARLY	-0.294188	-1.48521	0.000272277	0.000907589	0.00040125
TRPC7	OXIDATIVE_PHOSPHORYLATION	0.422936	1.5414	0.000676178	0.00211306	0.000934193
TRPC7	IL6_JAK_STAT3_SIGNALING	-0.359126	-1.67202	0.000902298	0.00265382	0.00117327
TRPC7	PANCREAS_BETA_CELLS	0.64845	1.91988	0.00152179	0.0042272	0.00186887
TRPC7	HEDGEHOG_SIGNALING	0.587213	1.7665	0.00204351	0.00537765	0.00237749
TRPC7	APOPTOSIS	-0.277677	-1.37969	0.00351503	0.00878757	0.00388503
TRPC7	EPITHELIAL_MESENCHYMAL_TRANSITION	-0.247915	-1.24364	0.0124899	0.0297378	0.0131472
TRPC7	PI3K_AKT_MTOR_SIGNALING	-0.287322	-1.38686	0.0167205	0.038001	0.0168005
TRPC7	CHOLESTEROL_HOMEOSTASIS	-0.318483	-1.47285	0.0186695	0.0405858	0.0179432
TRPC7	INFLAMMATORY_RESPONSE	-0.24225	-1.21799	0.0226934	0.0472778	0.0209018
TRPC7	KRAS_SIGNALING_UP	0.368597	1.34178	0.030581	0.0558978	0.0247127
TRPC7	WNT_BETA_CATENIN_SIGNALING	-0.372216	-1.50504	0.031015	0.0558978	0.0247127
TRPC7	APICAL_JUNCTION	-0.237212	-1.18994	0.031215	0.0558978	0.0247127
TRPC7	KRAS_SIGNALING_DN	0.37797	1.36916	0.0313028	0.0558978	0.0247127
TRPC7	COMPLEMENT	-0.235844	-1.18308	0.0355807	0.061346	0.0271214
TRPC7	BILE_ACID_METABOLISM	0.368001	1.27564	0.0932755	0.152382	0.0673687
TRPC7	COAGULATION	-0.246534	-1.21869	0.0944766	0.152382	0.0673687
TRPC7	TGF_BETA_SIGNALING	-0.297405	-1.24784	0.103364	0.159573	0.070548
TRPC7	FATTY_ACID_METABOLISM	0.346567	1.23938	0.105318	0.159573	0.070548
TRPC7	SPERMATOGENESIS	0.355967	1.24126	0.124597	0.183231	0.0810075
TRPC7	MYOGENESIS	0.324052	1.17587	0.17418	0.248829	0.110009
TRPC7	PROTEIN_SECRETION	0.325264	1.11574	0.291529	0.404902	0.179009
TRPC7	GLYCOLYSIS	-0.20551	-1.03092	0.345526	0.466927	0.206431
TRPC7	UV_RESPONSE_UP	0.292205	1.04744	0.383975	0.503863	0.22276
TRPC7	NOTCH_SIGNALING	-0.272628	-1.03474	0.393013	0.503863	0.22276
TRPC7	HEME_METABOLISM	0.282518	1.02488	0.4375	0.543998	0.240504
TRPC7	APICAL_SURFACE	-0.240268	-0.989077	0.446078	0.543998	0.240504
TRPC7	ANDROGEN_RESPONSE	-0.205762	-0.985502	0.483516	0.575615	0.254482
TRPC7	UV_RESPONSE_DN	0.278079	0.989405	0.507384	0.589655	0.26069
TRPC7	ADIPOGENESIS	0.271199	0.985899	0.518897	0.589655	0.26069
TRPC7	IL2_STAT5_SIGNALING	0.259288	0.94361	0.601833	0.659858	0.291727
TRPC7	PEROXISOME	0.266449	0.9206	0.612378	0.659858	0.291727
TRPC7	XENOBIOTIC_METABOLISM	0.258598	0.938695	0.620266	0.659858	0.291727
TRPC7	ANGIOGENESIS	0.274843	0.826802	0.716096	0.745934	0.329781
TRPC7	REACTIVE_OXYGEN_SPECIES_PATHWAY	0.244283	0.768918	0.826568	0.843437	0.372888
TRPC7	HYPOXIA	0.18346	0.667652	0.98778	0.98778	0.436703
TRPM1	OXIDATIVE_PHOSPHORYLATION	0.480014	1.91745	2.73029e-06	0.000136515	0.000103464
TRPM1	TGF_BETA_SIGNALING	-0.501241	-2.02148	8.13268e-05	0.00203317	0.00154093
TRPM1	MYC_TARGETS_V2	0.594299	2.0309	0.000151647	0.00248113	0.00188043
TRPM1	TNFA_SIGNALING_VIA_NFKB	-0.312188	-1.58942	0.00019849	0.00248113	0.00188043
TRPM1	DNA_REPAIR	0.437207	1.69748	0.00111122	0.0111122	0.00842185
TRPM1	ESTROGEN_RESPONSE_LATE	-0.27848	-1.41731	0.0017373	0.0144775	0.0109724
TRPM1	INFLAMMATORY_RESPONSE	-0.278009	-1.41088	0.00285093	0.0203638	0.0154336
TRPM1	ESTROGEN_RESPONSE_EARLY	-0.271256	-1.38054	0.00361286	0.0225803	0.0171135
TRPM1	ANDROGEN_RESPONSE	-0.324723	-1.49406	0.00739659	0.0400911	0.0303849
TRPM1	IL6_JAK_STAT3_SIGNALING	-0.350924	-1.57616	0.00869034	0.0400911	0.0303849
TRPM1	UV_RESPONSE_DN	-0.289565	-1.4474	0.00882005	0.0400911	0.0303849
TRPM1	G2M_CHECKPOINT	-0.260393	-1.32572	0.0147877	0.0591088	0.0447982
TRPM1	HEME_METABOLISM	0.377101	1.50482	0.0153683	0.0591088	0.0447982
TRPM1	UNFOLDED_PROTEIN_RESPONSE	0.384617	1.44067	0.0335958	0.119985	0.0909361
TRPM1	ADIPOGENESIS	0.328907	1.31418	0.0652418	0.215883	0.163617
TRPM1	MYC_TARGETS_V1	0.326062	1.30109	0.0690827	0.215883	0.163617
TRPM1	MYOGENESIS	0.326993	1.3034	0.0736961	0.216753	0.164276
TRPM1	PEROXISOME	0.354387	1.31428	0.0952986	0.253095	0.19182
TRPM1	EPITHELIAL_MESENCHYMAL_TRANSITION	-0.227386	-1.15768	0.0961763	0.253095	0.19182
TRPM1	UV_RESPONSE_UP	0.327471	1.28217	0.106061	0.265152	0.200957
TRPM1	WNT_BETA_CATENIN_SIGNALING	0.412275	1.32616	0.117647	0.280112	0.212295
TRPM1	ANGIOGENESIS	-0.347084	-1.2944	0.137536	0.312581	0.236904
TRPM1	HEDGEHOG_SIGNALING	0.418187	1.30645	0.143951	0.312937	0.237173
TRPM1	PROTEIN_SECRETION	0.3251	1.19764	0.18822	0.392125	0.29719
TRPM1	KRAS_SIGNALING_UP	-0.21502	-1.09472	0.252101	0.504202	0.382132
TRPM1	IL2_STAT5_SIGNALING	0.280185	1.11904	0.284424	0.54697	0.414546
TRPM1	PI3K_AKT_MTOR_SIGNALING	0.295585	1.09621	0.317662	0.588263	0.445841
TRPM1	INTERFERON_GAMMA_RESPONSE	-0.20815	-1.05974	0.344538	0.605889	0.4592
TRPM1	BILE_ACID_METABOLISM	0.287037	1.06884	0.353827	0.605889	0.4592
TRPM1	GLYCOLYSIS	0.267839	1.06876	0.363533	0.605889	0.4592
TRPM1	NOTCH_SIGNALING	0.336488	1.03094	0.428571	0.691244	0.52389
TRPM1	MITOTIC_SPINDLE	0.252291	1.00672	0.477916	0.746744	0.565953
TRPM1	MTORC1_SIGNALING	0.248819	0.992865	0.498301	0.755002	0.572212
TRPM1	APOPTOSIS	0.247364	0.969585	0.516959	0.760234	0.576177
TRPM1	FATTY_ACID_METABOLISM	0.244945	0.954488	0.54108	0.772201	0.585247
TRPM1	HYPOXIA	0.237841	0.949924	0.569977	0.772201	0.585247
TRPM1	APICAL_JUNCTION	-0.186203	-0.948003	0.571429	0.772201	0.585247
TRPM1	CHOLESTEROL_HOMEOSTASIS	0.25428	0.900246	0.625166	0.816652	0.618936
TRPM1	SPERMATOGENESIS	0.23523	0.881108	0.665432	0.816652	0.618936
TRPM1	P53_PATHWAY	0.224321	0.895109	0.667044	0.816652	0.618936
TRPM1	INTERFERON_ALPHA_RESPONSE	0.238847	0.880305	0.669654	0.816652	0.618936
TRPM1	APICAL_SURFACE	-0.211492	-0.811269	0.774295	0.921779	0.698612
TRPM1	COMPLEMENT	0.201308	0.803281	0.82786	0.9452	0.716362
TRPM1	PANCREAS_BETA_CELLS	0.241812	0.745693	0.831776	0.9452	0.716362
TRPM1	COAGULATION	0.196599	0.751249	0.8753	0.966227	0.732299
TRPM1	XENOBIOTIC_METABOLISM	-0.162134	-0.823571	0.933333	0.966227	0.732299
TRPM1	REACTIVE_OXYGEN_SPECIES_PATHWAY	0.200936	0.66331	0.934752	0.966227	0.732299
TRPM1	E2F_TARGETS	-0.165481	-0.841238	0.938053	0.966227	0.732299
TRPM1	ALLOGRAFT_REJECTION	-0.162975	-0.829451	0.946903	0.966227	0.732299
TRPM1	KRAS_SIGNALING_DN	0.159736	0.635493	0.987443	0.987443	0.748378
TRPM2	E2F_TARGETS	0.642431	2.19949	8.31976e-24	3.24471e-22	1.22607e-22
TRPM2	ALLOGRAFT_REJECTION	0.622413	2.12855	2.05606e-20	4.00932e-19	1.51499e-19
TRPM2	G2M_CHECKPOINT	0.60899	2.0853	3.06222e-19	3.98088e-18	1.50425e-18
TRPM2	BILE_ACID_METABOLISM	-0.576111	-3.12327	2.9399e-18	2.8664e-17	1.08312e-17
TRPM2	MYC_TARGETS_V1	0.590714	2.02272	7.14037e-17	5.56949e-16	2.10453e-16
TRPM2	COAGULATION	-0.471399	-2.60353	7.91298e-14	5.14344e-13	1.94354e-13
TRPM2	INTERFERON_GAMMA_RESPONSE	0.559183	1.91475	2.47857e-13	1.38092e-12	5.21804e-13
TRPM2	MYC_TARGETS_V2	0.66018	2.05277	3.75444e-08	1.83029e-07	6.91606e-08
TRPM2	INTERFERON_ALPHA_RESPONSE	0.573411	1.88941	7.57478e-08	3.2824e-07	1.24031e-07
TRPM2	INFLAMMATORY_RESPONSE	0.487063	1.66583	2.4055e-07	9.38145e-07	3.54495e-07
TRPM2	IL6_JAK_STAT3_SIGNALING	0.568996	1.85092	6.9924e-07	2.47912e-06	9.3678e-07
TRPM2	PROTEIN_SECRETION	-0.385137	-2.01717	3.53272e-06	1.14813e-05	4.33842e-06
TRPM2	ANDROGEN_RESPONSE	-0.334979	-1.78526	7.04656e-05	0.000211397	7.988e-05
TRPM2	DNA_REPAIR	0.460241	1.55088	0.0001975	0.000550178	0.000207894
TRPM2	PEROXISOME	-0.317091	-1.73312	0.000218123	0.00056712	0.000214296
TRPM2	PI3K_AKT_MTOR_SIGNALING	0.4593	1.52172	0.00170338	0.00415198	0.0015689
TRPM2	TGF_BETA_SIGNALING	-0.354461	-1.61941	0.00198953	0.00456423	0.00172467
TRPM2	ANGIOGENESIS	-0.423899	-1.77569	0.0021893	0.00474348	0.00179241
TRPM2	HEDGEHOG_SIGNALING	-0.41745	-1.74867	0.00278759	0.00572189	0.00216212
TRPM2	COMPLEMENT	0.397128	1.35984	0.00533286	0.0103991	0.00392947
TRPM2	PANCREAS_BETA_CELLS	-0.405048	-1.64354	0.010653	0.0197841	0.00747576
TRPM2	UNFOLDED_PROTEIN_RESPONSE	0.414979	1.38533	0.0129862	0.023021	0.0086989
TRPM2	MITOTIC_SPINDLE	0.376588	1.28951	0.0236517	0.040105	0.0151544
TRPM2	MTORC1_SIGNALING	0.374484	1.28231	0.0266646	0.0433299	0.016373
TRPM2	CHOLESTEROL_HOMEOSTASIS	-0.270215	-1.33117	0.0452178	0.0705397	0.0266547
TRPM2	IL2_STAT5_SIGNALING	0.341931	1.16946	0.123494	0.183812	0.0694567
TRPM2	KRAS_SIGNALING_UP	0.341104	1.16801	0.127255	0.183812	0.0694567
TRPM2	SPERMATOGENESIS	0.362846	1.2113	0.13198	0.183829	0.069463
TRPM2	NOTCH_SIGNALING	-0.267495	-1.09224	0.333333	0.448276	0.169389
TRPM2	REACTIVE_OXYGEN_SPECIES_PATHWAY	0.316463	0.966721	0.555796	0.722535	0.273023
TRPM2	WNT_BETA_CATENIN_SIGNALING	0.304508	0.90944	0.634973	0.798837	0.301855
TRPM2	UV_RESPONSE_UP	0.27149	0.91814	0.686432	0.836589	0.31612
TRPM2	APOPTOSIS	0.263981	0.893756	0.740704	0.875377	0.330777
TRPM2	TNFA_SIGNALING_VIA_NFKB	0.256817	0.879392	0.784569	0.899947	0.340061
TRPM2	APICAL_SURFACE	0.259546	0.779573	0.808026	0.900372	0.340221
TRPM2	GLYCOLYSIS	0.222152	0.760694	0.946894	0.995992	0.376353
TRPM2	APICAL_JUNCTION	0.183572	0.628589	0.991984	0.995992	0.376353
TRPM2	OXIDATIVE_PHOSPHORYLATION	0.176203	0.603265	0.995992	0.995992	0.376353
TRPM2	P53_PATHWAY	0.176642	0.604858	0.995992	0.995992	0.376353
TRPM3	MYC_TARGETS_V1	-0.705421	-3.59602	2.83039e-50	1.41519e-48	8.34219e-49
TRPM3	E2F_TARGETS	-0.699054	-3.58342	8.95449e-49	2.23862e-47	1.31961e-47
TRPM3	G2M_CHECKPOINT	-0.667127	-3.40081	3.45816e-42	5.7636e-41	3.39749e-41
TRPM3	MYC_TARGETS_V2	-0.752481	-3.1458	9.25321e-19	1.15665e-17	6.81815e-18
TRPM3	UNFOLDED_PROTEIN_RESPONSE	-0.504471	-2.44769	3.17248e-11	3.17248e-10	1.8701e-10
TRPM3	DNA_REPAIR	-0.456936	-2.26178	8.14929e-11	6.79107e-10	4.00316e-10
TRPM3	INTERFERON_ALPHA_RESPONSE	-0.472211	-2.20289	2.66715e-08	1.9051e-07	1.12301e-07
TRPM3	MTORC1_SIGNALING	-0.345843	-1.763	3.28849e-07	2.05531e-06	1.21155e-06
TRPM3	INTERFERON_GAMMA_RESPONSE	-0.327471	-1.66935	3.67403e-06	2.04113e-05	1.20319e-05
TRPM3	BILE_ACID_METABOLISM	0.481917	1.73104	9.3378e-05	0.00046689	0.000275219
TRPM3	MYOGENESIS	0.420187	1.59757	0.000154005	0.000700021	0.000412644
TRPM3	UV_RESPONSE_DN	0.438279	1.63038	0.00017798	0.000741582	0.000437143
TRPM3	ADIPOGENESIS	0.411037	1.56349	0.000416584	0.00160225	0.000944483
TRPM3	ALLOGRAFT_REJECTION	-0.284813	-1.46053	0.000477292	0.00170462	0.00100483
TRPM3	HEDGEHOG_SIGNALING	0.581742	1.79259	0.000884019	0.00294673	0.00173702
TRPM3	ESTROGEN_RESPONSE_LATE	-0.273224	-1.4011	0.00125153	0.00391104	0.00230545
TRPM3	HEME_METABOLISM	0.372315	1.41293	0.00638133	0.0187686	0.0110636
TRPM3	FATTY_ACID_METABOLISM	0.381266	1.42658	0.0104505	0.0290293	0.017112
TRPM3	KRAS_SIGNALING_UP	0.364211	1.38658	0.0116905	0.0307644	0.0181348
TRPM3	HYPOXIA	0.355931	1.35366	0.0161581	0.0403953	0.023812
TRPM3	MITOTIC_SPINDLE	-0.239304	-1.2199	0.0304937	0.072604	0.0427981
TRPM3	GLYCOLYSIS	-0.232431	-1.18486	0.0460668	0.104697	0.0617163
TRPM3	XENOBIOTIC_METABOLISM	0.336206	1.2758	0.0553279	0.120278	0.0709007
TRPM3	SPERMATOGENESIS	-0.241974	-1.17405	0.0784717	0.163483	0.0963688
TRPM3	OXIDATIVE_PHOSPHORYLATION	0.321996	1.22616	0.0878447	0.175689	0.103564
TRPM3	KRAS_SIGNALING_DN	0.325752	1.23395	0.0938144	0.180412	0.106348
TRPM3	ANGIOGENESIS	0.426608	1.31456	0.118774	0.219952	0.129656
TRPM3	PI3K_AKT_MTOR_SIGNALING	-0.245973	-1.17008	0.131551	0.227929	0.134358
TRPM3	PANCREAS_BETA_CELLS	0.428415	1.29546	0.132199	0.227929	0.134358
TRPM3	ESTROGEN_RESPONSE_EARLY	-0.210363	-1.07875	0.221617	0.369362	0.217729
TRPM3	APOPTOSIS	-0.209968	-1.07297	0.234108	0.377593	0.222581
TRPM3	CHOLESTEROL_HOMEOSTASIS	-0.249103	-1.10805	0.278195	0.43468	0.256233
TRPM3	TGF_BETA_SIGNALING	0.336807	1.10607	0.330549	0.50021	0.294861
TRPM3	APICAL_JUNCTION	0.278334	1.05963	0.340143	0.50021	0.294861
TRPM3	ANDROGEN_RESPONSE	-0.22381	-1.04241	0.367816	0.525452	0.30974
TRPM3	NOTCH_SIGNALING	0.340088	1.02024	0.420079	0.583443	0.343925
TRPM3	PROTEIN_SECRETION	0.275898	0.984636	0.498899	0.674187	0.397416
TRPM3	IL2_STAT5_SIGNALING	0.256143	0.974152	0.559877	0.73668	0.434254
TRPM3	IL6_JAK_STAT3_SIGNALING	-0.209497	-0.963663	0.589286	0.755495	0.445344
TRPM3	PEROXISOME	0.24718	0.887497	0.676503	0.832155	0.490534
TRPM3	REACTIVE_OXYGEN_SPECIES_PATHWAY	0.268668	0.867514	0.682367	0.832155	0.490534
TRPM3	COMPLEMENT	0.238745	0.908917	0.711951	0.847561	0.499615
TRPM3	UV_RESPONSE_UP	0.2252	0.843634	0.811579	0.928525	0.547341
TRPM3	P53_PATHWAY	-0.188929	-0.963102	0.817102	0.928525	0.547341
TRPM3	EPITHELIAL_MESENCHYMAL_TRANSITION	0.21633	0.823583	0.84474	0.938599	0.55328
TRPM3	WNT_BETA_CATENIN_SIGNALING	0.224763	0.709819	0.890547	0.949498	0.559704
TRPM3	INFLAMMATORY_RESPONSE	0.208528	0.793065	0.892528	0.949498	0.559704
TRPM3	APICAL_SURFACE	0.218259	0.693097	0.918719	0.956999	0.564126
TRPM3	COAGULATION	0.190686	0.705472	0.952681	0.972124	0.573041
TRPM3	TNFA_SIGNALING_VIA_NFKB	-0.167507	-0.8539	1	1	0.589474
TRPM4	ANDROGEN_RESPONSE	0.76941	2.89714	7.69565e-24	2.51924e-22	1.32591e-22
TRPM4	E2F_TARGETS	-0.547721	-2.81616	1.00769e-23	2.51924e-22	1.32591e-22
TRPM4	G2M_CHECKPOINT	-0.424023	-2.18261	1.53376e-11	2.55627e-10	1.34541e-10
TRPM4	INTERFERON_GAMMA_RESPONSE	-0.417123	-2.14709	4.83952e-11	6.0494e-10	3.18389e-10
TRPM4	ALLOGRAFT_REJECTION	-0.410992	-2.10727	1.42312e-10	1.42312e-09	7.49009e-10
TRPM4	COMPLEMENT	-0.383445	-1.97374	8.4547e-09	7.04558e-08	3.7082e-08
TRPM4	MITOTIC_SPINDLE	-0.361662	-1.86161	1.32622e-07	9.47303e-07	4.98581e-07
TRPM4	EPITHELIAL_MESENCHYMAL_TRANSITION	-0.33136	-1.70564	5.57938e-06	3.48711e-05	1.83532e-05
TRPM4	FATTY_ACID_METABOLISM	0.47474	1.89837	8.35777e-06	4.6432e-05	2.44379e-05
TRPM4	COAGULATION	-0.323386	-1.57307	0.000709236	0.00354618	0.00186641
TRPM4	INFLAMMATORY_RESPONSE	-0.279528	-1.43533	0.000841249	0.00368845	0.00194129
TRPM4	PEROXISOME	0.458948	1.7502	0.000885228	0.00368845	0.00194129
TRPM4	INTERFERON_ALPHA_RESPONSE	-0.368933	-1.69875	0.00129205	0.00496944	0.0026155
TRPM4	ESTROGEN_RESPONSE_EARLY	0.384693	1.57737	0.00164633	0.00587974	0.0030946
TRPM4	KRAS_SIGNALING_UP	-0.254438	-1.30969	0.00609629	0.020321	0.0106952
TRPM4	HEDGEHOG_SIGNALING	-0.443883	-1.64447	0.00790167	0.0233345	0.0122813
TRPM4	XENOBIOTIC_METABOLISM	0.366394	1.4981	0.00793375	0.0233345	0.0122813
TRPM4	UNFOLDED_PROTEIN_RESPONSE	0.398518	1.53497	0.00877054	0.0243626	0.0128224
TRPM4	ADIPOGENESIS	0.346288	1.4199	0.0141969	0.0360251	0.0189606
TRPM4	BILE_ACID_METABOLISM	0.397656	1.52172	0.01441	0.0360251	0.0189606
TRPM4	PROTEIN_SECRETION	0.408339	1.53449	0.0156544	0.0366529	0.019291
TRPM4	CHOLESTEROL_HOMEOSTASIS	0.428464	1.55105	0.0163331	0.0366529	0.019291
TRPM4	HYPOXIA	-0.241775	-1.24147	0.0168603	0.0366529	0.019291
TRPM4	OXIDATIVE_PHOSPHORYLATION	0.329928	1.35379	0.0298013	0.0620861	0.0326769
TRPM4	ESTROGEN_RESPONSE_LATE	0.324258	1.32956	0.0432852	0.0865705	0.0455634
TRPM4	IL6_JAK_STAT3_SIGNALING	-0.281162	-1.27496	0.0529433	0.101814	0.0535863
TRPM4	UV_RESPONSE_DN	-0.246529	-1.21377	0.0591804	0.109593	0.0576807
TRPM4	ANGIOGENESIS	-0.370623	-1.37306	0.0661133	0.11806	0.0621366
TRPM4	SPERMATOGENESIS	-0.252328	-1.19486	0.0805262	0.138838	0.0730728
TRPM4	APICAL_JUNCTION	-0.216696	-1.11542	0.0979393	0.163232	0.0859116
TRPM4	P53_PATHWAY	0.294293	1.20734	0.135912	0.219212	0.115375
TRPM4	TNFA_SIGNALING_VIA_NFKB	-0.208916	-1.07537	0.148836	0.232556	0.122398
TRPM4	GLYCOLYSIS	0.285171	1.16992	0.172376	0.261175	0.137461
TRPM4	DNA_REPAIR	0.289586	1.15365	0.206331	0.303427	0.159699
TRPM4	PI3K_AKT_MTOR_SIGNALING	0.293741	1.12018	0.284133	0.405904	0.213634
TRPM4	MYOGENESIS	0.25573	1.04833	0.382908	0.531817	0.279903
TRPM4	MTORC1_SIGNALING	0.241395	0.990327	0.501657	0.677915	0.356798
TRPM4	REACTIVE_OXYGEN_SPECIES_PATHWAY	0.286493	0.956814	0.53007	0.69746	0.367084
TRPM4	MYC_TARGETS_V2	0.265132	0.913493	0.588556	0.754559	0.397136
TRPM4	TGF_BETA_SIGNALING	-0.216609	-0.896895	0.651408	0.814261	0.428558
TRPM4	HEME_METABOLISM	0.217965	0.890629	0.694631	0.843582	0.443991
TRPM4	WNT_BETA_CATENIN_SIGNALING	-0.222124	-0.865796	0.708609	0.843582	0.443991
TRPM4	IL2_STAT5_SIGNALING	-0.176558	-0.906595	0.79	0.918605	0.483476
TRPM4	APOPTOSIS	0.200118	0.804389	0.836616	0.936133	0.492702
TRPM4	KRAS_SIGNALING_DN	0.198382	0.808998	0.84252	0.936133	0.492702
TRPM4	NOTCH_SIGNALING	-0.195098	-0.712148	0.906061	0.984848	0.518341
TRPM4	PANCREAS_BETA_CELLS	0.203468	0.621549	0.947994	0.990071	0.52109
TRPM4	MYC_TARGETS_V1	0.160593	0.658833	0.985635	0.990071	0.52109
TRPM4	UV_RESPONSE_UP	0.158095	0.635326	0.988453	0.990071	0.52109
TRPM4	APICAL_SURFACE	0.173336	0.565707	0.990071	0.990071	0.52109
TRPM5	E2F_TARGETS	0.529718	1.68842	2.08503e-06	6.0466e-05	4.17007e-05
TRPM5	IL6_JAK_STAT3_SIGNALING	-0.368235	-1.86661	1.19807e-05	0.000173721	0.000119807
TRPM5	INTERFERON_ALPHA_RESPONSE	-0.353251	-1.7731	2.60211e-05	0.000251537	0.000173474
TRPM5	PROTEIN_SECRETION	-0.337153	-1.73591	4.81867e-05	0.000314766	0.00021708
TRPM5	MYC_TARGETS_V1	0.506783	1.61545	5.427e-05	0.000314766	0.00021708
TRPM5	PANCREAS_BETA_CELLS	0.695291	1.91185	0.000220476	0.00106563	0.00073492
TRPM5	G2M_CHECKPOINT	0.462984	1.47583	0.00120815	0.00500521	0.00345187
TRPM5	DNA_REPAIR	0.480095	1.5105	0.00243311	0.00882003	0.00608278
TRPM5	MYC_TARGETS_V2	0.556189	1.63435	0.00419091	0.013504	0.00931313
TRPM5	SPERMATOGENESIS	0.43264	1.34506	0.0392354	0.113783	0.0784708
TRPM5	ANGIOGENESIS	-0.318672	-1.31752	0.0500522	0.131956	0.0910039
TRPM5	WNT_BETA_CATENIN_SIGNALING	0.498424	1.40939	0.057754	0.139572	0.0962567
TRPM5	OXIDATIVE_PHOSPHORYLATION	0.363167	1.15756	0.144144	0.321552	0.22176
TRPM5	APICAL_SURFACE	-0.24414	-1.06217	0.428486	0.803538	0.554164
TRPM5	CHOLESTEROL_HOMEOSTASIS	-0.210693	-1.03855	0.438623	0.803538	0.554164
TRPM5	TGF_BETA_SIGNALING	-0.238698	-1.06661	0.443331	0.803538	0.554164
TRPM5	MITOTIC_SPINDLE	0.287388	0.916092	0.711712	0.996997	0.687584
TRPM5	UNFOLDED_PROTEIN_RESPONSE	0.275847	0.857596	0.750503	0.996997	0.687584
TRPM5	PEROXISOME	0.273279	0.845937	0.766365	0.996997	0.687584
TRPM5	P53_PATHWAY	0.278299	0.887117	0.774775	0.996997	0.687584
TRPM5	KRAS_SIGNALING_DN	0.274695	0.874341	0.791792	0.996997	0.687584
TRPM5	UV_RESPONSE_UP	0.26544	0.837556	0.821643	0.996997	0.687584
TRPM5	REACTIVE_OXYGEN_SPECIES_PATHWAY	-0.177705	-0.784443	0.934783	0.996997	0.687584
TRPM5	HEDGEHOG_SIGNALING	0.219564	0.610865	0.939891	0.996997	0.687584
TRPM5	NOTCH_SIGNALING	0.205226	0.560679	0.96468	0.996997	0.687584
TRPM5	ESTROGEN_RESPONSE_LATE	0.222097	0.707937	0.96997	0.996997	0.687584
TRPM5	GLYCOLYSIS	0.219953	0.701133	0.971972	0.996997	0.687584
TRPM5	PI3K_AKT_MTOR_SIGNALING	0.175217	0.542386	0.993958	0.996997	0.687584
TRPM5	APICAL_JUNCTION	0.181737	0.579312	0.996997	0.996997	0.687584
TRPM6	MYC_TARGETS_V1	0.649259	1.9133	1.58134e-18	3.11832e-17	2.38723e-17
TRPM6	E2F_TARGETS	0.65041	1.91641	1.88989e-18	3.11832e-17	2.38723e-17
TRPM6	G2M_CHECKPOINT	0.645177	1.90127	5.55705e-18	6.11275e-17	4.67962e-17
TRPM6	MYC_TARGETS_V2	0.73668	2.04855	4.86023e-11	4.00969e-10	3.06962e-10
TRPM6	MITOTIC_SPINDLE	0.525077	1.54735	1.31043e-06	8.64883e-06	6.62112e-06
TRPM6	SPERMATOGENESIS	0.567994	1.65344	2.33328e-06	1.2833e-05	9.82434e-06
TRPM6	REACTIVE_OXYGEN_SPECIES_PATHWAY	-0.38347	-1.73191	0.00108568	0.00511823	0.00391826
TRPM6	CHOLESTEROL_HOMEOSTASIS	-0.289158	-1.36004	0.00854864	0.0352632	0.0269957
TRPM6	ANGIOGENESIS	-0.329179	-1.43884	0.0299133	0.109682	0.0839671
TRPM6	WNT_BETA_CATENIN_SIGNALING	0.489886	1.33321	0.0732984	0.241885	0.185175
TRPM6	UNFOLDED_PROTEIN_RESPONSE	0.410875	1.19606	0.126506	0.379518	0.29054
TRPM6	DNA_REPAIR	0.387029	1.13473	0.177	0.48675	0.372632
TRPM6	MTORC1_SIGNALING	0.374109	1.10246	0.21	0.533077	0.408097
TRPM6	OXIDATIVE_PHOSPHORYLATION	0.36377	1.07184	0.289	0.681214	0.521504
TRPM6	HEDGEHOG_SIGNALING	-0.223192	-0.975575	0.523077	0.999	0.764785
TRPM6	APICAL_SURFACE	0.326697	0.890086	0.674711	0.999	0.764785
TRPM6	NOTCH_SIGNALING	0.30215	0.790263	0.798708	0.999	0.764785
TRPM6	PI3K_AKT_MTOR_SIGNALING	0.291562	0.847507	0.815261	0.999	0.764785
TRPM6	TGF_BETA_SIGNALING	-0.18341	-0.859574	0.842105	0.999	0.764785
TRPM6	KRAS_SIGNALING_UP	0.290345	0.855617	0.865	0.999	0.764785
TRPM6	KRAS_SIGNALING_DN	0.285798	0.840404	0.888	0.999	0.764785
TRPM6	PANCREAS_BETA_CELLS	0.252618	0.663898	0.916578	0.999	0.764785
TRPM6	PROTEIN_SECRETION	0.251985	0.727174	0.937813	0.999	0.764785
TRPM6	ADIPOGENESIS	0.264776	0.780444	0.953	0.999	0.764785
TRPM6	PEROXISOME	0.234736	0.682325	0.962851	0.999	0.764785
TRPM6	FATTY_ACID_METABOLISM	0.234838	0.688919	0.985986	0.999	0.764785
TRPM6	UV_RESPONSE_DN	0.208849	0.612925	0.990991	0.999	0.764785
TRPM6	UV_RESPONSE_UP	0.207451	0.608382	0.994995	0.999	0.764785
TRPM6	P53_PATHWAY	0.224085	0.660357	0.996	0.999	0.764785
TRPM6	ALLOGRAFT_REJECTION	0.210208	0.619602	0.998	0.999	0.764785
TRPM6	HEME_METABOLISM	0.200577	0.590343	0.998	0.999	0.764785
TRPM6	GLYCOLYSIS	0.201085	0.592578	0.999	0.999	0.764785
TRPM6	IL2_STAT5_SIGNALING	0.200179	0.59017	0.999	0.999	0.764785
TRPM7	G2M_CHECKPOINT	0.516863	1.50119	7.70542e-07	2.85101e-05	2.5144e-05
TRPM7	MITOTIC_SPINDLE	0.504604	1.46559	4.4588e-06	8.24878e-05	7.27488e-05
TRPM7	E2F_TARGETS	0.453339	1.31682	0.00159231	0.0196385	0.0173198
TRPM7	REACTIVE_OXYGEN_SPECIES_PATHWAY	-0.36263	-1.62486	0.00385398	0.0356493	0.0314404
TRPM7	PROTEIN_SECRETION	0.48428	1.37515	0.00719747	0.0532613	0.0469729
TRPM7	UV_RESPONSE_DN	0.433073	1.24607	0.035964	0.221778	0.195594
TRPM7	ANDROGEN_RESPONSE	0.418896	1.19086	0.127	0.60989	0.537883
TRPM7	SPERMATOGENESIS	0.408757	1.16882	0.145854	0.60989	0.537883
TRPM7	ALLOGRAFT_REJECTION	0.383648	1.1138	0.156843	0.60989	0.537883
TRPM7	HEME_METABOLISM	0.382797	1.1107	0.164835	0.60989	0.537883
TRPM7	IL6_JAK_STAT3_SIGNALING	0.405247	1.14504	0.213	0.716455	0.631866
TRPM7	PI3K_AKT_MTOR_SIGNALING	0.380351	1.08301	0.316	0.974333	0.859298
TRPM7	PANCREAS_BETA_CELLS	-0.266305	-1.06653	0.360135	1	0.881935
TRPM7	TGF_BETA_SIGNALING	0.34326	0.933615	0.637105	1	0.881935
TRPM7	INTERFERON_GAMMA_RESPONSE	0.329439	0.956833	0.655345	1	0.881935
TRPM7	UNFOLDED_PROTEIN_RESPONSE	0.328462	0.939223	0.662338	1	0.881935
TRPM7	KRAS_SIGNALING_UP	0.310212	0.900991	0.808192	1	0.881935
TRPM7	APICAL_SURFACE	0.300022	0.805754	0.82377	1	0.881935
TRPM7	INFLAMMATORY_RESPONSE	0.302858	0.879475	0.85015	1	0.881935
TRPM7	COMPLEMENT	0.291944	0.847931	0.903097	1	0.881935
TRPM7	NOTCH_SIGNALING	-0.175255	-0.707568	0.913043	1	0.881935
TRPM7	ANGIOGENESIS	-0.229477	-0.937787	0.922872	1	0.881935
TRPM7	HEDGEHOG_SIGNALING	0.243491	0.640593	0.945078	1	0.881935
TRPM7	WNT_BETA_CATENIN_SIGNALING	0.240775	0.645895	0.947746	1	0.881935
TRPM7	INTERFERON_ALPHA_RESPONSE	0.253415	0.720029	0.948898	1	0.881935
TRPM7	IL2_STAT5_SIGNALING	0.26519	0.770091	0.971029	1	0.881935
TRPM7	MYC_TARGETS_V1	0.252333	0.732884	0.986014	1	0.881935
TRPM7	MTORC1_SIGNALING	0.248061	0.720478	0.99001	1	0.881935
TRPM7	ESTROGEN_RESPONSE_EARLY	0.222559	0.646132	0.998002	1	0.881935
TRPM7	APOPTOSIS	0.212035	0.612383	0.999001	1	0.881935
TRPM7	TNFA_SIGNALING_VIA_NFKB	0.207897	0.603821	0.999001	1	0.881935
TRPM7	BILE_ACID_METABOLISM	0.160108	0.456898	1	1	0.881935
TRPM7	ESTROGEN_RESPONSE_LATE	0.113298	0.328924	1	1	0.881935
TRPM7	HYPOXIA	0.118264	0.34343	1	1	0.881935
TRPM7	KRAS_SIGNALING_DN	0.134226	0.389352	1	1	0.881935
TRPM7	MYC_TARGETS_V2	-0.190629	-0.945028	1	1	0.881935
TRPM7	P53_PATHWAY	0.174536	0.506928	1	1	0.881935
TRPM8	E2F_TARGETS	-0.681743	-3.59107	8.30074e-46	4.15037e-44	2.18441e-44
TRPM8	G2M_CHECKPOINT	-0.555203	-2.91491	1.3377e-23	3.34424e-22	1.76013e-22
TRPM8	ANDROGEN_RESPONSE	0.798466	2.70427	2.18852e-23	3.64754e-22	1.91976e-22
TRPM8	INTERFERON_GAMMA_RESPONSE	-0.499084	-2.62027	3.80889e-17	4.76112e-16	2.50585e-16
TRPM8	INTERFERON_ALPHA_RESPONSE	-0.515887	-2.4302	9.99716e-10	9.99716e-09	5.26166e-09
TRPM8	ALLOGRAFT_REJECTION	-0.383865	-1.9963	1.66079e-08	1.38399e-07	7.28418e-08
TRPM8	MITOTIC_SPINDLE	-0.377628	-1.98261	5.24777e-08	3.74841e-07	1.97285e-07
TRPM8	COMPLEMENT	-0.337988	-1.77449	5.41842e-06	3.38651e-05	1.78237e-05
TRPM8	BILE_ACID_METABOLISM	0.561407	1.90152	9.02011e-06	5.01117e-05	2.63746e-05
TRPM8	FATTY_ACID_METABOLISM	0.514693	1.80235	1.69547e-05	8.47737e-05	4.46178e-05
TRPM8	EPITHELIAL_MESENCHYMAL_TRANSITION	-0.323096	-1.69631	2.88613e-05	0.000131188	6.90463e-05
TRPM8	MYC_TARGETS_V1	-0.319096	-1.67531	4.55499e-05	0.000189791	9.98902e-05
TRPM8	PEROXISOME	0.491868	1.65927	0.00156975	0.0060375	0.00317763
TRPM8	XENOBIOTIC_METABOLISM	0.434878	1.53808	0.00230518	0.0082328	0.00433305
TRPM8	PROTEIN_SECRETION	0.492347	1.66137	0.00290432	0.00968107	0.0050953
TRPM8	MTORC1_SIGNALING	-0.269104	-1.41284	0.00320795	0.0100248	0.00527623
TRPM8	INFLAMMATORY_RESPONSE	-0.261488	-1.37192	0.00487009	0.0143238	0.00753884
TRPM8	IL6_JAK_STAT3_SIGNALING	-0.336838	-1.55618	0.00553749	0.0153819	0.00809575
TRPM8	TNFA_SIGNALING_VIA_NFKB	-0.2587	-1.35822	0.0078918	0.0207679	0.0109305
TRPM8	GLYCOLYSIS	-0.254838	-1.33794	0.0104708	0.026177	0.0137774
TRPM8	HYPOXIA	-0.238129	-1.24937	0.0292231	0.0695788	0.0366204
TRPM8	DNA_REPAIR	-0.248068	-1.2492	0.0413341	0.0880282	0.0463306
TRPM8	MYC_TARGETS_V2	-0.317409	-1.31972	0.0420292	0.0880282	0.0463306
TRPM8	CHOLESTEROL_HOMEOSTASIS	0.435578	1.41502	0.0422535	0.0880282	0.0463306
TRPM8	UNFOLDED_PROTEIN_RESPONSE	0.409235	1.39211	0.0471491	0.0942982	0.0496307
TRPM8	ADIPOGENESIS	0.366803	1.30006	0.0594262	0.112573	0.0592491
TRPM8	SPERMATOGENESIS	-0.257599	-1.24227	0.0607896	0.112573	0.0592491
TRPM8	APOPTOSIS	-0.247045	-1.26437	0.0702269	0.125405	0.0660028
TRPM8	APICAL_JUNCTION	-0.224588	-1.17913	0.0866968	0.149477	0.0786722
TRPM8	HEME_METABOLISM	0.348443	1.23249	0.117163	0.195272	0.102775
TRPM8	ANGIOGENESIS	-0.325781	-1.20862	0.187266	0.300224	0.158013
TRPM8	UV_RESPONSE_UP	-0.2149	-1.07543	0.192143	0.300224	0.158013
TRPM8	HEDGEHOG_SIGNALING	-0.314578	-1.16706	0.217228	0.329134	0.173228
TRPM8	COAGULATION	-0.219636	-1.10894	0.249901	0.367501	0.193422
TRPM8	ESTROGEN_RESPONSE_EARLY	0.304426	1.07898	0.345287	0.493267	0.259614
TRPM8	PI3K_AKT_MTOR_SIGNALING	0.319397	1.07746	0.359688	0.499567	0.26293
TRPM8	KRAS_SIGNALING_DN	0.284439	1.0049	0.478888	0.647146	0.340603
TRPM8	UV_RESPONSE_DN	0.279786	0.97402	0.538706	0.708824	0.373065
TRPM8	MYOGENESIS	0.265684	0.941289	0.604103	0.750077	0.394777
TRPM8	KRAS_SIGNALING_UP	0.264578	0.938566	0.608163	0.750077	0.394777
TRPM8	PANCREAS_BETA_CELLS	0.311813	0.893661	0.615063	0.750077	0.394777
TRPM8	REACTIVE_OXYGEN_SPECIES_PATHWAY	0.270427	0.827021	0.694087	0.809369	0.425984
TRPM8	TGF_BETA_SIGNALING	0.270746	0.839629	0.696701	0.809369	0.425984
TRPM8	P53_PATHWAY	0.24928	0.884298	0.712245	0.809369	0.425984
TRPM8	NOTCH_SIGNALING	-0.218991	-0.809302	0.785965	0.873294	0.459629
TRPM8	WNT_BETA_CATENIN_SIGNALING	-0.206775	-0.79068	0.827309	0.899249	0.473289
TRPM8	APICAL_SURFACE	-0.197024	-0.767792	0.877953	0.923198	0.485894
TRPM8	ESTROGEN_RESPONSE_LATE	0.215869	0.765105	0.88627	0.923198	0.485894
TRPM8	OXIDATIVE_PHOSPHORYLATION	0.207365	0.734957	0.920245	0.939026	0.494224
TRPM8	IL2_STAT5_SIGNALING	0.200184	0.70966	0.947853	0.947853	0.49887
TRPV1	PANCREAS_BETA_CELLS	-0.440675	-1.77076	0.00211203	0.0570248	0.0555797
TRPV1	MITOTIC_SPINDLE	0.480128	1.18049	0.032967	0.445055	0.433777
TRPV1	IL6_JAK_STAT3_SIGNALING	0.478671	1.15248	0.164	1	0.974659
TRPV1	G2M_CHECKPOINT	0.441365	1.08519	0.198801	1	0.974659
TRPV1	SPERMATOGENESIS	0.453032	1.09672	0.245754	1	0.974659
TRPV1	ANGIOGENESIS	-0.248886	-0.968192	0.284718	1	0.974659
TRPV1	HEME_METABOLISM	0.417097	1.02544	0.42957	1	0.974659
TRPV1	NOTCH_SIGNALING	-0.234636	-0.941617	0.584043	1	0.974659
TRPV1	ALLOGRAFT_REJECTION	0.395578	0.972781	0.629371	1	0.974659
TRPV1	UV_RESPONSE_DN	0.387997	0.945554	0.671329	1	0.974659
TRPV1	WNT_BETA_CATENIN_SIGNALING	0.362174	0.844458	0.774063	1	0.974659
TRPV1	HEDGEHOG_SIGNALING	0.350499	0.812908	0.805499	1	0.974659
TRPV1	KRAS_SIGNALING_UP	0.370678	0.911389	0.814186	1	0.974659
TRPV1	INFLAMMATORY_RESPONSE	0.358812	0.882422	0.869131	1	0.974659
TRPV1	APICAL_SURFACE	0.294478	0.686328	0.929878	1	0.974659
TRPV1	PI3K_AKT_MTOR_SIGNALING	0.316622	0.766096	0.944056	1	0.974659
TRPV1	E2F_TARGETS	0.331578	0.815231	0.95005	1	0.974659
TRPV1	TGF_BETA_SIGNALING	0.27979	0.65862	0.960765	1	0.974659
TRPV1	KRAS_SIGNALING_DN	0.304598	0.748128	0.984016	1	0.974659
TRPV1	INTERFERON_GAMMA_RESPONSE	0.312541	0.768447	0.985015	1	0.974659
TRPV1	ANDROGEN_RESPONSE	0.26308	0.636011	0.991009	1	0.974659
TRPV1	INTERFERON_ALPHA_RESPONSE	0.259968	0.629068	0.991009	1	0.974659
TRPV1	COMPLEMENT	0.290273	0.713696	0.997003	1	0.974659
TRPV1	APICAL_JUNCTION	0.166519	0.409422	1	1	0.974659
TRPV1	APOPTOSIS	0.224147	0.547616	1	1	0.974659
TRPV1	IL2_STAT5_SIGNALING	0.255104	0.627374	1	1	0.974659
TRPV1	TNFA_SIGNALING_VIA_NFKB	0.250747	0.616513	1	1	0.974659
TRPV2	ALLOGRAFT_REJECTION	0.621983	2.59221	2.67003e-21	1.33501e-19	8.15061e-20
TRPV2	INTERFERON_GAMMA_RESPONSE	0.547428	2.27939	4.41753e-13	1.10438e-11	6.74255e-12
TRPV2	COMPLEMENT	0.486832	2.02708	8.98282e-09	1.49714e-07	9.14042e-08
TRPV2	INTERFERON_ALPHA_RESPONSE	0.569476	2.15069	8.9751e-08	1.12189e-06	6.84941e-07
TRPV2	INFLAMMATORY_RESPONSE	0.444078	1.85039	4.70874e-06	4.70874e-05	2.87481e-05
TRPV2	ESTROGEN_RESPONSE_LATE	-0.351292	-1.72334	6.42371e-06	5.35309e-05	3.2682e-05
TRPV2	ESTROGEN_RESPONSE_EARLY	-0.345311	-1.694	1.18074e-05	8.43385e-05	5.14909e-05
TRPV2	IL2_STAT5_SIGNALING	0.429496	1.78963	1.63767e-05	0.000102354	6.24899e-05
TRPV2	EPITHELIAL_MESENCHYMAL_TRANSITION	0.414274	1.72496	3.83669e-05	0.00021315	0.000130133
TRPV2	IL6_JAK_STAT3_SIGNALING	0.477402	1.77819	0.000530917	0.00265458	0.00162069
TRPV2	DNA_REPAIR	0.399209	1.61338	0.00133246	0.00605665	0.00369774
TRPV2	MYC_TARGETS_V2	0.490913	1.70389	0.00198954	0.00828975	0.00506111
TRPV2	ANDROGEN_RESPONSE	-0.358692	-1.61002	0.00265665	0.0102179	0.00623828
TRPV2	APOPTOSIS	0.384272	1.5588	0.00397768	0.014206	0.00867314
TRPV2	KRAS_SIGNALING_UP	0.357703	1.48941	0.00428851	0.014295	0.00872749
TRPV2	UNFOLDED_PROTEIN_RESPONSE	0.394035	1.51703	0.0085772	0.0268038	0.0163644
TRPV2	TGF_BETA_SIGNALING	-0.375962	-1.51723	0.0199021	0.0557417	0.0340318
TRPV2	UV_RESPONSE_DN	-0.277889	-1.33981	0.020067	0.0557417	0.0340318
TRPV2	TNFA_SIGNALING_VIA_NFKB	0.323452	1.3468	0.0391924	0.103138	0.0629684
TRPV2	XENOBIOTIC_METABOLISM	-0.250264	-1.23387	0.0423747	0.105937	0.0646772
TRPV2	MYOGENESIS	0.320043	1.33003	0.0463183	0.110282	0.0673298
TRPV2	PI3K_AKT_MTOR_SIGNALING	0.361147	1.37479	0.0504087	0.114565	0.0699451
TRPV2	BILE_ACID_METABOLISM	-0.269425	-1.22773	0.072237	0.151699	0.0926162
TRPV2	UV_RESPONSE_UP	0.321837	1.30647	0.0728155	0.151699	0.0926162
TRPV2	APICAL_JUNCTION	0.304717	1.26879	0.0795724	0.156328	0.0954421
TRPV2	COAGULATION	0.328106	1.3006	0.0812903	0.156328	0.0954421
TRPV2	HEME_METABOLISM	0.298821	1.24043	0.107143	0.198413	0.121136
TRPV2	HYPOXIA	0.283372	1.18076	0.15858	0.283178	0.172888
TRPV2	MTORC1_SIGNALING	0.277355	1.15486	0.194774	0.335818	0.205026
TRPV2	OXIDATIVE_PHOSPHORYLATION	0.269169	1.1214	0.252969	0.421615	0.257407
TRPV2	REACTIVE_OXYGEN_SPECIES_PATHWAY	0.339965	1.14628	0.265396	0.428058	0.261341
TRPV2	MITOTIC_SPINDLE	0.265319	1.10474	0.281473	0.439801	0.26851
TRPV2	WNT_BETA_CATENIN_SIGNALING	0.33957	1.098	0.319149	0.483559	0.295225
TRPV2	HEDGEHOG_SIGNALING	0.337492	1.04969	0.393417	0.578554	0.353223
TRPV2	PROTEIN_SECRETION	0.265745	1.00384	0.447945	0.636943	0.38887
TRPV2	NOTCH_SIGNALING	0.331363	1.00288	0.458599	0.636943	0.38887
TRPV2	PEROXISOME	0.256099	0.974897	0.493188	0.656176	0.400613
TRPV2	P53_PATHWAY	0.235294	0.979725	0.504751	0.656176	0.400613
TRPV2	FATTY_ACID_METABOLISM	-0.20169	-0.976825	0.516667	0.656176	0.400613
TRPV2	GLYCOLYSIS	0.232966	0.970028	0.524941	0.656176	0.400613
TRPV2	ADIPOGENESIS	0.219837	0.916205	0.637116	0.776971	0.474361
TRPV2	PANCREAS_BETA_CELLS	0.258791	0.786779	0.782194	0.920543	0.562016
TRPV2	KRAS_SIGNALING_DN	-0.183761	-0.902489	0.791667	0.920543	0.562016
TRPV2	E2F_TARGETS	0.198287	0.826097	0.825416	0.937972	0.572657
TRPV2	CHOLESTEROL_HOMEOSTASIS	0.207182	0.751603	0.868898	0.965442	0.589428
TRPV2	ANGIOGENESIS	0.208928	0.649824	0.954545	0.992874	0.606176
TRPV2	MYC_TARGETS_V1	0.171729	0.715048	0.973872	0.992874	0.606176
TRPV2	SPERMATOGENESIS	-0.162489	-0.751967	0.976923	0.992874	0.606176
TRPV2	APICAL_SURFACE	0.167996	0.547151	0.992447	0.992874	0.606176
TRPV2	G2M_CHECKPOINT	0.158087	0.658249	0.992874	0.992874	0.606176
TRPV3	E2F_TARGETS	0.703538	2.91708	1.33913e-32	6.69563e-31	2.96017e-31
TRPV3	G2M_CHECKPOINT	0.691087	2.8628	1.42979e-30	3.57447e-29	1.58029e-29
TRPV3	OXIDATIVE_PHOSPHORYLATION	-0.583001	-2.85089	9.20159e-25	1.5336e-23	6.78012e-24
TRPV3	MITOTIC_SPINDLE	0.569227	2.358	2.21578e-14	2.76973e-13	1.22451e-13
TRPV3	ADIPOGENESIS	-0.461289	-2.26594	6.79173e-12	6.79173e-11	3.00266e-11
TRPV3	MYC_TARGETS_V1	0.525896	2.17851	8.80153e-11	7.33461e-10	3.24267e-10
TRPV3	FATTY_ACID_METABOLISM	-0.480565	-2.27331	2.36927e-10	1.69233e-09	7.48189e-10
TRPV3	TNFA_SIGNALING_VIA_NFKB	0.493927	2.04607	1.38525e-08	8.65784e-08	3.82767e-08
TRPV3	P53_PATHWAY	0.471708	1.95403	2.43931e-07	1.35517e-06	5.99128e-07
TRPV3	MTORC1_SIGNALING	0.464213	1.92299	5.52026e-07	2.76013e-06	1.22027e-06
TRPV3	MYC_TARGETS_V2	0.625999	2.15041	1.61969e-06	6.80786e-06	3.00979e-06
TRPV3	INFLAMMATORY_RESPONSE	0.454744	1.8836	1.63389e-06	6.80786e-06	3.00979e-06
TRPV3	BILE_ACID_METABOLISM	-0.443583	-1.97739	5.92433e-06	2.27859e-05	1.00738e-05
TRPV3	APICAL_JUNCTION	0.431543	1.78765	2.79192e-05	9.97114e-05	4.40829e-05
TRPV3	INTERFERON_GAMMA_RESPONSE	0.418007	1.73158	8.27076e-05	0.000275692	0.000121885
TRPV3	PEROXISOME	-0.391257	-1.73654	0.000281226	0.00087883	0.000388535
TRPV3	HYPOXIA	0.387462	1.60491	0.000841053	0.00247369	0.00109363
TRPV3	ESTROGEN_RESPONSE_LATE	0.383571	1.58735	0.00104538	0.00290382	0.0012838
TRPV3	XENOBIOTIC_METABOLISM	-0.302509	-1.47353	0.00118331	0.00311398	0.00137671
TRPV3	INTERFERON_ALPHA_RESPONSE	0.450709	1.69156	0.00166475	0.00416188	0.00183999
TRPV3	KRAS_SIGNALING_DN	0.361638	1.4855	0.00819521	0.0195124	0.00862653
TRPV3	PI3K_AKT_MTOR_SIGNALING	0.398073	1.50756	0.0102236	0.0232355	0.0102725
TRPV3	IL6_JAK_STAT3_SIGNALING	0.398045	1.46623	0.0218726	0.0475491	0.0210217
TRPV3	SPERMATOGENESIS	0.372949	1.42524	0.0342789	0.0714144	0.0315727
TRPV3	ESTROGEN_RESPONSE_EARLY	0.325055	1.34519	0.0378049	0.0756098	0.0334275
TRPV3	PANCREAS_BETA_CELLS	-0.424555	-1.49131	0.0403412	0.0775792	0.0342982
TRPV3	ANDROGEN_RESPONSE	-0.296306	-1.29293	0.0458757	0.0817028	0.0361212
TRPV3	WNT_BETA_CATENIN_SIGNALING	0.453429	1.45931	0.0464963	0.0817028	0.0361212
TRPV3	IL2_STAT5_SIGNALING	0.318426	1.31896	0.0473876	0.0817028	0.0361212
TRPV3	APICAL_SURFACE	0.434885	1.40424	0.0579937	0.0966562	0.0427322
TRPV3	GLYCOLYSIS	0.30911	1.28048	0.0677966	0.105051	0.0464434
TRPV3	KRAS_SIGNALING_UP	0.306329	1.26896	0.0690073	0.105051	0.0464434
TRPV3	UNFOLDED_PROTEIN_RESPONSE	0.343529	1.31281	0.0693333	0.105051	0.0464434
TRPV3	UV_RESPONSE_UP	0.30838	1.23345	0.106329	0.156366	0.0691304
TRPV3	TGF_BETA_SIGNALING	0.38099	1.28299	0.118541	0.169344	0.074868
TRPV3	EPITHELIAL_MESENCHYMAL_TRANSITION	0.28734	1.1903	0.138015	0.191687	0.0847458
TRPV3	ALLOGRAFT_REJECTION	0.282674	1.1698	0.158537	0.214239	0.094716
TRPV3	APOPTOSIS	0.28434	1.13991	0.204288	0.268799	0.118838
TRPV3	PROTEIN_SECRETION	-0.245316	-1.07483	0.303249	0.387409	0.171276
TRPV3	COMPLEMENT	0.259607	1.07541	0.309927	0.387409	0.171276
TRPV3	COAGULATION	0.270415	1.06256	0.335484	0.407268	0.180055
TRPV3	CHOLESTEROL_HOMEOSTASIS	0.29831	1.0692	0.342105	0.407268	0.180055
TRPV3	REACTIVE_OXYGEN_SPECIES_PATHWAY	-0.268604	-1.03116	0.370787	0.431147	0.190612
TRPV3	DNA_REPAIR	0.25398	1.01085	0.431298	0.482479	0.213307
TRPV3	NOTCH_SIGNALING	0.332208	1.00525	0.434231	0.482479	0.213307
TRPV3	ANGIOGENESIS	0.308869	0.964588	0.505529	0.549488	0.242932
TRPV3	UV_RESPONSE_DN	0.243046	0.96358	0.536896	0.571166	0.252515
TRPV3	HEME_METABOLISM	0.231618	0.953331	0.571779	0.595603	0.263319
TRPV3	HEDGEHOG_SIGNALING	0.254663	0.795304	0.772512	0.788277	0.348502
TRPV3	MYOGENESIS	0.174445	0.720656	0.974296	0.974296	0.430741
TRPV4	HYPOXIA	0.591608	2.77953	6.19134e-22	3.09567e-20	1.1731e-20
TRPV4	TNFA_SIGNALING_VIA_NFKB	0.580623	2.73177	6.89038e-21	1.72259e-19	6.52772e-20
TRPV4	MTORC1_SIGNALING	0.559075	2.63039	1.69292e-18	2.82153e-17	1.06921e-17
TRPV4	GLYCOLYSIS	0.527935	2.48388	1.73384e-15	2.1673e-14	8.21294e-15
TRPV4	INTERFERON_GAMMA_RESPONSE	0.503383	2.36836	2.15271e-13	2.01063e-12	7.61925e-13
TRPV4	EPITHELIAL_MESENCHYMAL_TRANSITION	0.50287	2.36595	2.41276e-13	2.01063e-12	7.61925e-13
TRPV4	P53_PATHWAY	0.483219	2.27349	9.61922e-12	6.87087e-11	2.6037e-11
TRPV4	E2F_TARGETS	0.480862	2.25888	1.49276e-11	9.32977e-11	3.53549e-11
TRPV4	INFLAMMATORY_RESPONSE	0.450293	2.11559	1.64076e-09	9.11534e-09	3.45424e-09
TRPV4	IL2_STAT5_SIGNALING	0.436967	2.05298	1.29085e-08	6.45423e-08	2.44581e-08
TRPV4	G2M_CHECKPOINT	0.421306	1.9822	1.72197e-07	7.82714e-07	2.96607e-07
TRPV4	APICAL_JUNCTION	0.410905	1.93326	5.74579e-07	2.39408e-06	9.0723e-07
TRPV4	INTERFERON_ALPHA_RESPONSE	0.454871	1.9183	1.63836e-05	6.3014e-05	2.3879e-05
TRPV4	ADIPOGENESIS	0.371188	1.74511	3.81178e-05	0.000136135	5.1588e-05
TRPV4	IL6_JAK_STAT3_SIGNALING	0.471943	1.94245	4.40983e-05	0.000146994	5.57031e-05
TRPV4	REACTIVE_OXYGEN_SPECIES_PATHWAY	0.5124	1.90164	9.5957e-05	0.000299866	0.000113633
TRPV4	MITOTIC_SPINDLE	0.348808	1.6411	0.000372296	0.00109499	0.000414943
TRPV4	APOPTOSIS	0.359875	1.64006	0.00052351	0.0014542	0.000551063
TRPV4	ALLOGRAFT_REJECTION	0.337886	1.58854	0.000753043	0.00198169	0.000750957
TRPV4	APICAL_SURFACE	0.504772	1.78682	0.00116669	0.00291673	0.00110529
TRPV4	ANGIOGENESIS	0.529679	1.80351	0.00145147	0.00345587	0.00130959
TRPV4	PI3K_AKT_MTOR_SIGNALING	0.376358	1.60421	0.00283852	0.00645118	0.00244466
TRPV4	ESTROGEN_RESPONSE_LATE	0.319142	1.50042	0.00363265	0.00789707	0.00299258
TRPV4	FATTY_ACID_METABOLISM	0.331152	1.50607	0.00428482	0.00892671	0.00338275
TRPV4	PANCREAS_BETA_CELLS	-0.477547	-1.71574	0.00720848	0.014417	0.00546327
TRPV4	HEME_METABOLISM	0.307368	1.4437	0.00825119	0.0158677	0.00601301
TRPV4	OXIDATIVE_PHOSPHORYLATION	0.294014	1.38115	0.00912559	0.0168992	0.00640392
TRPV4	UV_RESPONSE_UP	0.317226	1.44426	0.0099048	0.0176872	0.0067025
TRPV4	MYC_TARGETS_V1	0.29712	1.39792	0.0124476	0.0214614	0.00813276
TRPV4	XENOBIOTIC_METABOLISM	0.28931	1.35945	0.0194678	0.0324464	0.0122955
TRPV4	KRAS_SIGNALING_UP	0.287509	1.3527	0.0207459	0.0334611	0.01268
TRPV4	TGF_BETA_SIGNALING	0.399108	1.50718	0.0246679	0.0385435	0.014606
TRPV4	COMPLEMENT	0.270401	1.27221	0.0522979	0.0792393	0.0300275
TRPV4	ESTROGEN_RESPONSE_EARLY	0.266433	1.25262	0.0653907	0.0961629	0.0364407
TRPV4	MYOGENESIS	0.265095	1.24346	0.073132	0.104474	0.0395902
TRPV4	WNT_BETA_CATENIN_SIGNALING	0.378462	1.34025	0.0892857	0.124008	0.0469925
TRPV4	COAGULATION	0.27727	1.23033	0.102349	0.138309	0.052412
TRPV4	SPERMATOGENESIS	-0.252608	-1.15506	0.152709	0.200933	0.0761432
TRPV4	UNFOLDED_PROTEIN_RESPONSE	0.266794	1.15715	0.192953	0.247376	0.0937424
TRPV4	MYC_TARGETS_V2	0.309835	1.18729	0.202555	0.253193	0.095947
TRPV4	CHOLESTEROL_HOMEOSTASIS	0.285005	1.14163	0.240351	0.293111	0.111074
TRPV4	KRAS_SIGNALING_DN	0.236214	1.10862	0.24649	0.29344	0.111198
TRPV4	NOTCH_SIGNALING	0.34036	1.14548	0.253472	0.294735	0.111689
TRPV4	UV_RESPONSE_DN	0.241329	1.08296	0.29538	0.335659	0.127197
TRPV4	BILE_ACID_METABOLISM	-0.227745	-1.03296	0.356098	0.395664	0.149936
TRPV4	ANDROGEN_RESPONSE	0.24541	1.04147	0.382759	0.416042	0.157658
TRPV4	DNA_REPAIR	0.219082	0.984263	0.484797	0.515742	0.195439
TRPV4	PEROXISOME	0.226164	0.964016	0.521515	0.543244	0.205861
TRPV4	HEDGEHOG_SIGNALING	0.266072	0.905952	0.645796	0.658976	0.249717
TRPV4	PROTEIN_SECRETION	0.210404	0.885931	0.722704	0.722704	0.273867
TRPV5	MYC_TARGETS_V2	-0.581579	-2.90026	1.25819e-11	3.39712e-10	2.91371e-10
TRPV5	REACTIVE_OXYGEN_SPECIES_PATHWAY	-0.412629	-1.96158	1.79662e-05	0.000242543	0.000208029
TRPV5	MITOTIC_SPINDLE	0.45875	1.34862	0.000366833	0.0033015	0.00283169
TRPV5	HEME_METABOLISM	0.444378	1.30475	0.00357032	0.0240996	0.0206703
TRPV5	ANDROGEN_RESPONSE	0.45838	1.31826	0.018192	0.0982367	0.0842576
TRPV5	PANCREAS_BETA_CELLS	-0.250877	-1.10914	0.150202	0.675911	0.579729
TRPV5	SPERMATOGENESIS	0.385045	1.11047	0.228	0.858968	0.736737
TRPV5	IL6_JAK_STAT3_SIGNALING	0.387613	1.10832	0.254509	0.858968	0.736737
TRPV5	ALLOGRAFT_REJECTION	0.349899	1.02805	0.40959	1	0.8577
TRPV5	UV_RESPONSE_DN	0.331838	0.96389	0.624376	1	0.8577
TRPV5	PROTEIN_SECRETION	0.33395	0.95909	0.627	1	0.8577
TRPV5	G2M_CHECKPOINT	0.315329	0.927	0.742258	1	0.8577
TRPV5	PI3K_AKT_MTOR_SIGNALING	0.310759	0.895149	0.768	1	0.8577
TRPV5	HEDGEHOG_SIGNALING	0.30818	0.82117	0.785056	1	0.8577
TRPV5	APICAL_SURFACE	0.276567	0.747658	0.857434	1	0.8577
TRPV5	TGF_BETA_SIGNALING	0.262402	0.725354	0.901722	1	0.8577
TRPV5	ANGIOGENESIS	0.23472	0.625429	0.940635	1	0.8577
TRPV5	KRAS_SIGNALING_UP	0.264059	0.776277	0.966034	1	0.8577
TRPV5	KRAS_SIGNALING_DN	0.257705	0.756337	0.971029	1	0.8577
TRPV5	NOTCH_SIGNALING	0.21385	0.563114	0.97428	1	0.8577
TRPV5	INFLAMMATORY_RESPONSE	0.247102	0.726326	0.986014	1	0.8577
TRPV5	INTERFERON_GAMMA_RESPONSE	0.246865	0.72573	0.986014	1	0.8577
TRPV5	WNT_BETA_CATENIN_SIGNALING	0.181648	0.490399	0.990835	1	0.8577
TRPV5	COMPLEMENT	0.235312	0.691765	0.991009	1	0.8577
TRPV5	ESTROGEN_RESPONSE_EARLY	0.186702	0.548557	0.999001	1	0.8577
TRPV5	IL2_STAT5_SIGNALING	0.200142	0.588293	0.999001	1	0.8577
TRPV5	BILE_ACID_METABOLISM	0.158889	0.45731	1	1	0.8577
TRPV6	E2F_TARGETS	-0.658212	-3.45532	3.50271e-41	1.75136e-39	9.95507e-40
TRPV6	ANDROGEN_RESPONSE	0.791645	2.74455	8.68676e-25	2.17169e-23	1.23443e-23
TRPV6	G2M_CHECKPOINT	-0.52116	-2.73973	1.7012e-20	2.83533e-19	1.61166e-19
TRPV6	INTERFERON_GAMMA_RESPONSE	-0.467385	-2.45704	2.90645e-15	3.63307e-14	2.06511e-14
TRPV6	ALLOGRAFT_REJECTION	-0.394442	-2.04779	9.30596e-10	9.30596e-09	5.2897e-09
TRPV6	MITOTIC_SPINDLE	-0.35843	-1.88426	1.14878e-07	9.43587e-07	5.36354e-07
TRPV6	COMPLEMENT	-0.356716	-1.87525	1.32102e-07	9.43587e-07	5.36354e-07
TRPV6	INTERFERON_ALPHA_RESPONSE	-0.448769	-2.12782	5.68154e-07	3.55096e-06	2.01844e-06
TRPV6	MYC_TARGETS_V1	-0.317186	-1.66744	1.27971e-05	7.1095e-05	4.04119e-05
TRPV6	INFLAMMATORY_RESPONSE	-0.303426	-1.59154	6.08718e-05	0.000304359	0.000173004
TRPV6	EPITHELIAL_MESENCHYMAL_TRANSITION	-0.289279	-1.52074	0.000198943	0.000904286	0.000514015
TRPV6	MTORC1_SIGNALING	-0.276019	-1.45103	0.000723785	0.00301577	0.00171423
TRPV6	FATTY_ACID_METABOLISM	0.452113	1.63627	0.000877067	0.00337333	0.00191747
TRPV6	GLYCOLYSIS	-0.268905	-1.41363	0.00153498	0.00548207	0.00311612
TRPV6	PEROXISOME	0.473623	1.64934	0.00254643	0.0080407	0.0045705
TRPV6	BILE_ACID_METABOLISM	0.475498	1.66368	0.00257302	0.0080407	0.0045705
TRPV6	TNFA_SIGNALING_VIA_NFKB	-0.253751	-1.33396	0.00506595	0.0148999	0.00846939
TRPV6	COAGULATION	-0.293923	-1.51006	0.00538784	0.0149662	0.00850712
TRPV6	PROTEIN_SECRETION	0.444731	1.53784	0.0184608	0.048581	0.0276145
TRPV6	IL6_JAK_STAT3_SIGNALING	-0.308081	-1.4556	0.0270119	0.0675298	0.0383853
TRPV6	HYPOXIA	-0.236257	-1.23922	0.0306146	0.0728919	0.0414333
TRPV6	UNFOLDED_PROTEIN_RESPONSE	0.393644	1.38562	0.0422993	0.0961349	0.0546451
TRPV6	APICAL_JUNCTION	-0.223763	-1.17632	0.0470537	0.102291	0.0581442
TRPV6	CHOLESTEROL_HOMEOSTASIS	0.428735	1.43911	0.0502283	0.104642	0.0594809
TRPV6	ANGIOGENESIS	-0.368343	-1.42349	0.0550027	0.110005	0.0625294
TRPV6	ESTROGEN_RESPONSE_EARLY	0.345559	1.26728	0.0781893	0.150356	0.0854655
TRPV6	XENOBIOTIC_METABOLISM	0.345045	1.26818	0.0811922	0.150356	0.0854655
TRPV6	HEDGEHOG_SIGNALING	-0.343836	-1.32878	0.0852806	0.152287	0.0865631
TRPV6	MYC_TARGETS_V2	-0.295974	-1.30888	0.0993204	0.171242	0.0973376
TRPV6	UV_RESPONSE_UP	-0.222256	-1.15903	0.103781	0.172969	0.0983191
TRPV6	ADIPOGENESIS	0.334769	1.22771	0.108025	0.174233	0.0990379
TRPV6	SPERMATOGENESIS	-0.253028	-1.23485	0.141192	0.220613	0.125401
TRPV6	APOPTOSIS	-0.220996	-1.15981	0.176102	0.266821	0.151666
TRPV6	IL2_STAT5_SIGNALING	-0.206359	-1.0824	0.198053	0.291255	0.165556
TRPV6	HEME_METABOLISM	0.298771	1.09677	0.300721	0.429601	0.244194
TRPV6	MYOGENESIS	0.297339	1.09216	0.313079	0.434832	0.247168
TRPV6	PI3K_AKT_MTOR_SIGNALING	0.30121	1.04893	0.405941	0.548568	0.311818
TRPV6	KRAS_SIGNALING_DN	0.281535	1.03225	0.438017	0.576338	0.327602
TRPV6	P53_PATHWAY	0.277712	1.01923	0.457906	0.587058	0.333696
TRPV6	DNA_REPAIR	0.26455	0.95602	0.572939	0.716173	0.407088
TRPV6	REACTIVE_OXYGEN_SPECIES_PATHWAY	0.285653	0.892646	0.625459	0.762755	0.433566
TRPV6	TGF_BETA_SIGNALING	0.274633	0.872265	0.641304	0.763458	0.433965
TRPV6	WNT_BETA_CATENIN_SIGNALING	-0.218596	-0.882581	0.6875	0.799419	0.454406
TRPV6	ESTROGEN_RESPONSE_LATE	0.241858	0.886971	0.708848	0.805509	0.457868
TRPV6	UV_RESPONSE_DN	0.241914	0.870442	0.72766	0.808511	0.459574
TRPV6	KRAS_SIGNALING_UP	0.234421	0.860345	0.756674	0.822471	0.46751
TRPV6	PANCREAS_BETA_CELLS	0.25905	0.751689	0.792732	0.843332	0.479368
TRPV6	APICAL_SURFACE	0.225746	0.695044	0.859825	0.895651	0.509107
TRPV6	NOTCH_SIGNALING	-0.190131	-0.714403	0.896296	0.914588	0.519871
TRPV6	OXIDATIVE_PHOSPHORYLATION	0.172028	0.631996	0.98668	0.98668	0.56085
