# Supplementary material for: Pan-cancer analyses reveal the genetic and pharmacogenomic landscape of transient receptor potential channels
Source: NPJ Genom Med. 2022 May 25;7:32. doi: 10.1038/s41525-022-00304-1 (PMC9132893; doi:10.1038/s41525-022-00304-1)
Supplement: Supplementary file 6 — Supplementary Table 5 [file 41525_2022_304_MOESM6_ESM.xlsx]

## Sheet: Table S5
Table S5. Spearman correlation coefficient between TRP genes and drugs (GDSC)
Identifier	Drug name	Approved symbol	Spearman	pvalue	p.adjust
1	Erlotinib	MCOLN1	0.135922	0.000132191	0.000924665
1	Erlotinib	MCOLN2	-0.0239407	0.502716	0.643454
1	Erlotinib	MCOLN3	-0.0236231	0.508401	0.647843
1	Erlotinib	PKD2	0.0175859	0.622516	0.74343
1	Erlotinib	PKD2L1	0.0632661	0.0762847	0.156943
1	Erlotinib	PKD2L2	-0.00990141	0.781659	0.860451
1	Erlotinib	TRPA1	0.0211863	0.553119	0.685306
1	Erlotinib	TRPC1	-0.0115836	0.74575	0.834939
1	Erlotinib	TRPC3	0.0305274	0.39272	0.542688
1	Erlotinib	TRPC4	0.0307949	0.388585	0.538946
1	Erlotinib	TRPC5	0.0349863	0.327282	0.476099
1	Erlotinib	TRPC6	0.0363425	0.308867	0.457064
1	Erlotinib	TRPC7	-0.00804971	0.821728	0.88825
1	Erlotinib	TRPM1	-0.00878006	0.805862	0.877413
1	Erlotinib	TRPM2	0.056886	0.111028	0.209698
1	Erlotinib	TRPM3	0.0326474	0.360675	0.510697
1	Erlotinib	TRPM4	-0.040536	0.256328	0.397323
1	Erlotinib	TRPM5	0.00061005	0.986376	0.991412
1	Erlotinib	TRPM6	0.0232951	0.514309	0.653196
1	Erlotinib	TRPM7	0.0136215	0.702983	0.80271
1	Erlotinib	TRPM8	0.0388104	0.277146	0.421252
1	Erlotinib	TRPV2	0.00412056	0.908176	0.944931
1	Erlotinib	TRPV3	-0.00920253	0.79672	0.870229
1	Erlotinib	TRPV4	-0.147641	3.24669e-05	0.000299862
1	Erlotinib	TRPV5	0.0140124	0.69488	0.796626
1	Erlotinib	TRPV6	0.0476143	0.182357	0.307649
3	Rapamycin	MCOLN1	-0.00512167	0.886004	0.928593
3	Rapamycin	MCOLN2	-0.155912	1.12821e-05	0.000126397
3	Rapamycin	MCOLN3	0.176273	6.59032e-07	1.24064e-05
3	Rapamycin	PKD2	0.0413383	0.247028	0.38656
3	Rapamycin	PKD2L1	-0.0949958	0.00769741	0.0250876
3	Rapamycin	PKD2L2	-0.0996945	0.00514953	0.0181022
3	Rapamycin	TRPA1	-0.13113	0.000227449	0.00142855
3	Rapamycin	TRPC1	0.0781947	0.0283716	0.0715259
3	Rapamycin	TRPC3	-0.161996	5.00387e-06	6.45631e-05
3	Rapamycin	TRPC4	0.011682	0.743666	0.833148
3	Rapamycin	TRPC5	-0.0998917	0.00506154	0.0178749
3	Rapamycin	TRPC6	-0.0516266	0.148163	0.262024
3	Rapamycin	TRPC7	-0.0178367	0.617562	0.739219
3	Rapamycin	TRPM1	-0.167648	2.28849e-06	3.38363e-05
3	Rapamycin	TRPM2	0.00648235	0.856014	0.90894
3	Rapamycin	TRPM3	-0.134717	0.000151764	0.00103758
3	Rapamycin	TRPM4	0.193886	4.2738e-08	1.23207e-06
3	Rapamycin	TRPM5	0.102217	0.00412173	0.0151057
3	Rapamycin	TRPM6	-0.0830755	0.0198379	0.05377
3	Rapamycin	TRPM7	-0.259752	1.38112e-13	1.90318e-11
3	Rapamycin	TRPM8	-0.105684	0.00301187	0.0117109
3	Rapamycin	TRPV2	-0.279714	1.33227e-15	4.58966e-13
3	Rapamycin	TRPV3	-0.183543	2.1994e-07	4.98483e-06
3	Rapamycin	TRPV4	0.198313	2.0614e-08	6.74871e-07
3	Rapamycin	TRPV5	-0.158631	7.87402e-06	9.51147e-05
3	Rapamycin	TRPV6	-0.0809612	0.0232125	0.0611135
5	Sunitinib	MCOLN1	0.122686	0.00056654	0.0030096
5	Sunitinib	MCOLN2	-0.066145	0.0638108	0.136794
5	Sunitinib	MCOLN3	0.0989247	0.00550628	0.0191704
5	Sunitinib	PKD2	-0.0451913	0.205657	0.336813
5	Sunitinib	PKD2L1	-0.0132364	0.710998	0.808512
5	Sunitinib	PKD2L2	-0.0844726	0.01785	0.0493131
5	Sunitinib	TRPA1	-0.0883182	0.0132506	0.0387836
5	Sunitinib	TRPC1	0.0736053	0.0391039	0.09265
5	Sunitinib	TRPC3	-0.0459289	0.198346	0.327801
5	Sunitinib	TRPC4	-0.0505934	0.156462	0.272987
5	Sunitinib	TRPC5	-0.083409	0.0193466	0.0527077
5	Sunitinib	TRPC6	-0.0064665	0.856363	0.909143
5	Sunitinib	TRPC7	-0.0413746	0.246612	0.386171
5	Sunitinib	TRPM1	-0.0809994	0.0231475	0.060989
5	Sunitinib	TRPM2	0.0209345	0.557846	0.689193
5	Sunitinib	TRPM3	-0.0373113	0.29614	0.442796
5	Sunitinib	TRPM4	0.0862192	0.0156116	0.0442833
5	Sunitinib	TRPM5	0.0689392	0.0533619	0.118678
5	Sunitinib	TRPM6	-0.0737127	0.0388182	0.0920996
5	Sunitinib	TRPM7	-0.146926	3.54852e-05	0.000321278
5	Sunitinib	TRPM8	0.0346121	0.332486	0.480761
5	Sunitinib	TRPV2	-0.199562	1.67308e-08	5.67858e-07
5	Sunitinib	TRPV3	-0.0984301	0.00574707	0.0198682
5	Sunitinib	TRPV4	-0.0532393	0.135887	0.244775
5	Sunitinib	TRPV5	-0.0783619	0.0280338	0.0709339
5	Sunitinib	TRPV6	-0.0358328	0.315706	0.463797
6	PHA-665752	MCOLN1	0.0906849	0.0109714	0.0334778
6	PHA-665752	MCOLN2	-0.019713	0.581057	0.70858
6	PHA-665752	MCOLN3	0.00144941	0.967638	0.97966
6	PHA-665752	PKD2	-0.0324953	0.362918	0.512778
6	PHA-665752	PKD2L1	0.0580994	0.103601	0.198668
6	PHA-665752	PKD2L2	-0.0384127	0.282102	0.426884
6	PHA-665752	TRPA1	-0.0301781	0.39816	0.547351
6	PHA-665752	TRPC1	-0.00226221	0.94951	0.969491
6	PHA-665752	TRPC3	-0.0143404	0.688108	0.791629
6	PHA-665752	TRPC4	-0.0271203	0.447694	0.593765
6	PHA-665752	TRPC5	0.00896672	0.801819	0.87441
6	PHA-665752	TRPC6	0.0214834	0.547565	0.680543
6	PHA-665752	TRPC7	-0.0871317	0.0145432	0.0417684
6	PHA-665752	TRPM1	0.00132256	0.970469	0.980861
6	PHA-665752	TRPM2	0.036668	0.304552	0.451941
6	PHA-665752	TRPM3	-0.0420469	0.239012	0.377197
6	PHA-665752	TRPM4	-0.0243189	0.49599	0.637569
6	PHA-665752	TRPM5	0.0213717	0.54965	0.682236
6	PHA-665752	TRPM6	-0.0484803	0.174523	0.297197
6	PHA-665752	TRPM7	-0.014294	0.689066	0.792333
6	PHA-665752	TRPM8	0.0456826	0.200766	0.330849
6	PHA-665752	TRPV2	-0.056842	0.111305	0.210107
6	PHA-665752	TRPV3	0.00323445	0.927861	0.957317
6	PHA-665752	TRPV4	-0.107371	0.00257698	0.0102811
6	PHA-665752	TRPV5	0.0170041	0.634077	0.752073
6	PHA-665752	TRPV6	-0.00736213	0.836731	0.896869
9	MG-132	MCOLN1	1.998e-05	0.999554	0.999852
9	MG-132	MCOLN2	-0.130758	0.000237061	0.00147815
9	MG-132	MCOLN3	0.163698	3.96445e-06	5.38758e-05
9	MG-132	PKD2	-0.0157122	0.660062	0.770557
9	MG-132	PKD2L1	-0.0533926	0.134763	0.243346
9	MG-132	PKD2L2	-0.0744131	0.0369971	0.0886952
9	MG-132	TRPA1	-0.120431	0.000716194	0.00361507
9	MG-132	TRPC1	-0.0237628	0.505897	0.646085
9	MG-132	TRPC3	-0.135137	0.000144656	0.000999675
9	MG-132	TRPC4	-0.0231227	0.517428	0.655104
9	MG-132	TRPC5	-0.0902943	0.0113217	0.034349
9	MG-132	TRPC6	-0.0601441	0.0919838	0.18118
9	MG-132	TRPC7	-0.0324095	0.364188	0.514191
9	MG-132	TRPM1	-0.155123	1.25091e-05	0.000138121
9	MG-132	TRPM2	0.0429633	0.22892	0.364853
9	MG-132	TRPM3	-0.15142	2.01701e-05	0.000202583
9	MG-132	TRPM4	0.196214	2.9189e-08	9.14747e-07
9	MG-132	TRPM5	0.131554	0.000216953	0.00137898
9	MG-132	TRPM6	-0.0626193	0.0793443	0.162124
9	MG-132	TRPM7	-0.207703	4.15101e-09	1.64371e-07
9	MG-132	TRPM8	-0.10742	0.00256539	0.0102524
9	MG-132	TRPV2	-0.261091	1.02585e-13	1.53654e-11
9	MG-132	TRPV3	-0.168334	2.07728e-06	3.15253e-05
9	MG-132	TRPV4	0.169472	1.76786e-06	2.76831e-05
9	MG-132	TRPV5	-0.112442	0.00159183	0.00699471
9	MG-132	TRPV6	-0.0104935	0.768963	0.851383
11	Paclitaxel	MCOLN1	0.0159428	0.655392	0.767055
11	Paclitaxel	MCOLN2	-0.120638	0.000701029	0.00355154
11	Paclitaxel	MCOLN3	0.161744	5.17853e-06	6.65673e-05
11	Paclitaxel	PKD2	0.00847887	0.812395	0.881342
11	Paclitaxel	PKD2L1	-0.0895665	0.012001	0.0358016
11	Paclitaxel	PKD2L2	-0.0667271	0.0615049	0.132843
11	Paclitaxel	TRPA1	-0.0955394	0.00735377	0.0242544
11	Paclitaxel	TRPC1	0.0316365	0.375746	0.527161
11	Paclitaxel	TRPC3	-0.119243	0.000808978	0.00401286
11	Paclitaxel	TRPC4	-0.00368301	0.91789	0.950657
11	Paclitaxel	TRPC5	-0.0881352	0.0134431	0.0391979
11	Paclitaxel	TRPC6	-0.0654423	0.0666886	0.141729
11	Paclitaxel	TRPC7	0.00162255	0.963775	0.977825
11	Paclitaxel	TRPM1	-0.139635	8.57327e-05	0.000655603
11	Paclitaxel	TRPM2	0.0171026	0.632114	0.750325
11	Paclitaxel	TRPM3	-0.116372	0.00108125	0.00510613
11	Paclitaxel	TRPM4	0.193961	4.22185e-08	1.22736e-06
11	Paclitaxel	TRPM5	0.108133	0.00240013	0.00975629
11	Paclitaxel	TRPM6	-0.0560927	0.116105	0.216207
11	Paclitaxel	TRPM7	-0.250171	1.11089e-12	1.23452e-10
11	Paclitaxel	TRPM8	-0.11316	0.00148452	0.00659893
11	Paclitaxel	TRPV2	-0.234399	2.85219e-11	1.96516e-09
11	Paclitaxel	TRPV3	-0.169474	1.76721e-06	2.76831e-05
11	Paclitaxel	TRPV4	0.163083	4.31365e-06	5.79357e-05
11	Paclitaxel	TRPV5	-0.136585	0.000122447	0.000867964
11	Paclitaxel	TRPV6	-0.0400619	0.261937	0.404017
17	Cyclopamine	MCOLN1	0.122967	0.000550098	0.00293584
17	Cyclopamine	MCOLN2	-0.00635162	0.858888	0.910281
17	Cyclopamine	MCOLN3	-0.125583	0.000416834	0.00234066
17	Cyclopamine	PKD2	0.0180653	0.613062	0.735962
17	Cyclopamine	PKD2L1	0.109748	0.00206109	0.00868696
17	Cyclopamine	PKD2L2	0.0180641	0.613084	0.735962
17	Cyclopamine	TRPA1	0.0414307	0.245972	0.385257
17	Cyclopamine	TRPC1	-0.0110972	0.75608	0.842807
17	Cyclopamine	TRPC3	0.086524	0.0152473	0.0434646
17	Cyclopamine	TRPC4	-0.0208305	0.559806	0.690611
17	Cyclopamine	TRPC5	0.0643701	0.071285	0.149469
17	Cyclopamine	TRPC6	0.0405703	0.255926	0.397239
17	Cyclopamine	TRPC7	-0.0249751	0.484435	0.627988
17	Cyclopamine	TRPM1	0.0521915	0.14377	0.256096
17	Cyclopamine	TRPM2	0.018644	0.601732	0.725575
17	Cyclopamine	TRPM3	0.0607627	0.0886831	0.176393
17	Cyclopamine	TRPM4	-0.0971616	0.00640857	0.021634
17	Cyclopamine	TRPM5	-0.0315185	0.377531	0.528654
17	Cyclopamine	TRPM6	0.0389677	0.275201	0.418666
17	Cyclopamine	TRPM7	0.127728	0.000330726	0.00193767
17	Cyclopamine	TRPM8	0.0929391	0.00913101	0.0288061
17	Cyclopamine	TRPV2	0.0625876	0.0794968	0.162291
17	Cyclopamine	TRPV3	0.0711606	0.0461095	0.105616
17	Cyclopamine	TRPV4	-0.194893	3.62566e-08	1.07676e-06
17	Cyclopamine	TRPV5	0.106595	0.00276934	0.0109471
17	Cyclopamine	TRPV6	0.0449389	0.208203	0.340255
29	AZ628	MCOLN1	0.0512314	0.151297	0.266472
29	AZ628	MCOLN2	-0.0643067	0.0715645	0.149736
29	AZ628	MCOLN3	0.0418451	0.241276	0.38015
29	AZ628	PKD2	-0.0647628	0.0695721	0.146456
29	AZ628	PKD2L1	0.0770806	0.0307121	0.0759534
29	AZ628	PKD2L2	-0.11365	0.00141516	0.00636035
29	AZ628	TRPA1	-0.0680269	0.056604	0.124482
29	AZ628	TRPC1	0.0379016	0.288559	0.433814
29	AZ628	TRPC3	-0.0188572	0.597583	0.722215
29	AZ628	TRPC4	0.00553906	0.876786	0.923426
29	AZ628	TRPC5	-0.0316107	0.376136	0.527602
29	AZ628	TRPC6	-0.0349197	0.328205	0.476973
29	AZ628	TRPC7	-0.0345305	0.333627	0.481905
29	AZ628	TRPM1	-0.0677923	0.057464	0.125971
29	AZ628	TRPM2	-0.0348621	0.329003	0.477629
29	AZ628	TRPM3	-0.0880831	0.0134983	0.0392917
29	AZ628	TRPM4	0.0692364	0.0523397	0.117009
29	AZ628	TRPM5	0.0795335	0.0257634	0.0662689
29	AZ628	TRPM6	-0.0177726	0.618827	0.739972
29	AZ628	TRPM7	-0.139889	8.31919e-05	0.000641873
29	AZ628	TRPM8	0.0134216	0.707138	0.805852
29	AZ628	TRPV2	-0.240955	7.60991e-12	6.31714e-10
29	AZ628	TRPV3	-0.0597141	0.0943359	0.184587
29	AZ628	TRPV4	-0.0452446	0.205122	0.336257
29	AZ628	TRPV5	-0.0303642	0.395257	0.544434
29	AZ628	TRPV6	-0.034657	0.331857	0.480108
30	Sorafenib	MCOLN1	0.0716342	0.0446753	0.103051
30	Sorafenib	MCOLN2	-0.0442668	0.215093	0.347641
30	Sorafenib	MCOLN3	0.120865	0.000684817	0.00348993
30	Sorafenib	PKD2	0.00345566	0.922943	0.953667
30	Sorafenib	PKD2L1	0.0193756	0.587547	0.713339
30	Sorafenib	PKD2L2	-0.0972206	0.00637635	0.0215675
30	Sorafenib	TRPA1	-0.0707069	0.0475192	0.10827
30	Sorafenib	TRPC1	0.0468548	0.18944	0.316729
30	Sorafenib	TRPC3	-0.0580686	0.103785	0.198909
30	Sorafenib	TRPC4	-0.0403683	0.258302	0.399933
30	Sorafenib	TRPC5	-0.0849301	0.0172382	0.0478336
30	Sorafenib	TRPC6	-0.0240372	0.500995	0.641729
30	Sorafenib	TRPC7	-0.0590828	0.0978761	0.189802
30	Sorafenib	TRPM1	-0.0996972	0.0051483	0.0181022
30	Sorafenib	TRPM2	-0.0231933	0.51615	0.654236
30	Sorafenib	TRPM3	-0.0688312	0.0537375	0.119359
30	Sorafenib	TRPM4	0.0816638	0.0220397	0.0586534
30	Sorafenib	TRPM5	0.0494212	0.166298	0.286591
30	Sorafenib	TRPM6	-0.0457497	0.200104	0.329995
30	Sorafenib	TRPM7	-0.119814	0.000763045	0.00382655
30	Sorafenib	TRPM8	0.0104106	0.770737	0.852662
30	Sorafenib	TRPV2	-0.182401	2.62092e-07	5.79494e-06
30	Sorafenib	TRPV3	-0.0947258	0.00787332	0.0255521
30	Sorafenib	TRPV4	-0.0124261	0.727965	0.822377
30	Sorafenib	TRPV5	-0.0626729	0.0790872	0.161742
30	Sorafenib	TRPV6	-0.0402003	0.260291	0.402058
32	VX-680	MCOLN1	0.0507946	0.154819	0.270875
32	VX-680	MCOLN2	-0.068931	0.0533902	0.118702
32	VX-680	MCOLN3	0.0799578	0.024981	0.0647066
32	VX-680	PKD2	-0.0322375	0.36674	0.516841
32	VX-680	PKD2L1	0.0126414	0.723443	0.818319
32	VX-680	PKD2L2	-0.0256485	0.472727	0.616523
32	VX-680	TRPA1	-0.0686541	0.0543579	0.120465
32	VX-680	TRPC1	0.0237923	0.50537	0.645651
32	VX-680	TRPC3	-0.0732089	0.0401746	0.0947307
32	VX-680	TRPC4	0.0179963	0.614419	0.736747
32	VX-680	TRPC5	-0.0469354	0.188679	0.315764
32	VX-680	TRPC6	-0.025184	0.480787	0.625022
32	VX-680	TRPC7	-0.0452217	0.205351	0.336553
32	VX-680	TRPM1	-0.103442	0.00369316	0.0138092
32	VX-680	TRPM2	0.0288581	0.419126	0.567567
32	VX-680	TRPM3	-0.0727057	0.0415691	0.0973193
32	VX-680	TRPM4	0.165119	3.25803e-06	4.56144e-05
32	VX-680	TRPM5	0.0850286	0.0171088	0.0475513
32	VX-680	TRPM6	-0.0396046	0.267426	0.409914
32	VX-680	TRPM7	-0.144748	4.63882e-05	0.000401022
32	VX-680	TRPM8	-0.0265009	0.458137	0.603143
32	VX-680	TRPV2	-0.16698	2.51364e-06	3.65379e-05
32	VX-680	TRPV3	-0.119987	0.000749673	0.00377025
32	VX-680	TRPV4	0.0563683	0.114321	0.213867
32	VX-680	TRPV5	-0.0717099	0.0444498	0.102634
32	VX-680	TRPV6	-0.0338368	0.343436	0.493163
34	Imatinib	MCOLN1	0.0953646	0.00746272	0.0245316
34	Imatinib	MCOLN2	-0.0195954	0.583314	0.710611
34	Imatinib	MCOLN3	-0.00862489	0.809226	0.87915
34	Imatinib	PKD2	-0.00682979	0.848388	0.903601
34	Imatinib	PKD2L1	0.040922	0.251824	0.392549
34	Imatinib	PKD2L2	-0.0793138	0.0261766	0.0670969
34	Imatinib	TRPA1	-0.0391113	0.273436	0.416916
34	Imatinib	TRPC1	0.0365524	0.306079	0.45377
34	Imatinib	TRPC3	0.0209255	0.558016	0.689193
34	Imatinib	TRPC4	-0.0220388	0.537258	0.672549
34	Imatinib	TRPC5	-0.0039768	0.911366	0.94682
34	Imatinib	TRPC6	0.0222452	0.533452	0.669859
34	Imatinib	TRPC7	-0.0508987	0.153974	0.269738
34	Imatinib	TRPM1	-0.0171944	0.630286	0.748865
34	Imatinib	TRPM2	-0.00849557	0.812033	0.881087
34	Imatinib	TRPM3	0.00279948	0.937541	0.962282
34	Imatinib	TRPM4	-0.0157271	0.659759	0.770523
34	Imatinib	TRPM5	0.0300384	0.400349	0.549483
34	Imatinib	TRPM6	-0.0255601	0.474255	0.618228
34	Imatinib	TRPM7	-0.0059528	0.867664	0.916621
34	Imatinib	TRPM8	0.0536435	0.132937	0.240718
34	Imatinib	TRPV2	-0.0692856	0.052172	0.116672
34	Imatinib	TRPV3	0.00181027	0.959587	0.975012
34	Imatinib	TRPV4	-0.0929776	0.0091021	0.0287545
34	Imatinib	TRPV5	0.000385181	0.991398	0.994584
34	Imatinib	TRPV6	-0.00321093	0.928385	0.957714
35	NVP-TAE684	MCOLN1	0.0310265	0.385025	0.535735
35	NVP-TAE684	MCOLN2	0.00789515	0.825095	0.88896
35	NVP-TAE684	MCOLN3	0.170551	1.51544e-06	2.4226e-05
35	NVP-TAE684	PKD2	-0.0453028	0.204539	0.335701
35	NVP-TAE684	PKD2L1	-0.00688287	0.847224	0.903261
35	NVP-TAE684	PKD2L2	-0.0342529	0.33753	0.486625
35	NVP-TAE684	TRPA1	-0.054353	0.127878	0.23397
35	NVP-TAE684	TRPC1	0.00470743	0.895169	0.935069
35	NVP-TAE684	TRPC3	-0.135288	0.000142168	0.000985774
35	NVP-TAE684	TRPC4	-0.0398792	0.264121	0.406748
35	NVP-TAE684	TRPC5	-0.0403295	0.258761	0.400373
35	NVP-TAE684	TRPC6	-0.0553883	0.120765	0.223316
35	NVP-TAE684	TRPC7	-0.0283218	0.427827	0.575279
35	NVP-TAE684	TRPM1	-0.0706319	0.0477558	0.108665
35	NVP-TAE684	TRPM2	0.042767	0.231056	0.367323
35	NVP-TAE684	TRPM3	-0.0703178	0.0487569	0.110471
35	NVP-TAE684	TRPM4	0.116156	0.00110481	0.00517481
35	NVP-TAE684	TRPM5	0.0938756	0.00845105	0.0270297
35	NVP-TAE684	TRPM6	-0.0265289	0.457662	0.602905
35	NVP-TAE684	TRPM7	-0.181585	2.96885e-07	6.43819e-06
35	NVP-TAE684	TRPM8	-0.0353224	0.322653	0.470891
35	NVP-TAE684	TRPV2	-0.15373	1.49914e-05	0.000158422
35	NVP-TAE684	TRPV3	-0.0921355	0.00975287	0.0303785
35	NVP-TAE684	TRPV4	0.105999	0.00292586	0.0114541
35	NVP-TAE684	TRPV5	-0.0791587	0.0264718	0.0677277
35	NVP-TAE684	TRPV6	-0.00109466	0.975556	0.984847
37	Crizotinib	MCOLN1	0.0941135	0.00828569	0.0266768
37	Crizotinib	MCOLN2	-0.048697	0.172602	0.294874
37	Crizotinib	MCOLN3	0.0912245	0.0105031	0.0322202
37	Crizotinib	PKD2	0.00246311	0.945033	0.966639
37	Crizotinib	PKD2L1	0.0156671	0.660976	0.771087
37	Crizotinib	PKD2L2	-0.0798318	0.0252112	0.0651801
37	Crizotinib	TRPA1	-0.0852459	0.0168265	0.046918
37	Crizotinib	TRPC1	0.0532422	0.135866	0.244775
37	Crizotinib	TRPC3	-0.0672125	0.0596351	0.129667
37	Crizotinib	TRPC4	-0.0572601	0.108694	0.206083
37	Crizotinib	TRPC5	-0.0556541	0.11899	0.220447
37	Crizotinib	TRPC6	-0.0229464	0.520627	0.658067
37	Crizotinib	TRPC7	-0.0483243	0.175915	0.298795
37	Crizotinib	TRPM1	-0.0480419	0.178457	0.302031
37	Crizotinib	TRPM2	0.0353419	0.322386	0.47071
37	Crizotinib	TRPM3	-0.0837924	0.018795	0.0514695
37	Crizotinib	TRPM4	0.0467423	0.190506	0.317894
37	Crizotinib	TRPM5	0.060917	0.0878743	0.175291
37	Crizotinib	TRPM6	-0.0743359	0.0371943	0.0889935
37	Crizotinib	TRPM7	-0.124795	0.000453432	0.00250734
37	Crizotinib	TRPM8	0.0293123	0.411841	0.560456
37	Crizotinib	TRPV2	-0.165936	2.90838e-06	4.15279e-05
37	Crizotinib	TRPV3	-0.0757164	0.0338015	0.0822651
37	Crizotinib	TRPV4	-0.0243112	0.496126	0.637625
37	Crizotinib	TRPV5	-0.0445636	0.21203	0.344549
37	Crizotinib	TRPV6	-0.0150772	0.672989	0.780753
38	AZD-0530	MCOLN1	0.128696	0.000297581	0.00177836
38	AZD-0530	MCOLN2	-0.0103571	0.771882	0.853518
38	AZD-0530	MCOLN3	0.0350459	0.326458	0.47519
38	AZD-0530	PKD2	-0.0562968	0.114782	0.214554
38	AZD-0530	PKD2L1	0.0358115	0.315994	0.463926
38	AZD-0530	PKD2L2	-0.0235607	0.509523	0.649111
38	AZD-0530	TRPA1	0.00116715	0.973938	0.983646
38	AZD-0530	TRPC1	-0.0375579	0.292956	0.43918
38	AZD-0530	TRPC3	0.0326382	0.36081	0.510783
38	AZD-0530	TRPC4	-0.0245201	0.492432	0.635251
38	AZD-0530	TRPC5	0.0215068	0.54713	0.680333
38	AZD-0530	TRPC6	0.0425822	0.23308	0.369965
38	AZD-0530	TRPC7	-0.00824931	0.817384	0.884943
38	AZD-0530	TRPM1	0.00136844	0.969445	0.980402
38	AZD-0530	TRPM2	0.0914054	0.0103502	0.0318503
38	AZD-0530	TRPM3	0.013768	0.699942	0.800841
38	AZD-0530	TRPM4	0.0330666	0.354538	0.503767
38	AZD-0530	TRPM5	0.0260447	0.465914	0.61092
38	AZD-0530	TRPM6	0.0216265	0.544901	0.678418
38	AZD-0530	TRPM7	-0.030912	0.386783	0.537285
38	AZD-0530	TRPM8	0.069052	0.052972	0.11812
38	AZD-0530	TRPV2	-0.0488564	0.171199	0.292875
38	AZD-0530	TRPV3	-0.0334776	0.348585	0.497814
38	AZD-0530	TRPV4	-0.0747041	0.0362623	0.0872372
38	AZD-0530	TRPV5	0.0251236	0.481839	0.6258
38	AZD-0530	TRPV6	0.0369784	0.300473	0.447433
41	S-Trityl-L-cysteine	MCOLN1	0.0372047	0.297522	0.444241
41	S-Trityl-L-cysteine	MCOLN2	-0.1167	0.00104632	0.00495817
41	S-Trityl-L-cysteine	MCOLN3	0.103808	0.00357305	0.0134453
41	S-Trityl-L-cysteine	PKD2	0.00245031	0.945318	0.966644
41	S-Trityl-L-cysteine	PKD2L1	-0.0425274	0.233682	0.370596
41	S-Trityl-L-cysteine	PKD2L2	-0.0678599	0.057215	0.125515
41	S-Trityl-L-cysteine	TRPA1	-0.0780147	0.0287389	0.0722141
41	S-Trityl-L-cysteine	TRPC1	0.0499449	0.161848	0.280677
41	S-Trityl-L-cysteine	TRPC3	-0.0720933	0.0433213	0.100579
41	S-Trityl-L-cysteine	TRPC4	0.00629108	0.860219	0.911238
41	S-Trityl-L-cysteine	TRPC5	-0.0676472	0.0580012	0.126947
41	S-Trityl-L-cysteine	TRPC6	-0.0586103	0.100595	0.193964
41	S-Trityl-L-cysteine	TRPC7	-0.0163357	0.647466	0.7614
41	S-Trityl-L-cysteine	TRPM1	-0.132929	0.000185926	0.0012108
41	S-Trityl-L-cysteine	TRPM2	-0.00167181	0.962676	0.976998
41	S-Trityl-L-cysteine	TRPM3	-0.103853	0.00355881	0.0134137
41	S-Trityl-L-cysteine	TRPM4	0.173104	1.04868e-06	1.81087e-05
41	S-Trityl-L-cysteine	TRPM5	0.0961229	0.00700028	0.0232987
41	S-Trityl-L-cysteine	TRPM6	-0.0592541	0.0969052	0.188396
41	S-Trityl-L-cysteine	TRPM7	-0.19702	2.55492e-08	8.22589e-07
41	S-Trityl-L-cysteine	TRPM8	-0.0594364	0.0958807	0.186968
41	S-Trityl-L-cysteine	TRPV2	-0.224312	2.01831e-10	1.0697e-08
41	S-Trityl-L-cysteine	TRPV3	-0.142938	5.77926e-05	0.000478021
41	S-Trityl-L-cysteine	TRPV4	0.0866469	0.0151025	0.0431768
41	S-Trityl-L-cysteine	TRPV5	-0.103778	0.00358305	0.0134682
41	S-Trityl-L-cysteine	TRPV6	-0.0347502	0.330559	0.47898
45	Z-LLNle-CHO	MCOLN1	0.0598761	0.0934444	0.18337
45	Z-LLNle-CHO	MCOLN2	-0.167055	2.48725e-06	3.62307e-05
45	Z-LLNle-CHO	MCOLN3	0.144582	4.73392e-05	0.000408219
45	Z-LLNle-CHO	PKD2	-0.0120137	0.736654	0.82839
45	Z-LLNle-CHO	PKD2L1	-0.0365102	0.306639	0.454179
45	Z-LLNle-CHO	PKD2L2	-0.0857585	0.0161767	0.0455114
45	Z-LLNle-CHO	TRPA1	-0.0890727	0.0124823	0.0368589
45	Z-LLNle-CHO	TRPC1	0.0423463	0.235681	0.373126
45	Z-LLNle-CHO	TRPC3	-0.0991184	0.00541449	0.0189274
45	Z-LLNle-CHO	TRPC4	-0.0203677	0.56856	0.697787
45	Z-LLNle-CHO	TRPC5	-0.0889551	0.0125994	0.0371777
45	Z-LLNle-CHO	TRPC6	-0.0468055	0.189907	0.317202
45	Z-LLNle-CHO	TRPC7	-0.00349063	0.922165	0.953272
45	Z-LLNle-CHO	TRPM1	-0.174243	8.88339e-07	1.57343e-05
45	Z-LLNle-CHO	TRPM2	0.0148983	0.676648	0.783399
45	Z-LLNle-CHO	TRPM3	-0.0871251	0.0145507	0.0417726
45	Z-LLNle-CHO	TRPM4	0.175083	7.85426e-07	1.4241e-05
45	Z-LLNle-CHO	TRPM5	0.10848	0.00232314	0.009505
45	Z-LLNle-CHO	TRPM6	-0.0808281	0.0234408	0.0615733
45	Z-LLNle-CHO	TRPM7	-0.22465	1.89291e-10	1.01892e-08
45	Z-LLNle-CHO	TRPM8	-0.0655545	0.0662223	0.140781
45	Z-LLNle-CHO	TRPV2	-0.274112	5.10703e-15	1.21336e-12
45	Z-LLNle-CHO	TRPV3	-0.188087	1.08287e-07	2.73295e-06
45	Z-LLNle-CHO	TRPV4	0.107793	0.00247767	0.00998312
45	Z-LLNle-CHO	TRPV5	-0.114327	0.00132427	0.00601071
45	Z-LLNle-CHO	TRPV6	-0.0459223	0.19841	0.327829
51	Dasatinib	MCOLN1	0.0866173	0.0151372	0.0432582
51	Dasatinib	MCOLN2	-0.0872219	0.0144412	0.0415101
51	Dasatinib	MCOLN3	0.104175	0.0034565	0.0130883
51	Dasatinib	PKD2	-0.0702795	0.0488803	0.110639
51	Dasatinib	PKD2L1	0.0280523	0.432238	0.578725
51	Dasatinib	PKD2L2	-0.0634901	0.0752479	0.155041
51	Dasatinib	TRPA1	-0.0565266	0.113306	0.212515
51	Dasatinib	TRPC1	-0.0527465	0.139553	0.249875
51	Dasatinib	TRPC3	-0.0304326	0.394193	0.543742
51	Dasatinib	TRPC4	-0.0315546	0.376984	0.528361
51	Dasatinib	TRPC5	-0.0503176	0.158736	0.276254
51	Dasatinib	TRPC6	-0.00786206	0.825816	0.889598
51	Dasatinib	TRPC7	-0.0298363	0.403529	0.552197
51	Dasatinib	TRPM1	-0.109722	0.00206626	0.00870204
51	Dasatinib	TRPM2	0.0780283	0.028711	0.0721967
51	Dasatinib	TRPM3	-0.071746	0.0443425	0.102432
51	Dasatinib	TRPM4	0.13136	0.000221699	0.00140138
51	Dasatinib	TRPM5	0.0976323	0.00615551	0.0209958
51	Dasatinib	TRPM6	0.00537158	0.880483	0.926187
51	Dasatinib	TRPM7	-0.137724	0.000107273	0.000781303
51	Dasatinib	TRPM8	-0.0218679	0.540419	0.675266
51	Dasatinib	TRPV2	-0.182143	2.72628e-07	5.96321e-06
51	Dasatinib	TRPV3	-0.107927	0.00244678	0.00988758
51	Dasatinib	TRPV4	0.0218317	0.541091	0.675724
51	Dasatinib	TRPV5	-0.0522079	0.143644	0.255965
51	Dasatinib	TRPV6	-0.0038666	0.913813	0.948547
52	GNF-2	MCOLN1	0.0897851	0.0117934	0.0354366
52	GNF-2	MCOLN2	-0.0530283	0.137447	0.247068
52	GNF-2	MCOLN3	-0.0054996	0.877656	0.923894
52	GNF-2	PKD2	0.0274709	0.441844	0.588271
52	GNF-2	PKD2L1	0.00964859	0.787098	0.864404
52	GNF-2	PKD2L2	-0.0622443	0.081163	0.165057
52	GNF-2	TRPA1	-0.040569	0.255941	0.397239
52	GNF-2	TRPC1	0.0177781	0.618719	0.739971
52	GNF-2	TRPC3	0.0284609	0.42556	0.572677
52	GNF-2	TRPC4	-0.0149324	0.675949	0.783001
52	GNF-2	TRPC5	-0.0151369	0.671767	0.780124
52	GNF-2	TRPC6	0.0007133	0.98407	0.990506
52	GNF-2	TRPC7	-0.0665719	0.0621129	0.133946
52	GNF-2	TRPM1	-0.070878	0.0469834	0.107333
52	GNF-2	TRPM2	-0.0116761	0.743791	0.833152
52	GNF-2	TRPM3	-0.0482511	0.176571	0.299797
52	GNF-2	TRPM4	0.0535614	0.133532	0.241479
52	GNF-2	TRPM5	0.0464275	0.193513	0.321962
52	GNF-2	TRPM6	-0.0475665	0.182797	0.308317
52	GNF-2	TRPM7	-0.0400006	0.262667	0.404963
52	GNF-2	TRPM8	0.00709573	0.84256	0.900407
52	GNF-2	TRPV2	-0.118705	0.000854593	0.00420282
52	GNF-2	TRPV3	-0.0557432	0.118399	0.219671
52	GNF-2	TRPV4	-0.0779855	0.0287989	0.0723384
52	GNF-2	TRPV5	-0.0280534	0.43222	0.578725
52	GNF-2	TRPV6	-0.0227994	0.523304	0.660396
53	CGP-60474	MCOLN1	0.0308454	0.387806	0.538273
53	CGP-60474	MCOLN2	-0.121577	0.000636098	0.00329776
53	CGP-60474	MCOLN3	0.189542	8.59922e-08	2.22739e-06
53	CGP-60474	PKD2	-0.0127442	0.721287	0.816997
53	CGP-60474	PKD2L1	-0.0724399	0.0423223	0.098647
53	CGP-60474	PKD2L2	-0.077404	0.0300161	0.0746071
53	CGP-60474	TRPA1	-0.112761	0.00154331	0.00681778
53	CGP-60474	TRPC1	0.0142363	0.690254	0.793175
53	CGP-60474	TRPC3	-0.129308	0.000278269	0.00168182
53	CGP-60474	TRPC4	-0.0180113	0.614123	0.736649
53	CGP-60474	TRPC5	-0.100528	0.00478676	0.0170355
53	CGP-60474	TRPC6	-0.0673552	0.0590946	0.128806
53	CGP-60474	TRPC7	-0.001663	0.962873	0.977053
53	CGP-60474	TRPM1	-0.150386	2.30004e-05	0.000227133
53	CGP-60474	TRPM2	0.0320472	0.369577	0.520307
53	CGP-60474	TRPM3	-0.120798	0.000689567	0.00351154
53	CGP-60474	TRPM4	0.209905	2.81954e-09	1.14951e-07
53	CGP-60474	TRPM5	0.126568	0.000374968	0.00214757
53	CGP-60474	TRPM6	-0.0622787	0.0809952	0.16491
53	CGP-60474	TRPM7	-0.259317	1.52323e-13	2.01827e-11
53	CGP-60474	TRPM8	-0.103843	0.00356205	0.0134186
53	CGP-60474	TRPV2	-0.246072	2.64011e-12	2.67505e-10
53	CGP-60474	TRPV3	-0.175429	7.46442e-07	1.36419e-05
53	CGP-60474	TRPV4	0.171212	1.37844e-06	2.23469e-05
53	CGP-60474	TRPV5	-0.13497	0.000147447	0.00101461
53	CGP-60474	TRPV6	-0.0332401	0.352017	0.501219
54	CGP-082996	MCOLN1	0.0793296	0.0261466	0.0670464
54	CGP-082996	MCOLN2	-0.076257	0.0325469	0.0798888
54	CGP-082996	MCOLN3	-0.00260708	0.941826	0.964217
54	CGP-082996	PKD2	-0.0179986	0.614373	0.736747
54	CGP-082996	PKD2L1	0.0375245	0.293386	0.439537
54	CGP-082996	PKD2L2	-0.030495	0.393224	0.54309
54	CGP-082996	TRPA1	-0.0314699	0.378267	0.529008
54	CGP-082996	TRPC1	0.0336231	0.346494	0.49571
54	CGP-082996	TRPC3	0.048944	0.170432	0.292132
54	CGP-082996	TRPC4	0.00317207	0.929249	0.958175
54	CGP-082996	TRPC5	-0.0162756	0.648677	0.761955
54	CGP-082996	TRPC6	0.0256548	0.47262	0.6165
54	CGP-082996	TRPC7	-0.020472	0.566582	0.69609
54	CGP-082996	TRPM1	-0.0596111	0.0949065	0.185505
54	CGP-082996	TRPM2	0.0212765	0.55143	0.683705
54	CGP-082996	TRPM3	-0.0314683	0.37829	0.529008
54	CGP-082996	TRPM4	-0.00648363	0.855986	0.90894
54	CGP-082996	TRPM5	0.0133492	0.708645	0.806902
54	CGP-082996	TRPM6	-0.00501943	0.888265	0.930254
54	CGP-082996	TRPM7	-0.0307575	0.389161	0.539415
54	CGP-082996	TRPM8	0.0463676	0.194089	0.322337
54	CGP-082996	TRPV2	-0.0740752	0.0378665	0.0902769
54	CGP-082996	TRPV3	-0.048404	0.175203	0.297914
54	CGP-082996	TRPV4	-0.145653	4.15181e-05	0.000364408
54	CGP-082996	TRPV5	-0.0277347	0.437469	0.583779
54	CGP-082996	TRPV6	-0.042889	0.229727	0.365841
55	A-770041	MCOLN1	0.144899	4.55415e-05	0.00039519
55	A-770041	MCOLN2	-0.0428781	0.229846	0.365905
55	A-770041	MCOLN3	0.0170284	0.633591	0.751626
55	A-770041	PKD2	-0.0429197	0.229393	0.365438
55	A-770041	PKD2L1	0.0473792	0.184529	0.310401
55	A-770041	PKD2L2	-0.000422508	0.990564	0.994461
55	A-770041	TRPA1	-0.0347945	0.329942	0.478367
55	A-770041	TRPC1	-0.0255242	0.474877	0.618859
55	A-770041	TRPC3	0.051169	0.151796	0.267041
55	A-770041	TRPC4	0.0106982	0.764587	0.848174
55	A-770041	TRPC5	0.0294227	0.410081	0.558832
55	A-770041	TRPC6	0.0299625	0.401542	0.550354
55	A-770041	TRPC7	-0.00408834	0.908891	0.945389
55	A-770041	TRPM1	-0.01618	0.650602	0.763134
55	A-770041	TRPM2	0.0684975	0.0549117	0.121614
55	A-770041	TRPM3	-0.00606729	0.865143	0.914696
55	A-770041	TRPM4	0.0854892	0.0165153	0.0463127
55	A-770041	TRPM5	0.0567244	0.112048	0.211104
55	A-770041	TRPM6	0.0602428	0.0914507	0.18044
55	A-770041	TRPM7	-0.0441742	0.216055	0.348868
55	A-770041	TRPM8	0.0263023	0.461513	0.606259
55	A-770041	TRPV2	-0.0684288	0.0551564	0.122078
55	A-770041	TRPV3	-0.0293196	0.411724	0.560406
55	A-770041	TRPV4	-0.0921263	0.00976016	0.0303875
55	A-770041	TRPV5	0.0431053	0.227384	0.363288
55	A-770041	TRPV6	0.0405646	0.255992	0.397239
56	WH-4-023	MCOLN1	0.10162	0.00434668	0.0158207
56	WH-4-023	MCOLN2	-0.0114888	0.74776	0.836918
56	WH-4-023	MCOLN3	-0.00572799	0.872618	0.920585
56	WH-4-023	PKD2	-0.0569834	0.110417	0.208659
56	WH-4-023	PKD2L1	0.073369	0.0397392	0.0938003
56	WH-4-023	PKD2L2	-0.0284163	0.426286	0.57343
56	WH-4-023	TRPA1	-0.00865183	0.808642	0.879022
56	WH-4-023	TRPC1	-0.0967562	0.00663396	0.0222749
56	WH-4-023	TRPC3	0.0515701	0.148609	0.262542
56	WH-4-023	TRPC4	-0.0434916	0.223242	0.357873
56	WH-4-023	TRPC5	0.0611865	0.0864769	0.173105
56	WH-4-023	TRPC6	0.0286465	0.422546	0.570516
56	WH-4-023	TRPC7	-0.0395951	0.267541	0.409942
56	WH-4-023	TRPM1	-0.00142198	0.96825	0.979801
56	WH-4-023	TRPM2	0.0985965	0.005665	0.0196436
56	WH-4-023	TRPM3	-0.015544	0.663475	0.7731
56	WH-4-023	TRPM4	0.0415702	0.244385	0.383556
56	WH-4-023	TRPM5	0.0290801	0.415556	0.564174
56	WH-4-023	TRPM6	0.0648966	0.0689967	0.145689
56	WH-4-023	TRPM7	0.0204566	0.566874	0.696091
56	WH-4-023	TRPM8	0.0660328	0.0642633	0.13755
56	WH-4-023	TRPV2	-0.00931359	0.794321	0.8694
56	WH-4-023	TRPV3	-0.0281756	0.430216	0.577139
56	WH-4-023	TRPV4	-0.127575	0.000336263	0.00196084
56	WH-4-023	TRPV5	0.0553221	0.12121	0.223958
56	WH-4-023	TRPV6	0.0384323	0.281856	0.426717
59	WZ-1-84	MCOLN1	0.112273	0.00161819	0.00709697
59	WZ-1-84	MCOLN2	0.0135134	0.705229	0.804342
59	WZ-1-84	MCOLN3	-0.141634	6.75925e-05	0.000542788
59	WZ-1-84	PKD2	0.00789625	0.825071	0.88896
59	WZ-1-84	PKD2L1	0.10678	0.00272245	0.0107865
59	WZ-1-84	PKD2L2	0.00290108	0.935279	0.961515
59	WZ-1-84	TRPA1	0.0485083	0.174274	0.296998
59	WZ-1-84	TRPC1	-0.0246169	0.490723	0.633788
59	WZ-1-84	TRPC3	0.130816	0.000235544	0.00147135
59	WZ-1-84	TRPC4	-0.0159822	0.654596	0.766644
59	WZ-1-84	TRPC5	0.0739778	0.0381202	0.0907874
59	WZ-1-84	TRPC6	0.037466	0.294141	0.440476
59	WZ-1-84	TRPC7	-0.044479	0.212899	0.345098
59	WZ-1-84	TRPM1	0.0776796	0.0294339	0.0735083
59	WZ-1-84	TRPM2	0.02475	0.488382	0.63156
59	WZ-1-84	TRPM3	0.0750304	0.0354531	0.0856192
59	WZ-1-84	TRPM4	-0.145916	4.01954e-05	0.000355972
59	WZ-1-84	TRPM5	-0.0503449	0.158509	0.27593
59	WZ-1-84	TRPM6	0.0236311	0.508259	0.647837
59	WZ-1-84	TRPM7	0.15651	1.04295e-05	0.000118972
59	WZ-1-84	TRPM8	0.124315	0.000477154	0.00262797
59	WZ-1-84	TRPV2	0.107582	0.00252694	0.0101386
59	WZ-1-84	TRPV3	0.0519181	0.145884	0.259058
59	WZ-1-84	TRPV4	-0.248866	1.46594e-12	1.60322e-10
59	WZ-1-84	TRPV5	0.100694	0.00471734	0.0168844
59	WZ-1-84	TRPV6	0.00425466	0.905202	0.942975
60	BI-2536	MCOLN1	0.00767471	0.829903	0.893442
60	BI-2536	MCOLN2	-0.109663	0.00207793	0.00872983
60	BI-2536	MCOLN3	0.16885	1.93109e-06	2.94364e-05
60	BI-2536	PKD2	0.00121825	0.972797	0.982638
60	BI-2536	PKD2L1	-0.0848153	0.01739	0.0481967
60	BI-2536	PKD2L2	-0.0606303	0.0893813	0.17722
60	BI-2536	TRPA1	-0.101717	0.00430955	0.0157271
60	BI-2536	TRPC1	0.0449133	0.208462	0.340599
60	BI-2536	TRPC3	-0.122393	0.000584192	0.00308195
60	BI-2536	TRPC4	0.00676455	0.849819	0.904566
60	BI-2536	TRPC5	-0.0953739	0.00745691	0.0245242
60	BI-2536	TRPC6	-0.0755577	0.0341777	0.083034
60	BI-2536	TRPC7	-0.00438032	0.902416	0.940784
60	BI-2536	TRPM1	-0.144256	4.9254e-05	0.000421043
60	BI-2536	TRPM2	0.00732538	0.837535	0.897465
60	BI-2536	TRPM3	-0.124276	0.000479097	0.00263656
60	BI-2536	TRPM4	0.209925	2.80947e-09	1.14951e-07
60	BI-2536	TRPM5	0.116805	0.00103541	0.00491322
60	BI-2536	TRPM6	-0.0617428	0.0836483	0.169014
60	BI-2536	TRPM7	-0.255231	3.73479e-13	4.59513e-11
60	BI-2536	TRPM8	-0.0996448	0.00517193	0.0181717
60	BI-2536	TRPV2	-0.237713	1.4698e-11	1.08046e-09
60	BI-2536	TRPV3	-0.172784	1.09858e-06	1.86895e-05
60	BI-2536	TRPV4	0.169276	1.81775e-06	2.82079e-05
60	BI-2536	TRPV5	-0.137281	0.000112949	0.000812338
60	BI-2536	TRPV6	-0.045875	0.198873	0.328358
62	BMS-536924	MCOLN1	0.0932602	0.0088926	0.0281701
62	BMS-536924	MCOLN2	-0.0307999	0.388508	0.538946
62	BMS-536924	MCOLN3	0.0638362	0.0736681	0.152884
62	BMS-536924	PKD2	-0.0606592	0.0892288	0.177123
62	BMS-536924	PKD2L1	0.0372122	0.297426	0.444236
62	BMS-536924	PKD2L2	-0.0502539	0.159264	0.276894
62	BMS-536924	TRPA1	-0.0266919	0.454902	0.60055
62	BMS-536924	TRPC1	-0.0139671	0.695816	0.797169
62	BMS-536924	TRPC3	-0.0511308	0.152103	0.267235
62	BMS-536924	TRPC4	-0.026595	0.456542	0.602254
62	BMS-536924	TRPC5	0.0145536	0.683719	0.788159
62	BMS-536924	TRPC6	-0.00685343	0.84787	0.903328
62	BMS-536924	TRPC7	0.0123307	0.729971	0.823551
62	BMS-536924	TRPM1	-0.00176741	0.960543	0.975408
62	BMS-536924	TRPM2	0.0528263	0.138954	0.248951
62	BMS-536924	TRPM3	-0.0416525	0.243451	0.382614
62	BMS-536924	TRPM4	0.0631064	0.0770308	0.158194
62	BMS-536924	TRPM5	0.103751	0.0035918	0.0134871
62	BMS-536924	TRPM6	-0.0142476	0.690022	0.793169
62	BMS-536924	TRPM7	-0.110802	0.0018643	0.00800814
62	BMS-536924	TRPM8	-0.0117725	0.741751	0.831665
62	BMS-536924	TRPV2	-0.106313	0.00284237	0.0111908
62	BMS-536924	TRPV3	-0.0194767	0.585599	0.712001
62	BMS-536924	TRPV4	0.0145362	0.684077	0.788253
62	BMS-536924	TRPV5	0.0214196	0.548755	0.68137
62	BMS-536924	TRPV6	0.0762941	0.0324622	0.0797663
63	BMS-509744	MCOLN1	0.0539936	0.130421	0.237098
63	BMS-509744	MCOLN2	0.0171533	0.631104	0.749579
63	BMS-509744	MCOLN3	-0.0345826	0.332898	0.481156
63	BMS-509744	PKD2	-0.0627911	0.0785221	0.16073
63	BMS-509744	PKD2L1	0.0687792	0.0539189	0.119723
63	BMS-509744	PKD2L2	0.0088185	0.805029	0.876934
63	BMS-509744	TRPA1	0.0207014	0.56224	0.692746
63	BMS-509744	TRPC1	-0.0102618	0.773923	0.854951
63	BMS-509744	TRPC3	0.0321865	0.367499	0.517593
63	BMS-509744	TRPC4	-0.0184289	0.605933	0.728982
63	BMS-509744	TRPC5	0.0660911	0.0640278	0.137174
63	BMS-509744	TRPC6	0.0236286	0.508303	0.647837
63	BMS-509744	TRPC7	0.00332673	0.925809	0.955629
63	BMS-509744	TRPM1	0.0487029	0.17255	0.294858
63	BMS-509744	TRPM2	0.0380911	0.286154	0.431423
63	BMS-509744	TRPM3	-0.0162738	0.648713	0.761955
63	BMS-509744	TRPM4	-0.0484701	0.174614	0.297279
63	BMS-509744	TRPM5	0.0367892	0.302955	0.45025
63	BMS-509744	TRPM6	0.00515009	0.885376	0.928217
63	BMS-509744	TRPM7	-0.00646035	0.856498	0.909146
63	BMS-509744	TRPM8	0.0329208	0.356665	0.505955
63	BMS-509744	TRPV2	-0.00144592	0.967716	0.97966
63	BMS-509744	TRPV3	0.0265337	0.45758	0.602905
63	BMS-509744	TRPV4	-0.138158	0.000101981	0.000753106
63	BMS-509744	TRPV5	0.0486807	0.172746	0.294974
63	BMS-509744	TRPV6	0.0406092	0.25547	0.396975
64	CMK	MCOLN1	0.0940981	0.00829635	0.0266987
64	CMK	MCOLN2	-0.0934661	0.00874262	0.0277832
64	CMK	MCOLN3	0.09511	0.00762406	0.0249311
64	CMK	PKD2	0.000167908	0.99625	0.997843
64	CMK	PKD2L1	0.0359621	0.313962	0.462518
64	CMK	PKD2L2	-0.0281542	0.430566	0.57716
64	CMK	TRPA1	-0.124026	0.000491959	0.00269444
64	CMK	TRPC1	-0.0178283	0.617727	0.739219
64	CMK	TRPC3	-0.0444771	0.212919	0.345098
64	CMK	TRPC4	-0.0178241	0.617811	0.739219
64	CMK	TRPC5	-0.0678939	0.0570903	0.125391
64	CMK	TRPC6	-0.0452549	0.205019	0.336249
64	CMK	TRPC7	-0.0650703	0.0682549	0.144496
64	CMK	TRPM1	-0.0744483	0.0369076	0.0885422
64	CMK	TRPM2	0.0822396	0.0211173	0.0567106
64	CMK	TRPM3	-0.0681357	0.0562092	0.123878
64	CMK	TRPM4	0.119164	0.000815534	0.00403956
64	CMK	TRPM5	0.080271	0.024417	0.0635081
64	CMK	TRPM6	-0.0442893	0.214859	0.347589
64	CMK	TRPM7	-0.141679	6.72302e-05	0.000540509
64	CMK	TRPM8	0.00829326	0.816428	0.884464
64	CMK	TRPV2	-0.142381	6.18006e-05	0.000502549
64	CMK	TRPV3	-0.143275	5.54831e-05	0.000462248
64	CMK	TRPV4	-0.0118354	0.740419	0.831132
64	CMK	TRPV5	-0.0718086	0.0441569	0.102125
64	CMK	TRPV6	-0.0272104	0.446186	0.592222
71	Pyrimethamine	MCOLN1	0.0976613	0.00614025	0.0209749
71	Pyrimethamine	MCOLN2	-0.0693419	0.0519806	0.116395
71	Pyrimethamine	MCOLN3	-0.0983109	0.00580653	0.0200436
71	Pyrimethamine	PKD2	0.00206369	0.953936	0.972425
71	Pyrimethamine	PKD2L1	0.0687365	0.0540684	0.119901
71	Pyrimethamine	PKD2L2	-0.00335616	0.925154	0.955097
71	Pyrimethamine	TRPA1	0.0120681	0.735504	0.827514
71	Pyrimethamine	TRPC1	0.0390166	0.2746	0.418027
71	Pyrimethamine	TRPC3	0.0764552	0.032097	0.0789534
71	Pyrimethamine	TRPC4	-0.0190086	0.594643	0.719798
71	Pyrimethamine	TRPC5	0.0505511	0.156809	0.273385
71	Pyrimethamine	TRPC6	0.0222509	0.533347	0.669859
71	Pyrimethamine	TRPC7	-0.000967379	0.978398	0.986848
71	Pyrimethamine	TRPM1	0.0268246	0.452663	0.598857
71	Pyrimethamine	TRPM2	0.0289305	0.41796	0.566321
71	Pyrimethamine	TRPM3	0.0235242	0.51018	0.649749
71	Pyrimethamine	TRPM4	-0.00352468	0.921408	0.952657
71	Pyrimethamine	TRPM5	0.0300296	0.400487	0.549563
71	Pyrimethamine	TRPM6	0.0314433	0.378671	0.529432
71	Pyrimethamine	TRPM7	0.0228009	0.523275	0.660396
71	Pyrimethamine	TRPM8	0.0316047	0.376226	0.527621
71	Pyrimethamine	TRPV2	-0.0500757	0.16075	0.279055
71	Pyrimethamine	TRPV3	0.0535779	0.133412	0.241325
71	Pyrimethamine	TRPV4	-0.154138	1.42195e-05	0.000152368
71	Pyrimethamine	TRPV5	0.0651117	0.0680791	0.144239
71	Pyrimethamine	TRPV6	0.0256559	0.4726	0.6165
83	JW-7-52-1	MCOLN1	0.0043437	0.903227	0.941488
83	JW-7-52-1	MCOLN2	-0.128859	0.000292309	0.00175284
83	JW-7-52-1	MCOLN3	0.174479	8.58163e-07	1.53578e-05
83	JW-7-52-1	PKD2	-0.0139586	0.695992	0.797238
83	JW-7-52-1	PKD2L1	-0.0630432	0.0773281	0.158663
83	JW-7-52-1	PKD2L2	-0.0618609	0.083058	0.168133
83	JW-7-52-1	TRPA1	-0.0960941	0.00701737	0.0233348
83	JW-7-52-1	TRPC1	0.0393428	0.270604	0.413497
83	JW-7-52-1	TRPC3	-0.123451	0.000522809	0.00282744
83	JW-7-52-1	TRPC4	-0.00929839	0.79465	0.869483
83	JW-7-52-1	TRPC5	-0.0914532	0.0103101	0.0317594
83	JW-7-52-1	TRPC6	-0.0561951	0.11544	0.215507
83	JW-7-52-1	TRPC7	0.0096297	0.787505	0.864549
83	JW-7-52-1	TRPM1	-0.145176	4.40231e-05	0.000382495
83	JW-7-52-1	TRPM2	-0.00911057	0.798708	0.871985
83	JW-7-52-1	TRPM3	-0.120511	0.000710293	0.00359055
83	JW-7-52-1	TRPM4	0.180902	3.29361e-07	7.00401e-06
83	JW-7-52-1	TRPM5	0.125265	0.000431259	0.00240988
83	JW-7-52-1	TRPM6	-0.0547833	0.124883	0.229575
83	JW-7-52-1	TRPM7	-0.239948	9.3463e-12	7.576e-10
83	JW-7-52-1	TRPM8	-0.110661	0.00188962	0.0080967
83	JW-7-52-1	TRPV2	-0.267268	2.53131e-14	4.98306e-12
83	JW-7-52-1	TRPV3	-0.171459	1.33035e-06	2.17722e-05
83	JW-7-52-1	TRPV4	0.154665	1.32773e-05	0.000144285
83	JW-7-52-1	TRPV5	-0.118152	0.000903929	0.00441394
83	JW-7-52-1	TRPV6	-0.024533	0.492203	0.635251
86	A-443654	MCOLN1	0.031703	0.374743	0.52618
86	A-443654	MCOLN2	-0.1221	0.000602361	0.0031609
86	A-443654	MCOLN3	0.150589	2.24162e-05	0.000222868
86	A-443654	PKD2	-0.000846029	0.981107	0.988279
86	A-443654	PKD2L1	-0.0735735	0.0391889	0.0927556
86	A-443654	PKD2L2	-0.0541461	0.129338	0.235937
86	A-443654	TRPA1	-0.0988494	0.00554231	0.0192764
86	A-443654	TRPC1	0.0238535	0.504275	0.64485
86	A-443654	TRPC3	-0.113599	0.00142233	0.00638845
86	A-443654	TRPC4	-0.0035313	0.921261	0.952647
86	A-443654	TRPC5	-0.101156	0.0045289	0.0163544
86	A-443654	TRPC6	-0.0640869	0.0725409	0.151182
86	A-443654	TRPC7	-0.0216083	0.545239	0.678594
86	A-443654	TRPM1	-0.149315	2.63326e-05	0.00025482
86	A-443654	TRPM2	0.00308901	0.931097	0.95938
86	A-443654	TRPM3	-0.111653	0.00171799	0.00749648
86	A-443654	TRPM4	0.190589	7.27553e-08	1.94296e-06
86	A-443654	TRPM5	0.110187	0.00197686	0.00841294
86	A-443654	TRPM6	-0.0564982	0.113487	0.212699
86	A-443654	TRPM7	-0.224742	1.86022e-10	1.00921e-08
86	A-443654	TRPM8	-0.102971	0.00385291	0.0142954
86	A-443654	TRPV2	-0.228329	9.36216e-11	5.37544e-09
86	A-443654	TRPV3	-0.17549	7.39756e-07	1.35556e-05
86	A-443654	TRPV4	0.141782	6.64129e-05	0.000534562
86	A-443654	TRPV5	-0.120276	0.000727675	0.00366765
86	A-443654	TRPV6	-0.0430957	0.227487	0.363326
87	GW843682X	MCOLN1	0.0171413	0.631342	0.749732
87	GW843682X	MCOLN2	-0.108806	0.00225309	0.00926242
87	GW843682X	MCOLN3	0.178554	4.69268e-07	9.42641e-06
87	GW843682X	PKD2	0.0122981	0.730658	0.824068
87	GW843682X	PKD2L1	-0.0795638	0.0257068	0.0661635
87	GW843682X	PKD2L2	-0.0629589	0.0777255	0.159194
87	GW843682X	TRPA1	-0.105564	0.00304532	0.011821
87	GW843682X	TRPC1	0.0473259	0.185024	0.310854
87	GW843682X	TRPC3	-0.126466	0.000379136	0.00216784
87	GW843682X	TRPC4	0.000728744	0.983726	0.990337
87	GW843682X	TRPC5	-0.0933672	0.00881436	0.0279609
87	GW843682X	TRPC6	-0.0750482	0.0354093	0.0855435
87	GW843682X	TRPC7	-0.00678467	0.849378	0.904375
87	GW843682X	TRPM1	-0.142332	6.21656e-05	0.000504501
87	GW843682X	TRPM2	0.015125	0.672011	0.780276
87	GW843682X	TRPM3	-0.114891	0.00125268	0.00576676
87	GW843682X	TRPM4	0.211004	2.3206e-09	9.69028e-08
87	GW843682X	TRPM5	0.123584	0.000515486	0.00279612
87	GW843682X	TRPM6	-0.0626116	0.0793811	0.162133
87	GW843682X	TRPM7	-0.260361	1.20792e-13	1.73387e-11
87	GW843682X	TRPM8	-0.0952115	0.00755934	0.0247429
87	GW843682X	TRPV2	-0.241845	6.34115e-12	5.32811e-10
87	GW843682X	TRPV3	-0.17812	5.00753e-07	9.85768e-06
87	GW843682X	TRPV4	0.17953	4.05309e-07	8.33605e-06
87	GW843682X	TRPV5	-0.141015	7.27819e-05	0.000577062
87	GW843682X	TRPV6	-0.0449689	0.207899	0.33984
88	MS-275	MCOLN1	0.00399877	0.910879	0.946599
88	MS-275	MCOLN2	-0.113824	0.00139137	0.00626979
88	MS-275	MCOLN3	0.12505	0.000441283	0.00244938
88	MS-275	PKD2	-0.0145182	0.684448	0.788253
88	MS-275	PKD2L1	-0.0356458	0.31824	0.466228
88	MS-275	PKD2L2	-0.0486754	0.172793	0.29498
88	MS-275	TRPA1	-0.11611	0.00110986	0.00518788
88	MS-275	TRPC1	0.0263438	0.460807	0.605447
88	MS-275	TRPC3	-0.123504	0.000519858	0.00281369
88	MS-275	TRPC4	-0.0137977	0.699326	0.800391
88	MS-275	TRPC5	-0.0993135	0.00532338	0.0186372
88	MS-275	TRPC6	-0.0560376	0.116465	0.216759
88	MS-275	TRPC7	0.00329181	0.926585	0.956144
88	MS-275	TRPM1	-0.146947	3.53897e-05	0.000321259
88	MS-275	TRPM2	0.0448064	0.209548	0.341805
88	MS-275	TRPM3	-0.146892	3.56329e-05	0.000322193
88	MS-275	TRPM4	0.234311	2.90257e-11	1.97453e-09
88	MS-275	TRPM5	0.112349	0.00160635	0.00705093
88	MS-275	TRPM6	-0.0606254	0.0894074	0.17722
88	MS-275	TRPM7	-0.156014	1.11324e-05	0.000125331
88	MS-275	TRPM8	-0.0955994	0.0073167	0.0241553
88	MS-275	TRPV2	-0.242036	6.09779e-12	5.25172e-10
88	MS-275	TRPV3	-0.154574	1.34357e-05	0.000145097
88	MS-275	TRPV4	0.144512	4.77453e-05	0.000411206
88	MS-275	TRPV5	-0.119455	0.000791648	0.00393823
88	MS-275	TRPV6	-0.0536311	0.133026	0.240755
89	Parthenolide	MCOLN1	0.156763	1.00871e-05	0.000115833
89	Parthenolide	MCOLN2	-0.0561292	0.115868	0.215881
89	Parthenolide	MCOLN3	0.0220913	0.536289	0.672068
89	Parthenolide	PKD2	-0.00472158	0.894856	0.935025
89	Parthenolide	PKD2L1	0.0900036	0.0115889	0.0349748
89	Parthenolide	PKD2L2	-0.0296696	0.406162	0.554479
89	Parthenolide	TRPA1	-0.0700502	0.0496239	0.112064
89	Parthenolide	TRPC1	-0.00515889	0.885182	0.928217
89	Parthenolide	TRPC3	-0.00475831	0.894042	0.9346
89	Parthenolide	TRPC4	-0.021083	0.555055	0.686919
89	Parthenolide	TRPC5	-0.030476	0.393518	0.543246
89	Parthenolide	TRPC6	-0.00927912	0.795066	0.869524
89	Parthenolide	TRPC7	-0.0394518	0.269277	0.411927
89	Parthenolide	TRPM1	-0.0726782	0.0416464	0.0974343
89	Parthenolide	TRPM2	-0.0138785	0.697652	0.798874
89	Parthenolide	TRPM3	-0.0285706	0.423778	0.571395
89	Parthenolide	TRPM4	0.0441468	0.21634	0.349247
89	Parthenolide	TRPM5	0.00379775	0.915342	0.94933
89	Parthenolide	TRPM6	-0.0062643	0.860808	0.911615
89	Parthenolide	TRPM7	-0.026738	0.454122	0.599866
89	Parthenolide	TRPM8	0.0404967	0.25679	0.39786
89	Parthenolide	TRPV2	-0.104224	0.00344115	0.0130487
89	Parthenolide	TRPV3	-0.0521366	0.144193	0.256583
89	Parthenolide	TRPV4	-0.102817	0.0039067	0.0144638
89	Parthenolide	TRPV5	-0.0204931	0.566182	0.69598
89	Parthenolide	TRPV6	-0.0216355	0.544732	0.678331
91	KIN001-135	MCOLN1	0.103861	0.00355612	0.0134109
91	KIN001-135	MCOLN2	-0.00390008	0.913069	0.948447
91	KIN001-135	MCOLN3	-0.111071	0.00181688	0.0078333
91	KIN001-135	PKD2	0.0245753	0.491457	0.634465
91	KIN001-135	PKD2L1	0.0948846	0.00776942	0.0252745
91	KIN001-135	PKD2L2	0.0152581	0.669294	0.778302
91	KIN001-135	TRPA1	0.0521376	0.144185	0.256583
91	KIN001-135	TRPC1	0.00182049	0.959359	0.975012
91	KIN001-135	TRPC3	0.0804605	0.0240811	0.0627766
91	KIN001-135	TRPC4	-0.0244828	0.493091	0.635621
91	KIN001-135	TRPC5	0.0839487	0.0185741	0.050966
91	KIN001-135	TRPC6	0.0491842	0.168341	0.289245
91	KIN001-135	TRPC7	-0.0368967	0.301543	0.448442
91	KIN001-135	TRPM1	0.069041	0.0530097	0.11812
91	KIN001-135	TRPM2	0.0183652	0.607178	0.72997
91	KIN001-135	TRPM3	0.0385461	0.280433	0.424843
91	KIN001-135	TRPM4	-0.0787472	0.0272689	0.0693294
91	KIN001-135	TRPM5	-0.0350432	0.326495	0.47519
91	KIN001-135	TRPM6	0.035624	0.318536	0.46656
91	KIN001-135	TRPM7	0.142425	6.14748e-05	0.000501256
91	KIN001-135	TRPM8	0.0840395	0.0184468	0.0506976
91	KIN001-135	TRPV2	0.0642205	0.0719463	0.150261
91	KIN001-135	TRPV3	0.0679969	0.0567136	0.124683
91	KIN001-135	TRPV4	-0.202653	9.92226e-09	3.66893e-07
91	KIN001-135	TRPV5	0.0925393	0.00943579	0.0295915
91	KIN001-135	TRPV6	0.0392352	0.271917	0.415186
94	TGX221	MCOLN1	0.123647	0.000512093	0.00278039
94	TGX221	MCOLN2	-0.00810546	0.820514	0.887494
94	TGX221	MCOLN3	-0.135283	0.000142252	0.000985774
94	TGX221	PKD2	-0.0516966	0.147614	0.261387
94	TGX221	PKD2L1	0.120494	0.000711543	0.00359423
94	TGX221	PKD2L2	0.0486573	0.172953	0.29518
94	TGX221	TRPA1	0.0443234	0.214506	0.347099
94	TGX221	TRPC1	-0.10117	0.00452341	0.0163431
94	TGX221	TRPC3	0.0970959	0.00644463	0.0217345
94	TGX221	TRPC4	-0.0414752	0.245465	0.384725
94	TGX221	TRPC5	0.0931797	0.00895181	0.0283316
94	TGX221	TRPC6	0.0827159	0.0203798	0.0550222
94	TGX221	TRPC7	0.017606	0.622119	0.743134
94	TGX221	TRPM1	0.0653341	0.0671413	0.142515
94	TGX221	TRPM2	0.0502731	0.159105	0.276686
94	TGX221	TRPM3	0.0447478	0.210145	0.342442
94	TGX221	TRPM4	-0.094924	0.0077438	0.025203
94	TGX221	TRPM5	-0.0260412	0.465975	0.61092
94	TGX221	TRPM6	0.0902758	0.0113385	0.0343848
94	TGX221	TRPM7	0.138696	9.57507e-05	0.000716311
94	TGX221	TRPM8	0.0280545	0.432201	0.578725
94	TGX221	TRPV2	0.081451	0.0223893	0.0593658
94	TGX221	TRPV3	0.102604	0.00398167	0.014694
94	TGX221	TRPV4	-0.19995	1.56755e-08	5.34675e-07
94	TGX221	TRPV5	0.127281	0.000347193	0.00200684
94	TGX221	TRPV6	0.102384	0.00406102	0.0149229
104	Bortezomib	MCOLN1	-0.0033869	0.924471	0.954677
104	Bortezomib	MCOLN2	-0.107392	0.00257196	0.010267
104	Bortezomib	MCOLN3	0.177255	5.69677e-07	1.11192e-05
104	Bortezomib	PKD2	-0.0258494	0.469266	0.613752
104	Bortezomib	PKD2L1	-0.0608849	0.0880424	0.175575
104	Bortezomib	PKD2L2	-0.0785785	0.0276015	0.0700715
104	Bortezomib	TRPA1	-0.110924	0.00184266	0.00792503
104	Bortezomib	TRPC1	-0.0118437	0.740244	0.831071
104	Bortezomib	TRPC3	-0.132957	0.000185333	0.00120808
104	Bortezomib	TRPC4	-0.0212568	0.551798	0.684039
104	Bortezomib	TRPC5	-0.0998253	0.00509103	0.0179515
104	Bortezomib	TRPC6	-0.0639948	0.0729535	0.151745
104	Bortezomib	TRPC7	-0.0120528	0.735829	0.827597
104	Bortezomib	TRPM1	-0.159643	6.87715e-06	8.49167e-05
104	Bortezomib	TRPM2	0.02298	0.520017	0.657536
104	Bortezomib	TRPM3	-0.138323	0.000100026	0.000741049
104	Bortezomib	TRPM4	0.217222	7.55968e-10	3.49572e-08
104	Bortezomib	TRPM5	0.12104	0.000672482	0.0034427
104	Bortezomib	TRPM6	-0.0711396	0.0461738	0.105694
104	Bortezomib	TRPM7	-0.225066	1.74909e-10	9.56449e-09
104	Bortezomib	TRPM8	-0.123017	0.000547233	0.00292736
104	Bortezomib	TRPV2	-0.259482	1.46549e-13	1.97985e-11
104	Bortezomib	TRPV3	-0.169899	1.6635e-06	2.62878e-05
104	Bortezomib	TRPV4	0.190881	6.94404e-08	1.87625e-06
104	Bortezomib	TRPV5	-0.132655	0.000191754	0.00124523
104	Bortezomib	TRPV6	-0.021618	0.545058	0.678491
106	XMD8-85	MCOLN1	0.113133	0.00148855	0.0066126
106	XMD8-85	MCOLN2	-0.0729019	0.0410206	0.0962644
106	XMD8-85	MCOLN3	0.0579137	0.104711	0.200351
106	XMD8-85	PKD2	-0.0396259	0.267168	0.409914
106	XMD8-85	PKD2L1	0.0716107	0.0447456	0.103178
106	XMD8-85	PKD2L2	-0.0877392	0.0138681	0.0401814
106	XMD8-85	TRPA1	-0.0752033	0.0350305	0.084777
106	XMD8-85	TRPC1	0.0455082	0.202492	0.333136
106	XMD8-85	TRPC3	-0.0155173	0.664018	0.773602
106	XMD8-85	TRPC4	-0.0446886	0.210749	0.343184
106	XMD8-85	TRPC5	-0.0563767	0.114267	0.213867
106	XMD8-85	TRPC6	0.00192659	0.956993	0.973628
106	XMD8-85	TRPC7	-0.0393557	0.270447	0.413349
106	XMD8-85	TRPM1	-0.0630125	0.0774728	0.158865
106	XMD8-85	TRPM2	0.0182835	0.608779	0.731766
106	XMD8-85	TRPM3	-0.0638452	0.0736276	0.152846
106	XMD8-85	TRPM4	0.0530117	0.137571	0.247226
106	XMD8-85	TRPM5	0.0591849	0.0972967	0.188785
106	XMD8-85	TRPM6	-0.0325798	0.361671	0.511686
106	XMD8-85	TRPM7	-0.0856577	0.0163027	0.0457725
106	XMD8-85	TRPM8	0.0328924	0.357081	0.506336
106	XMD8-85	TRPV2	-0.12708	0.000354795	0.00204393
106	XMD8-85	TRPV3	-0.0733132	0.0398904	0.0941249
106	XMD8-85	TRPV4	-0.0687148	0.0541446	0.120031
106	XMD8-85	TRPV5	-0.0434857	0.223304	0.357889
106	XMD8-85	TRPV6	-0.0128974	0.718079	0.814816
110	Roscovitine	MCOLN1	0.111294	0.00177839	0.0077112
110	Roscovitine	MCOLN2	0.00296403	0.933878	0.960791
110	Roscovitine	MCOLN3	-0.114823	0.00126112	0.00578503
110	Roscovitine	PKD2	0.0121419	0.733948	0.826156
110	Roscovitine	PKD2L1	0.0724492	0.0422957	0.0986183
110	Roscovitine	PKD2L2	0.010724	0.764036	0.847698
110	Roscovitine	TRPA1	0.0396708	0.266626	0.409417
110	Roscovitine	TRPC1	-0.0299688	0.401443	0.550354
110	Roscovitine	TRPC3	0.0643236	0.0714897	0.149732
110	Roscovitine	TRPC4	-0.0201922	0.571899	0.700761
110	Roscovitine	TRPC5	0.0807717	0.023538	0.0616641
110	Roscovitine	TRPC6	0.0366846	0.304332	0.451712
110	Roscovitine	TRPC7	-0.0342871	0.337047	0.486133
110	Roscovitine	TRPM1	0.0473857	0.184468	0.310401
110	Roscovitine	TRPM2	0.0238186	0.504898	0.645288
110	Roscovitine	TRPM3	0.0236602	0.507735	0.64758
110	Roscovitine	TRPM4	-0.0808037	0.0234827	0.0615964
110	Roscovitine	TRPM5	-0.0222667	0.533057	0.669723
110	Roscovitine	TRPM6	0.0244623	0.493453	0.63585
110	Roscovitine	TRPM7	0.123904	0.000498345	0.00272292
110	Roscovitine	TRPM8	0.0880656	0.0135169	0.039296
110	Roscovitine	TRPV2	0.0438011	0.219963	0.353718
110	Roscovitine	TRPV3	0.0656878	0.0656712	0.139825
110	Roscovitine	TRPV4	-0.19513	3.4878e-08	1.0495e-06
110	Roscovitine	TRPV5	0.0980267	0.00595047	0.0204584
110	Roscovitine	TRPV6	0.0316649	0.375318	0.526668
111	Salubrinal	MCOLN1	0.0988038	0.00556429	0.0193431
111	Salubrinal	MCOLN2	-0.0497073	0.163855	0.28316
111	Salubrinal	MCOLN3	-0.0531795	0.136328	0.24544
111	Salubrinal	PKD2	0.0280127	0.432888	0.579032
111	Salubrinal	PKD2L1	0.0725533	0.0419995	0.0980274
111	Salubrinal	PKD2L2	-0.0422231	0.237048	0.375022
111	Salubrinal	TRPA1	0.0113888	0.749881	0.838339
111	Salubrinal	TRPC1	0.0173184	0.627821	0.747613
111	Salubrinal	TRPC3	0.0643328	0.0714494	0.149722
111	Salubrinal	TRPC4	-0.0281767	0.430198	0.577139
111	Salubrinal	TRPC5	0.0466428	0.191453	0.319088
111	Salubrinal	TRPC6	0.00723926	0.839418	0.898747
111	Salubrinal	TRPC7	-0.0525475	0.141054	0.251843
111	Salubrinal	TRPM1	-0.00217971	0.951349	0.970362
111	Salubrinal	TRPM2	-0.0311333	0.383391	0.534081
111	Salubrinal	TRPM3	0.0114389	0.748818	0.83783
111	Salubrinal	TRPM4	-0.0554452	0.120383	0.222669
111	Salubrinal	TRPM5	0.0243372	0.495665	0.637271
111	Salubrinal	TRPM6	0.0149454	0.675683	0.782825
111	Salubrinal	TRPM7	0.0447716	0.209903	0.342222
111	Salubrinal	TRPM8	0.060385	0.0906872	0.179266
111	Salubrinal	TRPV2	-0.0240984	0.499905	0.640841
111	Salubrinal	TRPV3	0.00518623	0.884577	0.928086
111	Salubrinal	TRPV4	-0.167968	2.18737e-06	3.27631e-05
111	Salubrinal	TRPV5	0.0737919	0.0386085	0.0916969
111	Salubrinal	TRPV6	0.0263472	0.460749	0.605447
119	Lapatinib	MCOLN1	0.148826	2.80003e-05	0.000266286
119	Lapatinib	MCOLN2	-0.0239006	0.503433	0.644132
119	Lapatinib	MCOLN3	-0.072762	0.0414112	0.0970487
119	Lapatinib	PKD2	0.0128247	0.719601	0.816274
119	Lapatinib	PKD2L1	0.0743054	0.0372725	0.0891384
119	Lapatinib	PKD2L2	0.0121976	0.732774	0.825374
119	Lapatinib	TRPA1	0.0132811	0.710065	0.807852
119	Lapatinib	TRPC1	-0.0511717	0.151775	0.267041
119	Lapatinib	TRPC3	0.0483218	0.175938	0.298795
119	Lapatinib	TRPC4	0.0296801	0.405995	0.554392
119	Lapatinib	TRPC5	0.0757624	0.0336932	0.0820595
119	Lapatinib	TRPC6	0.0218616	0.540537	0.675266
119	Lapatinib	TRPC7	-0.0165068	0.644027	0.75982
119	Lapatinib	TRPM1	0.0543919	0.127605	0.233581
119	Lapatinib	TRPM2	0.0328676	0.357444	0.506746
119	Lapatinib	TRPM3	0.0488541	0.171219	0.292875
119	Lapatinib	TRPM4	-0.0861923	0.0156441	0.044339
119	Lapatinib	TRPM5	0.00365058	0.918611	0.951048
119	Lapatinib	TRPM6	0.0280278	0.43264	0.579032
119	Lapatinib	TRPM7	0.0497164	0.163778	0.283098
119	Lapatinib	TRPM8	0.0517107	0.147503	0.261327
119	Lapatinib	TRPV2	0.019742	0.5805	0.708027
119	Lapatinib	TRPV3	-0.00169299	0.962204	0.976662
119	Lapatinib	TRPV4	-0.168597	2.00159e-06	3.04436e-05
119	Lapatinib	TRPV5	0.0677399	0.0576575	0.126355
119	Lapatinib	TRPV6	0.0565522	0.113143	0.212412
127	GSK269962A	MCOLN1	0.0422856	0.236354	0.37402
127	GSK269962A	MCOLN2	-0.0682148	0.0559232	0.123378
127	GSK269962A	MCOLN3	0.060044	0.0925276	0.182016
127	GSK269962A	PKD2	-0.0912508	0.0104808	0.0321946
127	GSK269962A	PKD2L1	0.0809496	0.0232324	0.0611426
127	GSK269962A	PKD2L2	-0.0606386	0.0893372	0.17722
127	GSK269962A	TRPA1	-0.0618491	0.0831168	0.168186
127	GSK269962A	TRPC1	-0.0704335	0.0483861	0.109773
127	GSK269962A	TRPC3	-0.105629	0.00302706	0.0117634
127	GSK269962A	TRPC4	-0.0997705	0.00511546	0.0180008
127	GSK269962A	TRPC5	-0.0257061	0.471734	0.61581
127	GSK269962A	TRPC6	-0.0334798	0.348554	0.497814
127	GSK269962A	TRPC7	-0.0806753	0.023705	0.0620074
127	GSK269962A	TRPM1	-0.0504646	0.157521	0.274347
127	GSK269962A	TRPM2	0.0371539	0.298184	0.444957
127	GSK269962A	TRPM3	-0.104387	0.00339051	0.0129207
127	GSK269962A	TRPM4	0.142453	6.12724e-05	0.000500197
127	GSK269962A	TRPM5	0.094951	0.0077263	0.0251579
127	GSK269962A	TRPM6	-0.00199653	0.955433	0.9728
127	GSK269962A	TRPM7	-0.0604413	0.0903858	0.178902
127	GSK269962A	TRPM8	-0.0269814	0.450024	0.596114
127	GSK269962A	TRPV2	-0.129324	0.000277758	0.00168021
127	GSK269962A	TRPV3	-0.075778	0.0336565	0.0820281
127	GSK269962A	TRPV4	0.0332947	0.351226	0.500403
127	GSK269962A	TRPV5	-0.0231385	0.517141	0.654861
127	GSK269962A	TRPV6	0.0482225	0.176828	0.300085
133	Doxorubicin	MCOLN1	0.105709	0.00300505	0.011691
133	Doxorubicin	MCOLN2	-0.0690943	0.0528264	0.117905
133	Doxorubicin	MCOLN3	-0.0485694	0.173731	0.296435
133	Doxorubicin	PKD2	-0.0571653	0.109282	0.206913
133	Doxorubicin	PKD2L1	0.0110059	0.758023	0.844563
133	Doxorubicin	PKD2L2	-0.0146788	0.681148	0.786504
133	Doxorubicin	TRPA1	0.0422067	0.237231	0.375062
133	Doxorubicin	TRPC1	-0.0279688	0.433609	0.579656
133	Doxorubicin	TRPC3	0.00483545	0.892335	0.933382
133	Doxorubicin	TRPC4	0.0300794	0.399706	0.548803
133	Doxorubicin	TRPC5	0.012809	0.719931	0.816514
133	Doxorubicin	TRPC6	0.0114655	0.748254	0.837335
133	Doxorubicin	TRPC7	-0.00257238	0.942599	0.964865
133	Doxorubicin	TRPM1	-0.0199383	0.576741	0.703941
133	Doxorubicin	TRPM2	0.0665662	0.0621355	0.133953
133	Doxorubicin	TRPM3	0.0454283	0.203287	0.334123
133	Doxorubicin	TRPM4	0.0363337	0.308985	0.457141
133	Doxorubicin	TRPM5	0.00277399	0.938109	0.962361
133	Doxorubicin	TRPM6	0.0110163	0.757803	0.844454
133	Doxorubicin	TRPM7	-0.0748721	0.0358436	0.086429
133	Doxorubicin	TRPM8	0.0214818	0.547595	0.680543
133	Doxorubicin	TRPV2	-0.0471686	0.186489	0.312707
133	Doxorubicin	TRPV3	-0.0455255	0.20232	0.332932
133	Doxorubicin	TRPV4	-0.0651774	0.067801	0.143738
133	Doxorubicin	TRPV5	0.00882756	0.804833	0.876865
133	Doxorubicin	TRPV6	-0.0191039	0.592796	0.718532
134	Etoposide	MCOLN1	0.121856	0.000617882	0.00322028
134	Etoposide	MCOLN2	-0.104359	0.00339936	0.0129316
134	Etoposide	MCOLN3	-0.0132577	0.710552	0.808272
134	Etoposide	PKD2	-0.08302	0.0199206	0.0539517
134	Etoposide	PKD2L1	0.0342718	0.337263	0.486343
134	Etoposide	PKD2L2	-0.0327467	0.359215	0.508838
134	Etoposide	TRPA1	0.0267701	0.453581	0.599381
134	Etoposide	TRPC1	-0.0269282	0.450918	0.596778
134	Etoposide	TRPC3	-0.0244152	0.494284	0.636124
134	Etoposide	TRPC4	0.0214309	0.548544	0.681231
134	Etoposide	TRPC5	-0.0145637	0.683513	0.788096
134	Etoposide	TRPC6	-0.000244431	0.994541	0.996566
134	Etoposide	TRPC7	0.0142803	0.689347	0.792525
134	Etoposide	TRPM1	-0.0350364	0.326588	0.475226
134	Etoposide	TRPM2	0.0508081	0.154709	0.27082
134	Etoposide	TRPM3	-0.0147299	0.680099	0.785958
134	Etoposide	TRPM4	0.0912451	0.0104857	0.0321953
134	Etoposide	TRPM5	0.054408	0.127492	0.233436
134	Etoposide	TRPM6	-0.050406	0.158004	0.27512
134	Etoposide	TRPM7	-0.0953798	0.0074532	0.0245237
134	Etoposide	TRPM8	0.0172101	0.629972	0.748751
134	Etoposide	TRPV2	-0.0850347	0.0171008	0.0475483
134	Etoposide	TRPV3	-0.0598998	0.0933145	0.183277
134	Etoposide	TRPV4	-0.00222876	0.950256	0.96977
134	Etoposide	TRPV5	-0.0265863	0.456688	0.602277
134	Etoposide	TRPV6	-0.0167363	0.639427	0.756464
135	Gemcitabine	MCOLN1	0.168165	2.12735e-06	3.20732e-05
135	Gemcitabine	MCOLN2	-0.0913579	0.0103902	0.0319592
135	Gemcitabine	MCOLN3	0.0347868	0.330049	0.478367
135	Gemcitabine	PKD2	-0.0593258	0.0965011	0.187717
135	Gemcitabine	PKD2L1	0.0175826	0.622582	0.74343
135	Gemcitabine	PKD2L2	-0.0314698	0.378268	0.529008
135	Gemcitabine	TRPA1	-0.0226264	0.526461	0.663129
135	Gemcitabine	TRPC1	-0.0390226	0.274526	0.418007
135	Gemcitabine	TRPC3	-0.0302892	0.396426	0.545402
135	Gemcitabine	TRPC4	-0.00722837	0.839657	0.898747
135	Gemcitabine	TRPC5	-0.0140151	0.694824	0.796626
135	Gemcitabine	TRPC6	-0.0208066	0.560255	0.690918
135	Gemcitabine	TRPC7	-0.0439549	0.218345	0.351784
135	Gemcitabine	TRPM1	-0.0080579	0.821549	0.88825
135	Gemcitabine	TRPM2	0.0593927	0.0961253	0.187197
135	Gemcitabine	TRPM3	0.0472082	0.18612	0.312228
135	Gemcitabine	TRPM4	0.0527182	0.139765	0.25006
135	Gemcitabine	TRPM5	0.03591	0.314664	0.462937
135	Gemcitabine	TRPM6	-0.000384698	0.991408	0.994584
135	Gemcitabine	TRPM7	-0.120748	0.000693103	0.0035244
135	Gemcitabine	TRPM8	-0.00620791	0.862048	0.912788
135	Gemcitabine	TRPV2	-0.112644	0.00156101	0.00688122
135	Gemcitabine	TRPV3	-0.0610999	0.0869242	0.173899
135	Gemcitabine	TRPV4	-0.0221268	0.535635	0.671615
135	Gemcitabine	TRPV5	-0.0484986	0.17436	0.296998
135	Gemcitabine	TRPV6	0.0194984	0.585181	0.711957
136	Mitomycin C	MCOLN1	0.158351	8.17334e-06	9.75985e-05
136	Mitomycin C	MCOLN2	-0.0369111	0.301355	0.448258
136	Mitomycin C	MCOLN3	0.0499516	0.161791	0.280677
136	Mitomycin C	PKD2	-0.0195316	0.584541	0.711444
136	Mitomycin C	PKD2L1	-0.00871398	0.807294	0.878129
136	Mitomycin C	PKD2L2	-0.0204672	0.566672	0.69609
136	Mitomycin C	TRPA1	0.0217992	0.541693	0.676183
136	Mitomycin C	TRPC1	0.0594331	0.0958992	0.186968
136	Mitomycin C	TRPC3	-0.0211758	0.553315	0.685426
136	Mitomycin C	TRPC4	0.0104371	0.770168	0.852503
136	Mitomycin C	TRPC5	0.00881291	0.80515	0.876934
136	Mitomycin C	TRPC6	-0.0112284	0.753289	0.8409
136	Mitomycin C	TRPC7	-0.0492093	0.168125	0.289005
136	Mitomycin C	TRPM1	-4.77878e-05	0.998933	0.999802
136	Mitomycin C	TRPM2	0.0121869	0.733	0.825494
136	Mitomycin C	TRPM3	0.025791	0.470271	0.614446
136	Mitomycin C	TRPM4	0.0178578	0.617146	0.739219
136	Mitomycin C	TRPM5	-0.0220603	0.536861	0.672357
136	Mitomycin C	TRPM6	0.00142055	0.968282	0.979801
136	Mitomycin C	TRPM7	-0.108169	0.00239205	0.00972918
136	Mitomycin C	TRPM8	0.00421284	0.906129	0.943656
136	Mitomycin C	TRPV2	-0.040433	0.25754	0.398932
136	Mitomycin C	TRPV3	-0.0724127	0.0423998	0.0987609
136	Mitomycin C	TRPV4	-0.0336423	0.346218	0.495624
136	Mitomycin C	TRPV5	-0.0174502	0.625205	0.745399
136	Mitomycin C	TRPV6	-0.0452017	0.205552	0.336722
140	Vinorelbine	MCOLN1	0.0591958	0.097235	0.188771
140	Vinorelbine	MCOLN2	-0.105831	0.00297161	0.0115805
140	Vinorelbine	MCOLN3	-0.0257776	0.470502	0.614446
140	Vinorelbine	PKD2	-0.0135536	0.704393	0.803521
140	Vinorelbine	PKD2L1	-0.0209995	0.556624	0.688357
140	Vinorelbine	PKD2L2	-0.0463845	0.193927	0.322275
140	Vinorelbine	TRPA1	-0.0232038	0.51596	0.654207
140	Vinorelbine	TRPC1	0.0870842	0.0145972	0.0418725
140	Vinorelbine	TRPC3	0.0240996	0.499885	0.640841
140	Vinorelbine	TRPC4	0.0308694	0.387438	0.537979
140	Vinorelbine	TRPC5	-0.0380517	0.286653	0.431891
140	Vinorelbine	TRPC6	0.00812101	0.820175	0.887407
140	Vinorelbine	TRPC7	0.00748981	0.83394	0.894992
140	Vinorelbine	TRPM1	-0.0417286	0.242591	0.381609
140	Vinorelbine	TRPM2	-0.0226982	0.525148	0.662202
140	Vinorelbine	TRPM3	-0.0356463	0.318233	0.466228
140	Vinorelbine	TRPM4	0.0442735	0.215023	0.347641
140	Vinorelbine	TRPM5	0.009474	0.790861	0.867127
140	Vinorelbine	TRPM6	-0.0111812	0.754293	0.841496
140	Vinorelbine	TRPM7	-0.106548	0.00278146	0.0109761
140	Vinorelbine	TRPM8	0.00522655	0.883686	0.927765
140	Vinorelbine	TRPV2	-0.0134554	0.706434	0.805316
140	Vinorelbine	TRPV3	-0.0731645	0.040296	0.0948546
140	Vinorelbine	TRPV4	-0.0470222	0.187862	0.314625
140	Vinorelbine	TRPV5	-0.0366874	0.304296	0.451712
140	Vinorelbine	TRPV6	-0.0725701	0.0419519	0.0979493
147	NSC-87877	MCOLN1	0.070533	0.0480692	0.109267
147	NSC-87877	MCOLN2	-0.10936	0.00213835	0.00892924
147	NSC-87877	MCOLN3	0.0473018	0.185248	0.311155
147	NSC-87877	PKD2	0.0452715	0.204853	0.336077
147	NSC-87877	PKD2L1	-0.0175409	0.623408	0.74403
147	NSC-87877	PKD2L2	-0.0207041	0.562191	0.692746
147	NSC-87877	TRPA1	-0.0396099	0.267362	0.409914
147	NSC-87877	TRPC1	0.112555	0.0015745	0.00693442
147	NSC-87877	TRPC3	-0.104116	0.00347483	0.0131475
147	NSC-87877	TRPC4	0.037292	0.29639	0.442978
147	NSC-87877	TRPC5	-0.0108578	0.761181	0.846302
147	NSC-87877	TRPC6	-0.0148952	0.676712	0.783399
147	NSC-87877	TRPC7	-0.0499814	0.161541	0.280357
147	NSC-87877	TRPM1	-0.0401567	0.260808	0.402546
147	NSC-87877	TRPM2	-0.0299308	0.40204	0.550707
147	NSC-87877	TRPM3	-0.0423016	0.236177	0.373825
147	NSC-87877	TRPM4	0.0424892	0.234103	0.371054
147	NSC-87877	TRPM5	0.034983	0.327327	0.476099
147	NSC-87877	TRPM6	-0.00462604	0.896971	0.935958
147	NSC-87877	TRPM7	-0.164978	3.32226e-06	4.61888e-05
147	NSC-87877	TRPM8	0.00388537	0.913396	0.948534
147	NSC-87877	TRPV2	-0.194918	3.61137e-08	1.07676e-06
147	NSC-87877	TRPV3	-0.062104	0.0818525	0.166206
147	NSC-87877	TRPV4	-0.0369141	0.301315	0.448258
147	NSC-87877	TRPV5	-0.0626086	0.0793958	0.162133
147	NSC-87877	TRPV6	-0.0798929	0.0250995	0.0649644
150	Bicalutamide	MCOLN1	0.0759138	0.0333388	0.0814265
150	Bicalutamide	MCOLN2	-0.156248	1.07957e-05	0.000122541
150	Bicalutamide	MCOLN3	0.169019	1.88522e-06	2.90585e-05
150	Bicalutamide	PKD2	0.0458142	0.19947	0.329185
150	Bicalutamide	PKD2L1	-0.0159718	0.654805	0.766759
150	Bicalutamide	PKD2L2	-0.11787	0.000930136	0.00451386
150	Bicalutamide	TRPA1	-0.111241	0.0017875	0.00773124
150	Bicalutamide	TRPC1	0.138427	9.88211e-05	0.000733704
150	Bicalutamide	TRPC3	-0.130732	0.00023775	0.00147976
150	Bicalutamide	TRPC4	-0.0915618	0.0102196	0.031533
150	Bicalutamide	TRPC5	-0.113926	0.00137746	0.00621526
150	Bicalutamide	TRPC6	-0.0938973	0.00843584	0.0270297
150	Bicalutamide	TRPC7	-0.0437356	0.220654	0.354549
150	Bicalutamide	TRPM1	-0.124588	0.000463514	0.00255652
150	Bicalutamide	TRPM2	-0.0378782	0.288858	0.434063
150	Bicalutamide	TRPM3	-0.0957691	0.00721275	0.0238808
150	Bicalutamide	TRPM4	0.119082	0.000822438	0.00406499
150	Bicalutamide	TRPM5	0.0916221	0.0101696	0.0314208
150	Bicalutamide	TRPM6	-0.133515	0.000173994	0.00115271
150	Bicalutamide	TRPM7	-0.217412	7.30161e-10	3.3992e-08
150	Bicalutamide	TRPM8	0.0203014	0.56982	0.699115
150	Bicalutamide	TRPV2	-0.234678	2.69846e-11	1.87802e-09
150	Bicalutamide	TRPV3	-0.122765	0.000561866	0.0029917
150	Bicalutamide	TRPV4	0.122115	0.000601434	0.00315844
150	Bicalutamide	TRPV5	-0.129012	0.000287471	0.00173074
150	Bicalutamide	TRPV6	-0.0563889	0.114189	0.213812
151	QS11	MCOLN1	0.0511958	0.151582	0.266866
151	QS11	MCOLN2	-0.0975564	0.00619571	0.0211016
151	QS11	MCOLN3	0.0902015	0.0114064	0.0345603
151	QS11	PKD2	0.0255573	0.474304	0.618228
151	QS11	PKD2L1	-0.0588959	0.0989448	0.191605
151	QS11	PKD2L2	-0.0140585	0.693926	0.795798
151	QS11	TRPA1	-0.0296787	0.406017	0.554392
151	QS11	TRPC1	0.0781568	0.0284486	0.0716152
151	QS11	TRPC3	-0.102257	0.00410738	0.0150651
151	QS11	TRPC4	-0.0136313	0.702779	0.80261
151	QS11	TRPC5	-0.0781823	0.0283967	0.0715369
151	QS11	TRPC6	-0.0981614	0.00588182	0.0202438
151	QS11	TRPC7	-0.0614091	0.0853363	0.171406
151	QS11	TRPM1	-0.107678	0.00250427	0.0100609
151	QS11	TRPM2	-0.0457608	0.199996	0.329895
151	QS11	TRPM3	-0.0638196	0.0737433	0.152993
151	QS11	TRPM4	0.0436197	0.22188	0.356104
151	QS11	TRPM5	0.0289154	0.418203	0.566441
151	QS11	TRPM6	-0.0657173	0.0655501	0.139611
151	QS11	TRPM7	-0.119506	0.000787553	0.00392353
151	QS11	TRPM8	-0.0492727	0.167576	0.288642
151	QS11	TRPV2	-0.129427	0.000274649	0.00166432
151	QS11	TRPV3	-0.130526	0.000243253	0.00150732
151	QS11	TRPV4	0.061663	0.0840493	0.169563
151	QS11	TRPV5	-0.0986557	0.0056361	0.0195702
151	QS11	TRPV6	-0.059804	0.0938407	0.183891
152	CP466722	MCOLN1	0.0445271	0.212405	0.344987
152	CP466722	MCOLN2	-0.0805292	0.0239602	0.0625628
152	CP466722	MCOLN3	0.221483	3.43663e-10	1.71582e-08
152	CP466722	PKD2	0.0550266	0.123214	0.226869
152	CP466722	PKD2L1	-0.0109467	0.759286	0.845402
152	CP466722	PKD2L2	-0.0978083	0.00606326	0.0208047
152	CP466722	TRPA1	-0.0787808	0.0272031	0.0691875
152	CP466722	TRPC1	0.128688	0.000297857	0.00177836
152	CP466722	TRPC3	-0.122637	0.00056948	0.00302057
152	CP466722	TRPC4	-0.0584216	0.101697	0.19567
152	CP466722	TRPC5	-0.133976	0.000165143	0.00111117
152	CP466722	TRPC6	-0.0877937	0.0138089	0.0400267
152	CP466722	TRPC7	0.0144054	0.686769	0.790484
152	CP466722	TRPM1	-0.105713	0.00300378	0.011691
152	CP466722	TRPM2	0.0172278	0.629621	0.74872
152	CP466722	TRPM3	-0.0498092	0.162992	0.282235
152	CP466722	TRPM4	0.0835194	0.0191863	0.0523511
152	CP466722	TRPM5	0.092941	0.00912955	0.0288061
152	CP466722	TRPM6	-0.0801277	0.0246737	0.0640066
152	CP466722	TRPM7	-0.215251	1.08272e-09	4.90784e-08
152	CP466722	TRPM8	-0.0258797	0.468745	0.613303
152	CP466722	TRPV2	-0.203534	8.53667e-09	3.19661e-07
152	CP466722	TRPV3	-0.148798	2.80973e-05	0.000266286
152	CP466722	TRPV4	0.131957	0.00020738	0.00132546
152	CP466722	TRPV5	-0.148648	2.86328e-05	0.000270247
152	CP466722	TRPV6	-0.0845563	0.0177367	0.0490591
153	Midostaurin	MCOLN1	0.116581	0.00105885	0.00501062
153	Midostaurin	MCOLN2	0.0020214	0.954879	0.972777
153	Midostaurin	MCOLN3	0.0517563	0.147146	0.260894
153	Midostaurin	PKD2	-0.189876	8.15353e-08	2.13604e-06
153	Midostaurin	PKD2L1	0.105347	0.00310654	0.0120113
153	Midostaurin	PKD2L2	-0.0661967	0.0636032	0.136476
153	Midostaurin	TRPA1	0.0278897	0.434911	0.580724
153	Midostaurin	TRPC1	-0.141292	7.04134e-05	0.000562165
153	Midostaurin	TRPC3	-0.0358593	0.315348	0.46347
153	Midostaurin	TRPC4	-0.0817525	0.0218954	0.0584124
153	Midostaurin	TRPC5	-0.00145017	0.967621	0.97966
153	Midostaurin	TRPC6	0.0116874	0.743551	0.833148
153	Midostaurin	TRPC7	0.0152259	0.669951	0.778803
153	Midostaurin	TRPM1	0.024209	0.49794	0.639222
153	Midostaurin	TRPM2	0.0541278	0.129467	0.236111
153	Midostaurin	TRPM3	0.0551468	0.122396	0.225664
153	Midostaurin	TRPM4	0.0405504	0.256159	0.397239
153	Midostaurin	TRPM5	0.0333912	0.349831	0.499071
153	Midostaurin	TRPM6	0.0126547	0.723164	0.818319
153	Midostaurin	TRPM7	-0.0252104	0.480326	0.624541
153	Midostaurin	TRPM8	0.0506756	0.155789	0.271982
153	Midostaurin	TRPV2	-0.0109418	0.759389	0.845402
153	Midostaurin	TRPV3	0.0511938	0.151598	0.266866
153	Midostaurin	TRPV4	-0.0710223	0.0465355	0.106415
153	Midostaurin	TRPV5	0.00467463	0.895895	0.935685
153	Midostaurin	TRPV6	0.0667324	0.0614844	0.13284
154	CHIR-99021	MCOLN1	0.0437285	0.220728	0.354586
154	CHIR-99021	MCOLN2	-0.0595046	0.0954996	0.1864
154	CHIR-99021	MCOLN3	0.14368	5.28308e-05	0.000443367
154	CHIR-99021	PKD2	-0.126813	0.000365191	0.00209681
154	CHIR-99021	PKD2L1	0.0174344	0.625517	0.745515
154	CHIR-99021	PKD2L2	-0.0820475	0.0214211	0.0574465
154	CHIR-99021	TRPA1	-0.0447458	0.210165	0.342442
154	CHIR-99021	TRPC1	-0.0528249	0.138964	0.248951
154	CHIR-99021	TRPC3	-0.104582	0.00333109	0.0127325
154	CHIR-99021	TRPC4	-0.0850951	0.017022	0.0473673
154	CHIR-99021	TRPC5	-0.0596393	0.0947504	0.185305
154	CHIR-99021	TRPC6	-0.0247308	0.48872	0.631878
154	CHIR-99021	TRPC7	0.0024522	0.945276	0.966644
154	CHIR-99021	TRPM1	-0.0712452	0.0458505	0.105093
154	CHIR-99021	TRPM2	-0.0122909	0.73081	0.824105
154	CHIR-99021	TRPM3	-0.0843594	0.0180044	0.0496862
154	CHIR-99021	TRPM4	0.133057	0.00018326	0.00120047
154	CHIR-99021	TRPM5	0.0973049	0.00633054	0.0214721
154	CHIR-99021	TRPM6	0.0127763	0.720616	0.816745
154	CHIR-99021	TRPM7	-0.102492	0.0040219	0.014827
154	CHIR-99021	TRPM8	0.0204581	0.566846	0.696091
154	CHIR-99021	TRPV2	-0.194704	3.73974e-08	1.10587e-06
154	CHIR-99021	TRPV3	0.0146874	0.680972	0.786504
154	CHIR-99021	TRPV4	-0.0110772	0.756506	0.843145
154	CHIR-99021	TRPV5	-0.0250043	0.483924	0.62768
154	CHIR-99021	TRPV6	0.0367949	0.30288	0.450236
155	AP-24534	MCOLN1	0.0938461	0.00847176	0.0270735
155	AP-24534	MCOLN2	-0.0663135	0.0631361	0.135685
155	AP-24534	MCOLN3	0.100924	0.00462285	0.0166544
155	AP-24534	PKD2	-0.131197	0.000225771	0.00141931
155	AP-24534	PKD2L1	-0.00748033	0.834147	0.895075
155	AP-24534	PKD2L2	-0.123795	0.000504151	0.0027481
155	AP-24534	TRPA1	-0.0659473	0.0646098	0.138206
155	AP-24534	TRPC1	-0.0208969	0.558554	0.68965
155	AP-24534	TRPC3	-0.0776298	0.0295383	0.0736462
155	AP-24534	TRPC4	-0.0337387	0.344837	0.494573
155	AP-24534	TRPC5	-0.0839738	0.0185388	0.0508894
155	AP-24534	TRPC6	-0.0752667	0.0348766	0.0844342
155	AP-24534	TRPC7	-0.00242694	0.945839	0.966746
155	AP-24534	TRPM1	-0.0580297	0.104017	0.199298
155	AP-24534	TRPM2	0.0221461	0.535277	0.671289
155	AP-24534	TRPM3	-0.058896	0.0989443	0.191605
155	AP-24534	TRPM4	0.138268	0.000100672	0.000745034
155	AP-24534	TRPM5	0.111078	0.00181566	0.0078333
155	AP-24534	TRPM6	-0.0587143	0.0999914	0.193116
155	AP-24534	TRPM7	-0.159569	6.94584e-06	8.54586e-05
155	AP-24534	TRPM8	0.0661856	0.0636477	0.136529
155	AP-24534	TRPV2	-0.186718	1.34299e-07	3.26968e-06
155	AP-24534	TRPV3	-0.0742728	0.0373561	0.0892763
155	AP-24534	TRPV4	-0.010275	0.77364	0.854913
155	AP-24534	TRPV5	-0.04752	0.183226	0.308813
155	AP-24534	TRPV6	0.0108439	0.761477	0.846473
156	AZD6482	MCOLN1	0.123209	0.000536283	0.00288897
156	AZD6482	MCOLN2	-0.044089	0.216943	0.350056
156	AZD6482	MCOLN3	0.0894168	0.0121452	0.0361157
156	AZD6482	PKD2	-0.101355	0.00444988	0.0161388
156	AZD6482	PKD2L1	0.0481112	0.177831	0.301194
156	AZD6482	PKD2L2	-0.044509	0.212591	0.345053
156	AZD6482	TRPA1	-0.0225015	0.528746	0.66552
156	AZD6482	TRPC1	-0.0818769	0.0216943	0.0579579
156	AZD6482	TRPC3	0.00677396	0.849613	0.904486
156	AZD6482	TRPC4	-0.102677	0.00395574	0.0146157
156	AZD6482	TRPC5	-0.0117733	0.741733	0.831665
156	AZD6482	TRPC6	0.0369767	0.300495	0.447433
156	AZD6482	TRPC7	0.000707482	0.9842	0.990506
156	AZD6482	TRPM1	-0.0396527	0.266845	0.40962
156	AZD6482	TRPM2	0.0392678	0.271519	0.414712
156	AZD6482	TRPM3	0.0474183	0.184167	0.310095
156	AZD6482	TRPM4	0.0399949	0.262736	0.404978
156	AZD6482	TRPM5	0.0485097	0.174261	0.296998
156	AZD6482	TRPM6	0.0531501	0.136545	0.245703
156	AZD6482	TRPM7	-0.0170944	0.632277	0.750325
156	AZD6482	TRPM8	-0.0314133	0.379126	0.529746
156	AZD6482	TRPV2	-0.0379144	0.288396	0.433756
156	AZD6482	TRPV3	0.0109806	0.758563	0.844892
156	AZD6482	TRPV4	-0.0659285	0.0646864	0.138284
156	AZD6482	TRPV5	-0.00159934	0.964293	0.978206
156	AZD6482	TRPV6	-0.0106387	0.765859	0.849174
157	JNK-9L	MCOLN1	0.154617	1.33612e-05	0.00014452
157	JNK-9L	MCOLN2	-0.0771783	0.0305003	0.0756468
157	JNK-9L	MCOLN3	0.065891	0.064839	0.138438
157	JNK-9L	PKD2	-0.019652	0.582228	0.709632
157	JNK-9L	PKD2L1	0.0335106	0.34811	0.497609
157	JNK-9L	PKD2L2	-0.0988629	0.00553585	0.0192636
157	JNK-9L	TRPA1	-0.0538257	0.131623	0.238775
157	JNK-9L	TRPC1	0.0221541	0.535131	0.671285
157	JNK-9L	TRPC3	0.00410472	0.908527	0.945154
157	JNK-9L	TRPC4	-0.0474576	0.183802	0.309557
157	JNK-9L	TRPC5	-0.00838516	0.814431	0.882994
157	JNK-9L	TRPC6	-0.0208828	0.55882	0.689765
157	JNK-9L	TRPC7	-0.0267837	0.453351	0.599381
157	JNK-9L	TRPM1	-0.0315269	0.377403	0.528645
157	JNK-9L	TRPM2	-0.0222866	0.532691	0.669508
157	JNK-9L	TRPM3	-0.0642236	0.0719326	0.150261
157	JNK-9L	TRPM4	0.018596	0.602668	0.72615
157	JNK-9L	TRPM5	0.0616545	0.0840924	0.169563
157	JNK-9L	TRPM6	-0.0489024	0.170796	0.292438
157	JNK-9L	TRPM7	-0.113118	0.00149069	0.00661356
157	JNK-9L	TRPM8	0.027659	0.438722	0.58502
157	JNK-9L	TRPV2	-0.10963	0.00208441	0.00874638
157	JNK-9L	TRPV3	-0.074901	0.035772	0.0862987
157	JNK-9L	TRPV4	-0.0755019	0.0343107	0.0833133
157	JNK-9L	TRPV5	-0.00568	0.873676	0.921278
157	JNK-9L	TRPV6	-0.0302442	0.397129	0.546151
158	PF-562271	MCOLN1	0.121495	0.000641482	0.00331568
158	PF-562271	MCOLN2	-0.0109059	0.760155	0.845796
158	PF-562271	MCOLN3	0.0617997	0.0833635	0.168611
158	PF-562271	PKD2	-0.0434786	0.223381	0.357929
158	PF-562271	PKD2L1	0.0379668	0.28773	0.432946
158	PF-562271	PKD2L2	-0.0353455	0.322337	0.47071
158	PF-562271	TRPA1	-0.00639608	0.85791	0.909945
158	PF-562271	TRPC1	-0.0133188	0.709279	0.807223
158	PF-562271	TRPC3	0.0143418	0.688078	0.791629
158	PF-562271	TRPC4	-0.0164285	0.645601	0.760681
158	PF-562271	TRPC5	0.000829947	0.981466	0.988496
158	PF-562271	TRPC6	-0.0424136	0.234937	0.372118
158	PF-562271	TRPC7	-0.037061	0.299394	0.446305
158	PF-562271	TRPM1	-0.00794404	0.824029	0.888725
158	PF-562271	TRPM2	0.0205972	0.56421	0.694427
158	PF-562271	TRPM3	0.0173088	0.628011	0.74771
158	PF-562271	TRPM4	0.0577141	0.105915	0.201981
158	PF-562271	TRPM5	0.0722885	0.0427563	0.0994568
158	PF-562271	TRPM6	-0.0214387	0.548398	0.681172
158	PF-562271	TRPM7	-0.0638992	0.0733835	0.152431
158	PF-562271	TRPM8	0.0469529	0.188514	0.315564
158	PF-562271	TRPV2	-0.0743345	0.0371978	0.0889935
158	PF-562271	TRPV3	0.00300449	0.932978	0.960497
158	PF-562271	TRPV4	-0.061052	0.087172	0.174243
158	PF-562271	TRPV5	0.0105866	0.766972	0.85007
158	PF-562271	TRPV6	-0.0113717	0.750244	0.838608
159	HG-6-64-1	MCOLN1	0.10471	0.00329249	0.012624
159	HG-6-64-1	MCOLN2	-0.0482095	0.176945	0.30021
159	HG-6-64-1	MCOLN3	0.0374228	0.294699	0.441024
159	HG-6-64-1	PKD2	-0.163459	4.0967e-06	5.53456e-05
159	HG-6-64-1	PKD2L1	0.0360522	0.31275	0.461324
159	HG-6-64-1	PKD2L2	-0.116013	0.00112067	0.0052313
159	HG-6-64-1	TRPA1	-0.0362892	0.309578	0.457878
159	HG-6-64-1	TRPC1	-0.0911502	0.0105665	0.0324003
159	HG-6-64-1	TRPC3	-0.0307936	0.388604	0.538946
159	HG-6-64-1	TRPC4	-0.0347276	0.330873	0.479094
159	HG-6-64-1	TRPC5	-0.007162	0.841109	0.899883
159	HG-6-64-1	TRPC6	-0.0201404	0.572884	0.701097
159	HG-6-64-1	TRPC7	-0.00153975	0.965622	0.979086
159	HG-6-64-1	TRPM1	-0.0303252	0.395864	0.544846
159	HG-6-64-1	TRPM2	0.0337427	0.344779	0.494573
159	HG-6-64-1	TRPM3	-0.0287397	0.421037	0.569302
159	HG-6-64-1	TRPM4	0.0704925	0.0481979	0.109421
159	HG-6-64-1	TRPM5	0.0741048	0.0377897	0.0901561
159	HG-6-64-1	TRPM6	-0.00697895	0.845118	0.901652
159	HG-6-64-1	TRPM7	-0.0805999	0.0238364	0.0623039
159	HG-6-64-1	TRPM8	0.0565567	0.113114	0.212412
159	HG-6-64-1	TRPV2	-0.106798	0.00271784	0.0107744
159	HG-6-64-1	TRPV3	-0.0105724	0.767274	0.85007
159	HG-6-64-1	TRPV4	-0.116888	0.00102679	0.00487901
159	HG-6-64-1	TRPV5	0.0388167	0.277068	0.421226
159	HG-6-64-1	TRPV6	0.048202	0.177013	0.300251
163	JQ1	MCOLN1	0.0759176	0.0333299	0.0814265
163	JQ1	MCOLN2	-0.00414719	0.907585	0.944596
163	JQ1	MCOLN3	0.0776502	0.0294956	0.0735787
163	JQ1	PKD2	-0.0390095	0.274686	0.418066
163	JQ1	PKD2L1	0.0134784	0.705956	0.804905
163	JQ1	PKD2L2	-0.0668645	0.060971	0.131972
163	JQ1	TRPA1	-0.0484573	0.174728	0.2974
163	JQ1	TRPC1	0.0359061	0.314716	0.462937
163	JQ1	TRPC3	0.0232136	0.515781	0.654101
163	JQ1	TRPC4	-0.022397	0.530662	0.667323
163	JQ1	TRPC5	-0.0672164	0.0596204	0.129667
163	JQ1	TRPC6	-0.00312988	0.930188	0.958856
163	JQ1	TRPC7	-0.0713933	0.0454002	0.104339
163	JQ1	TRPM1	-0.0612672	0.0860619	0.172575
163	JQ1	TRPM2	-0.0287858	0.420294	0.568671
163	JQ1	TRPM3	-0.0339596	0.341686	0.491794
163	JQ1	TRPM4	0.124716	0.00045725	0.0025244
163	JQ1	TRPM5	0.0243938	0.494664	0.636458
163	JQ1	TRPM6	-0.0461874	0.195829	0.324498
163	JQ1	TRPM7	-0.037202	0.297558	0.444241
163	JQ1	TRPM8	0.0421543	0.237814	0.375638
163	JQ1	TRPV2	-0.063726	0.074168	0.153505
163	JQ1	TRPV3	-0.0838925	0.0186532	0.0511627
163	JQ1	TRPV4	-0.0659377	0.0646489	0.138247
163	JQ1	TRPV5	-0.0643941	0.0711792	0.149292
163	JQ1	TRPV6	-0.034736	0.330756	0.479064
164	JQ12	MCOLN1	0.0866514	0.0150973	0.0431768
164	JQ12	MCOLN2	-0.0580244	0.104048	0.199303
164	JQ12	MCOLN3	0.0834996	0.019215	0.0523908
164	JQ12	PKD2	-0.024132	0.499307	0.640584
164	JQ12	PKD2L1	-0.0151456	0.671591	0.780051
164	JQ12	PKD2L2	-0.104671	0.00330408	0.0126543
164	JQ12	TRPA1	-0.0617281	0.0837223	0.169114
164	JQ12	TRPC1	0.0489027	0.170794	0.292438
164	JQ12	TRPC3	0.00403793	0.91001	0.945987
164	JQ12	TRPC4	-0.0164357	0.645455	0.760681
164	JQ12	TRPC5	-0.0185727	0.603123	0.726362
164	JQ12	TRPC6	0.00265764	0.9407	0.964189
164	JQ12	TRPC7	-0.0109935	0.758289	0.844723
164	JQ12	TRPM1	-0.043746	0.220543	0.354454
164	JQ12	TRPM2	-0.0259141	0.468154	0.612724
164	JQ12	TRPM3	-0.0830867	0.0198212	0.0537494
164	JQ12	TRPM4	0.118242	0.000895732	0.00438012
164	JQ12	TRPM5	0.0357392	0.316972	0.465064
164	JQ12	TRPM6	-0.0796254	0.0255922	0.0659918
164	JQ12	TRPM7	-0.051967	0.145505	0.258517
164	JQ12	TRPM8	-0.0374508	0.294336	0.440673
164	JQ12	TRPV2	-0.13365	0.000171353	0.0011407
164	JQ12	TRPV3	-0.128023	0.000320269	0.00188926
164	JQ12	TRPV4	-0.0123298	0.72999	0.823551
164	JQ12	TRPV5	-0.052905	0.138366	0.248173
164	JQ12	TRPV6	-0.0526861	0.140007	0.250298
165	DMOG	MCOLN1	0.0714155	0.0453329	0.104256
165	DMOG	MCOLN2	-0.0456432	0.201155	0.331332
165	DMOG	MCOLN3	0.0772512	0.0303433	0.0753661
165	DMOG	PKD2	-0.100639	0.00474027	0.0169401
165	DMOG	PKD2L1	0.0232702	0.514758	0.653285
165	DMOG	PKD2L2	-0.0543519	0.127885	0.23397
165	DMOG	TRPA1	-0.0463007	0.194734	0.323149
165	DMOG	TRPC1	-0.0123707	0.72913	0.823244
165	DMOG	TRPC3	-0.0454397	0.203173	0.334017
165	DMOG	TRPC4	-0.0772763	0.0302892	0.0752588
165	DMOG	TRPC5	0.00357722	0.920241	0.952164
165	DMOG	TRPC6	-0.037376	0.295303	0.44164
165	DMOG	TRPC7	0.0142132	0.690732	0.793455
165	DMOG	TRPM1	-0.0237421	0.506268	0.64644
165	DMOG	TRPM2	0.0636312	0.0746004	0.154004
165	DMOG	TRPM3	0.0280799	0.431784	0.578454
165	DMOG	TRPM4	0.160466	6.15624e-06	7.73746e-05
165	DMOG	TRPM5	0.117068	0.00100843	0.00481171
165	DMOG	TRPM6	-0.0808935	0.0233284	0.0613251
165	DMOG	TRPM7	-0.0868947	0.0148143	0.042441
165	DMOG	TRPM8	0.0238373	0.504563	0.644979
165	DMOG	TRPV2	-0.104944	0.00322289	0.0123916
165	DMOG	TRPV3	-0.0936176	0.00863373	0.0275018
165	DMOG	TRPV4	0.0315091	0.377673	0.528681
165	DMOG	TRPV5	-0.0148105	0.678446	0.784969
165	DMOG	TRPV6	0.0343226	0.336547	0.485512
166	FTI-277	MCOLN1	0.119523	0.00078615	0.00391937
166	FTI-277	MCOLN2	-0.0894795	0.0120847	0.0359894
166	FTI-277	MCOLN3	0.109211	0.00216861	0.00900646
166	FTI-277	PKD2	-0.0405798	0.255814	0.397239
166	FTI-277	PKD2L1	0.0798025	0.0252649	0.0652701
166	FTI-277	PKD2L2	-0.100458	0.00481642	0.0171146
166	FTI-277	TRPA1	-0.0671629	0.0598243	0.129905
166	FTI-277	TRPC1	-0.00817763	0.818943	0.886213
166	FTI-277	TRPC3	-0.00874753	0.806567	0.877783
166	FTI-277	TRPC4	-0.0742232	0.0374837	0.0895502
166	FTI-277	TRPC5	-0.031526	0.377417	0.528645
166	FTI-277	TRPC6	-0.0127767	0.720607	0.816745
166	FTI-277	TRPC7	-0.0423852	0.235251	0.37253
166	FTI-277	TRPM1	-0.00956976	0.788796	0.865277
166	FTI-277	TRPM2	-0.00684218	0.848116	0.903451
166	FTI-277	TRPM3	0.00749299	0.833871	0.894992
166	FTI-277	TRPM4	0.0638674	0.073527	0.152683
166	FTI-277	TRPM5	0.0442841	0.214914	0.347595
166	FTI-277	TRPM6	-0.0113162	0.751424	0.839518
166	FTI-277	TRPM7	-0.0952766	0.00751813	0.0246549
166	FTI-277	TRPM8	0.0285324	0.424397	0.571774
166	FTI-277	TRPV2	-0.117565	0.000959237	0.00462501
166	FTI-277	TRPV3	-0.00279674	0.937602	0.962282
166	FTI-277	TRPV4	-0.0147735	0.679205	0.785452
166	FTI-277	TRPV5	-0.0276308	0.43919	0.58519
166	FTI-277	TRPV6	0.00699604	0.844744	0.901392
167	OSU-03012	MCOLN1	0.172165	1.20152e-06	2.00933e-05
167	OSU-03012	MCOLN2	-0.078497	0.0277635	0.0703537
167	OSU-03012	MCOLN3	0.0659161	0.0647368	0.138339
167	OSU-03012	PKD2	0.0357247	0.317169	0.465154
167	OSU-03012	PKD2L1	-0.00504631	0.88767	0.929915
167	OSU-03012	PKD2L2	-0.0410828	0.249963	0.390267
167	OSU-03012	TRPA1	-0.000548187	0.987757	0.992367
167	OSU-03012	TRPC1	0.0881844	0.013391	0.0391116
167	OSU-03012	TRPC3	0.00460596	0.897416	0.93628
167	OSU-03012	TRPC4	-0.0201455	0.572787	0.701097
167	OSU-03012	TRPC5	-0.0259106	0.468214	0.612724
167	OSU-03012	TRPC6	-0.0635453	0.0749939	0.154657
167	OSU-03012	TRPC7	-0.0276308	0.439188	0.58519
167	OSU-03012	TRPM1	-0.0155703	0.662941	0.77274
167	OSU-03012	TRPM2	0.00741143	0.835653	0.896272
167	OSU-03012	TRPM3	0.0306753	0.39043	0.540391
167	OSU-03012	TRPM4	0.0162245	0.649705	0.762861
167	OSU-03012	TRPM5	0.0277306	0.437538	0.583779
167	OSU-03012	TRPM6	-0.0654139	0.0668071	0.141937
167	OSU-03012	TRPM7	-0.123829	0.000502319	0.00274245
167	OSU-03012	TRPM8	0.0565243	0.113321	0.212515
167	OSU-03012	TRPV2	-0.0748654	0.0358603	0.086429
167	OSU-03012	TRPV3	-0.133043	0.000183549	0.001201
167	OSU-03012	TRPV4	-0.073845	0.0384686	0.0914275
167	OSU-03012	TRPV5	-0.0570742	0.109849	0.207757
167	OSU-03012	TRPV6	-0.0838811	0.0186693	0.0511865
170	Shikonin	MCOLN1	0.0818489	0.0217395	0.0580561
170	Shikonin	MCOLN2	-0.100794	0.00467598	0.0167905
170	Shikonin	MCOLN3	0.0387168	0.278307	0.422458
170	Shikonin	PKD2	-0.0528382	0.138865	0.248902
170	Shikonin	PKD2L1	0.0145313	0.684178	0.788253
170	Shikonin	PKD2L2	-0.0684554	0.0550615	0.121907
170	Shikonin	TRPA1	-0.00795924	0.823698	0.888725
170	Shikonin	TRPC1	-0.0315037	0.377755	0.528688
170	Shikonin	TRPC3	-0.0105135	0.768535	0.851046
170	Shikonin	TRPC4	-0.0304847	0.393384	0.543169
170	Shikonin	TRPC5	-0.0136943	0.70147	0.802046
170	Shikonin	TRPC6	0.0332481	0.351902	0.501158
170	Shikonin	TRPC7	-0.0127767	0.720606	0.816745
170	Shikonin	TRPM1	-0.0643134	0.0715349	0.149732
170	Shikonin	TRPM2	-0.0159847	0.654544	0.766644
170	Shikonin	TRPM3	-0.00921858	0.796373	0.870126
170	Shikonin	TRPM4	0.022245	0.533457	0.669859
170	Shikonin	TRPM5	0.00990815	0.781514	0.860451
170	Shikonin	TRPM6	-0.0413698	0.246668	0.386171
170	Shikonin	TRPM7	-0.0610573	0.0871447	0.174239
170	Shikonin	TRPM8	-0.0169436	0.635284	0.752908
170	Shikonin	TRPV2	-0.0952516	0.00753391	0.0246949
170	Shikonin	TRPV3	-0.080937	0.023254	0.061176
170	Shikonin	TRPV4	-0.0647846	0.0694782	0.146348
170	Shikonin	TRPV5	-0.0594042	0.0960611	0.187178
170	Shikonin	TRPV6	-0.0878285	0.0137713	0.0399344
171	AKT inhibitor VIII	MCOLN1	0.135967	0.000131503	0.000921728
171	AKT inhibitor VIII	MCOLN2	0.0120677	0.735514	0.827514
171	AKT inhibitor VIII	MCOLN3	0.096259	0.00692005	0.0230892
171	AKT inhibitor VIII	PKD2	0.0145931	0.682908	0.787882
171	AKT inhibitor VIII	PKD2L1	-0.00384607	0.914269	0.948812
171	AKT inhibitor VIII	PKD2L2	-0.0323768	0.364672	0.514664
171	AKT inhibitor VIII	TRPA1	0.00681085	0.848804	0.903904
171	AKT inhibitor VIII	TRPC1	0.054763	0.125023	0.229709
171	AKT inhibitor VIII	TRPC3	0.11632	0.00108683	0.00511842
171	AKT inhibitor VIII	TRPC4	-0.0330461	0.354837	0.503984
171	AKT inhibitor VIII	TRPC5	-0.0391733	0.272675	0.416016
171	AKT inhibitor VIII	TRPC6	0.0248618	0.486418	0.629967
171	AKT inhibitor VIII	TRPC7	0.0117673	0.741859	0.831665
171	AKT inhibitor VIII	TRPM1	0.0445996	0.21166	0.344029
171	AKT inhibitor VIII	TRPM2	-0.0291358	0.414663	0.563406
171	AKT inhibitor VIII	TRPM3	0.0581114	0.10353	0.198587
171	AKT inhibitor VIII	TRPM4	-0.0731091	0.0404479	0.0951208
171	AKT inhibitor VIII	TRPM5	-0.000812006	0.981866	0.988755
171	AKT inhibitor VIII	TRPM6	-0.0119611	0.737764	0.829097
171	AKT inhibitor VIII	TRPM7	-0.0137137	0.701067	0.801963
171	AKT inhibitor VIII	TRPM8	0.0746025	0.0365175	0.0877897
171	AKT inhibitor VIII	TRPV2	0.0516125	0.148275	0.262086
171	AKT inhibitor VIII	TRPV3	-0.0274004	0.443016	0.589263
171	AKT inhibitor VIII	TRPV4	-0.0496785	0.1641	0.283513
171	AKT inhibitor VIII	TRPV5	0.030662	0.390636	0.540566
171	AKT inhibitor VIII	TRPV6	-0.0455287	0.202288	0.332932
172	Embelin	MCOLN1	0.13051	0.000243661	0.00150732
172	Embelin	MCOLN2	-0.0973012	0.00633255	0.0214721
172	Embelin	MCOLN3	0.000980647	0.978101	0.986694
172	Embelin	PKD2	-0.0672388	0.0595354	0.12957
172	Embelin	PKD2L1	0.0328982	0.356996	0.50632
172	Embelin	PKD2L2	-0.0402132	0.260137	0.401962
172	Embelin	TRPA1	0.0193939	0.587194	0.713236
172	Embelin	TRPC1	-0.0312899	0.381002	0.531671
172	Embelin	TRPC3	-0.0170959	0.632246	0.750325
172	Embelin	TRPC4	-0.0304221	0.394356	0.543857
172	Embelin	TRPC5	0.0222006	0.534273	0.670559
172	Embelin	TRPC6	-0.0210297	0.556057	0.687833
172	Embelin	TRPC7	-0.0369733	0.30054	0.447433
172	Embelin	TRPM1	0.00644298	0.85688	0.909191
172	Embelin	TRPM2	0.0387575	0.277801	0.421968
172	Embelin	TRPM3	-0.0333272	0.350756	0.49994
172	Embelin	TRPM4	0.00612627	0.863844	0.914269
172	Embelin	TRPM5	0.035783	0.31638	0.464294
172	Embelin	TRPM6	-0.00737987	0.836343	0.896593
172	Embelin	TRPM7	-0.0642771	0.0716954	0.149873
172	Embelin	TRPM8	0.0136338	0.702728	0.80261
172	Embelin	TRPV2	-0.067025	0.0603517	0.130844
172	Embelin	TRPV3	-0.00840386	0.814025	0.882832
172	Embelin	TRPV4	-0.0700518	0.0496188	0.112064
172	Embelin	TRPV5	0.0220133	0.537728	0.672893
172	Embelin	TRPV6	0.0259987	0.466702	0.611443
173	FH535	MCOLN1	0.0396225	0.26721	0.409914
173	FH535	MCOLN2	-0.0738792	0.0383787	0.0913084
173	FH535	MCOLN3	-0.0149715	0.67515	0.78247
173	FH535	PKD2	0.00329561	0.926501	0.956144
173	FH535	PKD2L1	0.00556168	0.876286	0.923041
173	FH535	PKD2L2	-0.0483379	0.175794	0.298697
173	FH535	TRPA1	0.0159915	0.654407	0.766644
173	FH535	TRPC1	0.00261139	0.94173	0.964217
173	FH535	TRPC3	0.0156598	0.661124	0.771087
173	FH535	TRPC4	0.0164265	0.64564	0.760681
173	FH535	TRPC5	0.0559197	0.117237	0.21796
173	FH535	TRPC6	0.0387374	0.278051	0.422162
173	FH535	TRPC7	-0.0391562	0.272884	0.416243
173	FH535	TRPM1	-0.0123959	0.7286	0.82296
173	FH535	TRPM2	-0.0495733	0.164996	0.284775
173	FH535	TRPM3	-0.0768365	0.0312464	0.0771641
173	FH535	TRPM4	-0.0962597	0.00691967	0.0230892
173	FH535	TRPM5	-0.00444507	0.900981	0.93943
173	FH535	TRPM6	-0.0286107	0.423128	0.571077
173	FH535	TRPM7	0.0206619	0.562986	0.693115
173	FH535	TRPM8	0.0291925	0.413755	0.562504
173	FH535	TRPV2	-0.0194155	0.586778	0.712908
173	FH535	TRPV3	0.0151597	0.671302	0.779979
173	FH535	TRPV4	-0.0754993	0.0343168	0.0833133
173	FH535	TRPV5	0.0385912	0.27987	0.424176
173	FH535	TRPV6	0.00139944	0.968753	0.980134
175	PAC-1	MCOLN1	0.106812	0.00271445	0.0107672
175	PAC-1	MCOLN2	-0.115581	0.00116994	0.00542093
175	PAC-1	MCOLN3	0.105552	0.00304862	0.0118271
175	PAC-1	PKD2	0.00465539	0.896321	0.93576
175	PAC-1	PKD2L1	-0.0630744	0.0771814	0.158457
175	PAC-1	PKD2L2	-0.0893649	0.0121955	0.0362165
175	PAC-1	TRPA1	-0.0498885	0.162322	0.281217
175	PAC-1	TRPC1	0.158604	7.90287e-06	9.51147e-05
175	PAC-1	TRPC3	-0.0635222	0.0751003	0.154783
175	PAC-1	TRPC4	-0.0574184	0.107719	0.204741
175	PAC-1	TRPC5	-0.089477	0.012087	0.0359894
175	PAC-1	TRPC6	-0.127416	0.000342143	0.00198766
175	PAC-1	TRPC7	-0.0602745	0.09128	0.180258
175	PAC-1	TRPM1	-0.100498	0.0047996	0.0170636
175	PAC-1	TRPM2	-0.0464735	0.193072	0.32132
175	PAC-1	TRPM3	-0.106819	0.00271267	0.0107672
175	PAC-1	TRPM4	0.124582	0.000463809	0.00255652
175	PAC-1	TRPM5	0.0618593	0.083066	0.168133
175	PAC-1	TRPM6	-0.0862631	0.0155586	0.0441874
175	PAC-1	TRPM7	-0.162373	4.75338e-06	6.22638e-05
175	PAC-1	TRPM8	-0.0164116	0.645941	0.760839
175	PAC-1	TRPV2	-0.174747	8.25171e-07	1.48058e-05
175	PAC-1	TRPV3	-0.139778	8.42943e-05	0.000647144
175	PAC-1	TRPV4	0.0851101	0.0170025	0.0473359
175	PAC-1	TRPV5	-0.142374	6.18521e-05	0.000502549
175	PAC-1	TRPV6	-0.0904099	0.011217	0.0340973
176	IPA-3	MCOLN1	0.059887	0.0933845	0.18331
176	IPA-3	MCOLN2	-0.130375	0.000247347	0.00152435
176	IPA-3	MCOLN3	0.169373	1.79282e-06	2.78838e-05
176	IPA-3	PKD2	-0.0407685	0.253609	0.395063
176	IPA-3	PKD2L1	-0.0174768	0.624677	0.745028
176	IPA-3	PKD2L2	-0.082994	0.0199595	0.0540358
176	IPA-3	TRPA1	-0.0881701	0.0134062	0.0391392
176	IPA-3	TRPC1	0.0159358	0.655533	0.767089
176	IPA-3	TRPC3	-0.0906176	0.011031	0.0336274
176	IPA-3	TRPC4	-0.0339154	0.342315	0.492472
176	IPA-3	TRPC5	-0.0775304	0.0297478	0.0740472
176	IPA-3	TRPC6	-0.106282	0.00285061	0.0112169
176	IPA-3	TRPC7	-0.105083	0.00318242	0.0122702
176	IPA-3	TRPM1	-0.0925807	0.00940388	0.0295183
176	IPA-3	TRPM2	0.0330875	0.354233	0.503438
176	IPA-3	TRPM3	-0.064076	0.0725896	0.151238
176	IPA-3	TRPM4	0.121117	0.000667156	0.00342782
176	IPA-3	TRPM5	0.0301231	0.399022	0.548099
176	IPA-3	TRPM6	-0.0728651	0.0411231	0.0964719
176	IPA-3	TRPM7	-0.187128	1.25939e-07	3.11011e-06
176	IPA-3	TRPM8	0.0162854	0.64848	0.761955
176	IPA-3	TRPV2	-0.183566	2.19158e-07	4.98349e-06
176	IPA-3	TRPV3	-0.14002	8.19153e-05	0.000637017
176	IPA-3	TRPV4	0.060051	0.0924895	0.182016
176	IPA-3	TRPV5	-0.169626	1.7294e-06	2.72044e-05
176	IPA-3	TRPV6	-0.0403743	0.258232	0.399914
177	GSK-650394	MCOLN1	0.134808	0.000150202	0.00102975
177	GSK-650394	MCOLN2	-0.0464186	0.193599	0.321964
177	GSK-650394	MCOLN3	0.0283935	0.426657	0.573818
177	GSK-650394	PKD2	0.0401979	0.260319	0.402058
177	GSK-650394	PKD2L1	0.0264543	0.458927	0.603898
177	GSK-650394	PKD2L2	-0.0243619	0.495227	0.637064
177	GSK-650394	TRPA1	0.0079945	0.82293	0.888678
177	GSK-650394	TRPC1	0.0238396	0.504523	0.644979
177	GSK-650394	TRPC3	-0.0361114	0.311956	0.460449
177	GSK-650394	TRPC4	-0.0177496	0.619281	0.740387
177	GSK-650394	TRPC5	0.00178705	0.960105	0.975251
177	GSK-650394	TRPC6	-0.0464235	0.193551	0.321962
177	GSK-650394	TRPC7	-0.0362574	0.310002	0.458351
177	GSK-650394	TRPM1	-0.0372241	0.297271	0.444101
177	GSK-650394	TRPM2	0.011227	0.75332	0.8409
177	GSK-650394	TRPM3	0.0023079	0.948492	0.968882
177	GSK-650394	TRPM4	0.0204839	0.566356	0.69598
177	GSK-650394	TRPM5	0.00756838	0.832224	0.894269
177	GSK-650394	TRPM6	-0.0358809	0.315056	0.463337
177	GSK-650394	TRPM7	-0.109285	0.00215347	0.00895978
177	GSK-650394	TRPM8	0.0282975	0.428223	0.575699
177	GSK-650394	TRPV2	-0.0696197	0.0510452	0.114673
177	GSK-650394	TRPV3	-0.0716872	0.0445173	0.102755
177	GSK-650394	TRPV4	-0.0189898	0.595008	0.719987
177	GSK-650394	TRPV5	-0.0541564	0.129264	0.235866
177	GSK-650394	TRPV6	-0.0143234	0.688458	0.791899
178	BAY 61-3606	MCOLN1	0.116766	0.00103947	0.00492909
178	BAY 61-3606	MCOLN2	-0.0704922	0.0481991	0.109421
178	BAY 61-3606	MCOLN3	0.167494	2.33846e-06	3.43539e-05
178	BAY 61-3606	PKD2	-0.0206785	0.562673	0.693021
178	BAY 61-3606	PKD2L1	-0.0174712	0.624789	0.745033
178	BAY 61-3606	PKD2L2	-0.0853946	0.0166357	0.0464802
178	BAY 61-3606	TRPA1	-0.0644255	0.0710409	0.149093
178	BAY 61-3606	TRPC1	0.0379096	0.288457	0.433756
178	BAY 61-3606	TRPC3	-0.137142	0.000114786	0.000823827
178	BAY 61-3606	TRPC4	-0.107697	0.00249982	0.0100489
178	BAY 61-3606	TRPC5	-0.0712469	0.0458453	0.105093
178	BAY 61-3606	TRPC6	-0.114384	0.00131682	0.00598478
178	BAY 61-3606	TRPC7	-0.059185	0.0972963	0.188785
178	BAY 61-3606	TRPM1	-0.104316	0.0034125	0.0129615
178	BAY 61-3606	TRPM2	0.0200435	0.574733	0.702495
178	BAY 61-3606	TRPM3	-0.0414338	0.245937	0.385257
178	BAY 61-3606	TRPM4	0.0864247	0.0153652	0.0437282
178	BAY 61-3606	TRPM5	0.0788882	0.0269934	0.0687779
178	BAY 61-3606	TRPM6	-0.104365	0.00339727	0.0129316
178	BAY 61-3606	TRPM7	-0.204304	7.48021e-09	2.81632e-07
178	BAY 61-3606	TRPM8	0.00717013	0.840931	0.899832
178	BAY 61-3606	TRPV2	-0.175893	6.97145e-07	1.2947e-05
178	BAY 61-3606	TRPV3	-0.117964	0.000921326	0.00447984
178	BAY 61-3606	TRPV4	0.0357311	0.317083	0.465127
178	BAY 61-3606	TRPV5	-0.123112	0.000541754	0.00291388
178	BAY 61-3606	TRPV6	-0.0201687	0.572345	0.701097
179	5-Fluorouracil	MCOLN1	0.103229	0.00376462	0.0140275
179	5-Fluorouracil	MCOLN2	-0.0874316	0.0142064	0.0410408
179	5-Fluorouracil	MCOLN3	0.137018	0.000116455	0.000833203
179	5-Fluorouracil	PKD2	0.0846202	0.0176506	0.0488599
179	5-Fluorouracil	PKD2L1	-0.0606166	0.0894538	0.177261
179	5-Fluorouracil	PKD2L2	-0.0920984	0.00978247	0.0304194
179	5-Fluorouracil	TRPA1	-0.0811179	0.0229464	0.0605751
179	5-Fluorouracil	TRPC1	0.18679	1.3279e-07	3.2444e-06
179	5-Fluorouracil	TRPC3	-0.105067	0.00318684	0.0122804
179	5-Fluorouracil	TRPC4	-0.0204299	0.567379	0.696586
179	5-Fluorouracil	TRPC5	-0.123955	0.000495689	0.00271055
179	5-Fluorouracil	TRPC6	-0.0651789	0.0677947	0.143738
179	5-Fluorouracil	TRPC7	-0.0308531	0.387688	0.538217
179	5-Fluorouracil	TRPM1	-0.127303	0.000346357	0.00200538
179	5-Fluorouracil	TRPM2	-0.0642415	0.071853	0.150157
179	5-Fluorouracil	TRPM3	-0.055117	0.122599	0.225978
179	5-Fluorouracil	TRPM4	0.0830692	0.0198473	0.0537742
179	5-Fluorouracil	TRPM5	0.0571441	0.109414	0.207105
179	5-Fluorouracil	TRPM6	-0.148776	2.81768e-05	0.000266673
179	5-Fluorouracil	TRPM7	-0.229164	7.96552e-11	4.68057e-09
179	5-Fluorouracil	TRPM8	-0.0375129	0.293536	0.439666
179	5-Fluorouracil	TRPV2	-0.172366	1.16712e-06	1.97095e-05
179	5-Fluorouracil	TRPV3	-0.180154	3.68842e-07	7.70098e-06
179	5-Fluorouracil	TRPV4	0.126332	0.000384644	0.00219569
179	5-Fluorouracil	TRPV5	-0.132963	0.000185195	0.00120808
179	5-Fluorouracil	TRPV6	-0.107486	0.00254961	0.0101955
180	Thapsigargin	MCOLN1	0.0216759	0.543982	0.677621
180	Thapsigargin	MCOLN2	-0.0296084	0.407132	0.555583
180	Thapsigargin	MCOLN3	0.00760731	0.831374	0.893769
180	Thapsigargin	PKD2	-0.00137372	0.969327	0.980402
180	Thapsigargin	PKD2L1	0.0153357	0.667713	0.777265
180	Thapsigargin	PKD2L2	-0.00283122	0.936834	0.962282
180	Thapsigargin	TRPA1	0.0163221	0.647741	0.761463
180	Thapsigargin	TRPC1	0.0290099	0.416683	0.565369
180	Thapsigargin	TRPC3	0.00353239	0.921237	0.952647
180	Thapsigargin	TRPC4	-0.0326852	0.360119	0.510015
180	Thapsigargin	TRPC5	-0.00249617	0.944297	0.966029
180	Thapsigargin	TRPC6	-0.000129802	0.997101	0.998434
180	Thapsigargin	TRPC7	0.00871425	0.807288	0.878129
180	Thapsigargin	TRPM1	0.00278602	0.937841	0.962282
180	Thapsigargin	TRPM2	0.0454619	0.202952	0.333812
180	Thapsigargin	TRPM3	-0.0142361	0.690258	0.793175
180	Thapsigargin	TRPM4	0.00705106	0.843539	0.900524
180	Thapsigargin	TRPM5	0.0250907	0.482413	0.626428
180	Thapsigargin	TRPM6	0.0070715	0.843091	0.900524
180	Thapsigargin	TRPM7	-0.0563688	0.114318	0.213867
180	Thapsigargin	TRPM8	0.0531652	0.136434	0.245566
180	Thapsigargin	TRPV2	0.0152587	0.669282	0.778302
180	Thapsigargin	TRPV3	0.0107798	0.762845	0.847443
180	Thapsigargin	TRPV4	-0.0835312	0.0191694	0.0523409
180	Thapsigargin	TRPV5	0.0282312	0.429307	0.576593
180	Thapsigargin	TRPV6	0.0341814	0.338541	0.487674
182	Obatoclax Mesylate	MCOLN1	0.0879245	0.0136677	0.0396508
182	Obatoclax Mesylate	MCOLN2	-0.113798	0.00139481	0.00628121
182	Obatoclax Mesylate	MCOLN3	-0.00984311	0.782912	0.861428
182	Obatoclax Mesylate	PKD2	-0.00100911	0.977466	0.986237
182	Obatoclax Mesylate	PKD2L1	0.020969	0.557198	0.688751
182	Obatoclax Mesylate	PKD2L2	-0.0351096	0.325579	0.474358
182	Obatoclax Mesylate	TRPA1	0.00859018	0.809979	0.879413
182	Obatoclax Mesylate	TRPC1	0.0511668	0.151814	0.267041
182	Obatoclax Mesylate	TRPC3	-0.00664217	0.852505	0.906724
182	Obatoclax Mesylate	TRPC4	-0.00644044	0.856935	0.909191
182	Obatoclax Mesylate	TRPC5	-0.0125841	0.724646	0.819165
182	Obatoclax Mesylate	TRPC6	-0.0286708	0.422153	0.570208
182	Obatoclax Mesylate	TRPC7	-0.0348638	0.328979	0.477629
182	Obatoclax Mesylate	TRPM1	-0.0738379	0.0384873	0.0914405
182	Obatoclax Mesylate	TRPM2	0.0152475	0.669511	0.778422
182	Obatoclax Mesylate	TRPM3	-0.039095	0.273635	0.417019
182	Obatoclax Mesylate	TRPM4	0.0532081	0.136117	0.245124
182	Obatoclax Mesylate	TRPM5	0.0725474	0.0420161	0.0980329
182	Obatoclax Mesylate	TRPM6	-0.0136841	0.701683	0.802124
182	Obatoclax Mesylate	TRPM7	-0.0856772	0.0162783	0.0457225
182	Obatoclax Mesylate	TRPM8	-0.014118	0.692697	0.794652
182	Obatoclax Mesylate	TRPV2	-0.120955	0.000678423	0.00346503
182	Obatoclax Mesylate	TRPV3	-0.0778483	0.0290823	0.0728909
182	Obatoclax Mesylate	TRPV4	-0.114859	0.00125666	0.00577612
182	Obatoclax Mesylate	TRPV5	-0.0149654	0.675273	0.782481
182	Obatoclax Mesylate	TRPV6	-0.0280131	0.432882	0.579032
184	BMS-754807	MCOLN1	-0.00294394	0.934325	0.960997
184	BMS-754807	MCOLN2	0.118067	0.000911737	0.00444262
184	BMS-754807	MCOLN3	0.0119655	0.737671	0.829097
184	BMS-754807	PKD2	-0.0536349	0.132999	0.240755
184	BMS-754807	PKD2L1	0.0214627	0.547951	0.680861
184	BMS-754807	PKD2L2	0.0165437	0.643287	0.759194
184	BMS-754807	TRPA1	0.0354564	0.320819	0.468803
184	BMS-754807	TRPC1	-0.0569927	0.110358	0.208606
184	BMS-754807	TRPC3	-0.0390844	0.273765	0.417085
184	BMS-754807	TRPC4	-0.0179757	0.614824	0.737104
184	BMS-754807	TRPC5	0.0985415	0.00569202	0.0197174
184	BMS-754807	TRPC6	0.0156845	0.660623	0.771059
184	BMS-754807	TRPC7	-0.012797	0.720181	0.816664
184	BMS-754807	TRPM1	0.0522978	0.142955	0.255039
184	BMS-754807	TRPM2	0.0732481	0.0400675	0.0945106
184	BMS-754807	TRPM3	0.0127377	0.721424	0.816997
184	BMS-754807	TRPM4	-0.0184589	0.605345	0.728529
184	BMS-754807	TRPM5	-0.00763557	0.830757	0.893769
184	BMS-754807	TRPM6	0.0273841	0.443287	0.589509
184	BMS-754807	TRPM7	-0.0155757	0.662831	0.77274
184	BMS-754807	TRPM8	-0.0107318	0.76387	0.847698
184	BMS-754807	TRPV2	0.0507753	0.154976	0.271052
184	BMS-754807	TRPV3	0.00864796	0.808726	0.879022
184	BMS-754807	TRPV4	0.0352409	0.323771	0.472424
184	BMS-754807	TRPV5	0.00304638	0.932045	0.960053
184	BMS-754807	TRPV6	0.0727503	0.0414438	0.097092
185	OSI-906	MCOLN1	-0.0108391	0.76158	0.846473
185	OSI-906	MCOLN2	0.109593	0.0020917	0.00877167
185	OSI-906	MCOLN3	0.110232	0.00196846	0.00838288
185	OSI-906	PKD2	-0.0239656	0.502271	0.643004
185	OSI-906	PKD2L1	0.0285803	0.423621	0.571395
185	OSI-906	PKD2L2	-0.0178478	0.617344	0.739219
185	OSI-906	TRPA1	0.0542498	0.128604	0.234972
185	OSI-906	TRPC1	0.000854016	0.980929	0.988244
185	OSI-906	TRPC3	-0.0191511	0.591883	0.717845
185	OSI-906	TRPC4	-0.0398338	0.264665	0.407222
185	OSI-906	TRPC5	0.060436	0.0904144	0.178907
185	OSI-906	TRPC6	0.00201636	0.954991	0.972777
185	OSI-906	TRPC7	-0.000558194	0.987534	0.992367
185	OSI-906	TRPM1	0.0164986	0.644193	0.759886
185	OSI-906	TRPM2	0.073966	0.038151	0.0907981
185	OSI-906	TRPM3	-0.0337945	0.34404	0.493635
185	OSI-906	TRPM4	-0.0231663	0.516637	0.654464
185	OSI-906	TRPM5	0.026392	0.459987	0.604834
185	OSI-906	TRPM6	-0.00149996	0.96651	0.97959
185	OSI-906	TRPM7	-0.0725856	0.041908	0.09788
185	OSI-906	TRPM8	-0.0297905	0.404251	0.552856
185	OSI-906	TRPV2	-0.0187043	0.600558	0.724793
185	OSI-906	TRPV3	-0.0291661	0.414178	0.562858
185	OSI-906	TRPV4	0.0231868	0.516267	0.654236
185	OSI-906	TRPV5	-0.0156704	0.660909	0.771087
185	OSI-906	TRPV6	0.066957	0.0606135	0.131329
186	Bexarotene	MCOLN1	0.0794453	0.0259285	0.0666097
186	Bexarotene	MCOLN2	-0.0899794	0.0116114	0.0350273
186	Bexarotene	MCOLN3	0.0747937	0.0360384	0.0867895
186	Bexarotene	PKD2	-0.000952163	0.978737	0.986974
186	Bexarotene	PKD2L1	0.0226377	0.526254	0.66299
186	Bexarotene	PKD2L2	-0.0448738	0.208863	0.34101
186	Bexarotene	TRPA1	-0.0106393	0.765845	0.849174
186	Bexarotene	TRPC1	0.0377929	0.289946	0.435519
186	Bexarotene	TRPC3	-0.0146852	0.681016	0.786504
186	Bexarotene	TRPC4	-0.0168806	0.636542	0.753828
186	Bexarotene	TRPC5	0.0118015	0.741138	0.831532
186	Bexarotene	TRPC6	-0.0301433	0.398706	0.547882
186	Bexarotene	TRPC7	-0.0186315	0.601976	0.725742
186	Bexarotene	TRPM1	-0.0305864	0.391806	0.54175
186	Bexarotene	TRPM2	-0.02054	0.565293	0.695265
186	Bexarotene	TRPM3	-0.0375335	0.29327	0.439537
186	Bexarotene	TRPM4	0.00448012	0.900204	0.938905
186	Bexarotene	TRPM5	0.0276702	0.438536	0.584885
186	Bexarotene	TRPM6	-0.0285226	0.424557	0.571774
186	Bexarotene	TRPM7	-0.118279	0.000892431	0.00436708
186	Bexarotene	TRPM8	-0.0405989	0.25559	0.397073
186	Bexarotene	TRPV2	-0.131202	0.000225635	0.00141931
186	Bexarotene	TRPV3	-0.0555207	0.119878	0.221794
186	Bexarotene	TRPV4	-0.0313775	0.379669	0.53029
186	Bexarotene	TRPV5	0.00727384	0.838662	0.898101
186	Bexarotene	TRPV6	0.0814635	0.0223686	0.0593454
190	Bleomycin	MCOLN1	0.158729	7.77218e-06	9.4445e-05
190	Bleomycin	MCOLN2	-0.0762856	0.0324816	0.0797855
190	Bleomycin	MCOLN3	-0.0369303	0.301103	0.448077
190	Bleomycin	PKD2	-0.0705284	0.0480838	0.109267
190	Bleomycin	PKD2L1	0.0555839	0.119457	0.221134
190	Bleomycin	PKD2L2	-0.0410339	0.250528	0.390972
190	Bleomycin	TRPA1	0.00938637	0.792751	0.867957
190	Bleomycin	TRPC1	-0.0145619	0.68355	0.788096
190	Bleomycin	TRPC3	0.0287112	0.421499	0.569437
190	Bleomycin	TRPC4	-0.00153501	0.965728	0.979086
190	Bleomycin	TRPC5	0.0216715	0.544064	0.677621
190	Bleomycin	TRPC6	0.00938699	0.792737	0.867957
190	Bleomycin	TRPC7	-0.041605	0.243989	0.383109
190	Bleomycin	TRPM1	0.0281634	0.430416	0.57716
190	Bleomycin	TRPM2	0.0371663	0.298022	0.444837
190	Bleomycin	TRPM3	0.0453474	0.204094	0.33513
190	Bleomycin	TRPM4	-0.00378097	0.915714	0.94933
190	Bleomycin	TRPM5	0.00192646	0.956996	0.973628
190	Bleomycin	TRPM6	0.0242625	0.496991	0.638287
190	Bleomycin	TRPM7	-0.0575166	0.107117	0.203766
190	Bleomycin	TRPM8	0.0237065	0.506905	0.646893
190	Bleomycin	TRPV2	-0.0637499	0.0740595	0.153419
[truncated: 4,892 more rows]
