# Supplementary material for: Pan-cancer analyses reveal the genetic and pharmacogenomic landscape of transient receptor potential channels
Source: NPJ Genom Med. 2022 May 25;7:32. doi: 10.1038/s41525-022-00304-1 (PMC9132893; doi:10.1038/s41525-022-00304-1)
Supplement: Supplementary file 7 — Supplementary Table 6 [file 41525_2022_304_MOESM7_ESM.xlsx]

## Sheet: Table S6
Table S6. Spearman correlation coefficient between TRP genes and clinical targets
Approved symbol	Target	Spearman	pvalue	p.adjust
MCOLN1	ABL1	0.0947691	0.00247148	0.00670986
MCOLN1	AKT1	0.0659109	0.0354951	0.066406
MCOLN1	AKT2	0.00781788	0.803256	0.858274
MCOLN1	AKT3	0.21037	1.20299e-11	1.56389e-10
MCOLN1	ALK	0.0635084	0.0427791	0.0779712
MCOLN1	AR	6.38744e-05	0.998376	0.999033
MCOLN1	ARAF	0.065313	0.0372013	0.0692572
MCOLN1	ASXL1	0.0127189	0.685236	0.761874
MCOLN1	ATM	-0.0289914	0.355456	0.454016
MCOLN1	ATR	-0.0866719	0.00565443	0.013684
MCOLN1	AURKA	-0.0318071	0.310654	0.406281
MCOLN1	BAP1	0.194309	4.05978e-10	4.11662e-09
MCOLN1	BCL2	0.0298852	0.340811	0.43888
MCOLN1	BRAF	-0.0928729	0.00301715	0.00785129
MCOLN1	BRCA1	-0.018218	0.56151	0.6522
MCOLN1	BRD2	-0.0948242	0.00245704	0.00668664
MCOLN1	BRD3	0.00335565	0.914841	0.93955
MCOLN1	BRD4	0.0702366	0.0250267	0.0494359
MCOLN1	CCND1	0.0315091	0.315212	0.410477
MCOLN1	CCND2	-0.177564	1.17159e-08	9.37885e-08
MCOLN1	CCND3	-0.00270591	0.931284	0.952258
MCOLN1	CCNE1	0.142708	4.85248e-06	2.46432e-05
MCOLN1	CDH1	-0.162225	1.9493e-07	1.27248e-06
MCOLN1	CDK4	0.180074	7.21797e-09	5.91835e-08
MCOLN1	CDK6	-0.117535	0.00017092	0.000621934
MCOLN1	CDKN1B	-0.0716734	0.0221987	0.0446026
MCOLN1	CDKN2A	0.0907061	0.00377355	0.00952626
MCOLN1	CDKN2B	0.084584	0.00692827	0.0163252
MCOLN1	CREBBP	-0.028955	0.356059	0.454525
MCOLN1	CRKL	-0.13184	2.44547e-05	0.000105072
MCOLN1	CTLA4	-0.0232005	0.459648	0.557049
MCOLN1	CTNNB1	0.0425835	0.174584	0.254351
MCOLN1	DDR2	0.190227	9.48258e-10	9.12849e-09
MCOLN1	DNMT3A	0.0779102	0.0128992	0.027869
MCOLN1	EGFR	-0.222146	7.56284e-13	1.24358e-11
MCOLN1	EPHA3	0.184547	2.99341e-09	2.63178e-08
MCOLN1	EPHA5	0.211002	1.04108e-11	1.38531e-10
MCOLN1	ERBB2	-0.102512	0.00105525	0.00314098
MCOLN1	ERBB3	0.0392969	0.210295	0.295481
MCOLN1	ERBB4	0.121376	0.000103498	0.000398031
MCOLN1	ERG	-0.0521366	0.0963997	0.154994
MCOLN1	ESR1	-0.0436997	0.163547	0.24151
MCOLN1	ETV1	0.244798	2.22045e-15	5.67613e-14
MCOLN1	ETV4	0.00296202	0.924799	0.946899
MCOLN1	ETV5	0.115307	0.000227108	0.000798721
MCOLN1	ETV6	-0.208219	1.96005e-11	2.4537e-10
MCOLN1	EWSR1	-0.137319	1.09876e-05	5.19011e-05
MCOLN1	EZH2	0.0794423	0.0112258	0.0247099
MCOLN1	FBXW7	-0.171087	3.96129e-08	2.92482e-07
MCOLN1	FGFR1	0.238788	1.15463e-14	2.6609e-13
MCOLN1	FGFR2	-0.167733	7.31212e-08	5.13706e-07
MCOLN1	FGFR3	-0.155078	6.62821e-07	4.04069e-06
MCOLN1	FLT3	-0.000778556	0.980206	0.985715
MCOLN1	GNA11	0.286089	0	0
MCOLN1	GNAQ	-0.00870212	0.781538	0.840679
MCOLN1	GNAS	0.150885	1.32521e-06	7.59186e-06
MCOLN1	HRAS	0.21117	1.00191e-11	1.36063e-10
MCOLN1	IDH1	-0.00240526	0.938903	0.957712
MCOLN1	IDH2	-0.097848	0.00177433	0.00503031
MCOLN1	IGF1R	0.00695048	0.824709	0.875965
MCOLN1	JAK2	-0.0335126	0.28541	0.3793
MCOLN1	JAK3	-0.0871541	0.00539204	0.0131011
MCOLN1	KDR	0.116066	0.000206277	0.000734773
MCOLN1	KIT	0.117514	0.000171397	0.000622182
MCOLN1	KRAS	-0.173564	2.49961e-08	1.89332e-07
MCOLN1	MAP2K1	-0.237129	1.77636e-14	3.88754e-13
MCOLN1	MAP2K2	0.249707	6.66134e-16	1.85906e-14
MCOLN1	MAP2K4	-0.0637125	0.0421147	0.0769446
MCOLN1	MCL1	-0.0977915	0.0017853	0.00505668
MCOLN1	MDM2	-0.00321311	0.918445	0.94252
MCOLN1	MDM4	-0.0649069	0.0383995	0.071183
MCOLN1	MEN1	0.0564381	0.0718697	0.121325
MCOLN1	MET	-0.106775	0.000644044	0.00203657
MCOLN1	MITF	0.125835	5.67372e-05	0.000232921
MCOLN1	MLH1	0.0673067	0.0317699	0.0603271
MCOLN1	MLL	-0.0818034	0.00902255	0.0204627
MCOLN1	MPL	0.0082386	0.792903	0.848105
MCOLN1	MSH2	0.0116613	0.710174	0.783019
MCOLN1	MSH6	-0.00508497	0.871272	0.911107
MCOLN1	MTOR	0.167203	8.04748e-08	5.61478e-07
MCOLN1	MYC	-0.126124	5.4532e-05	0.000224171
MCOLN1	NF1	-0.123102	8.22107e-05	0.000326482
MCOLN1	NF2	0.00226797	0.942384	0.960083
MCOLN1	NFKBIA	-0.306314	0	0
MCOLN1	NOTCH1	-0.208759	1.73506e-11	2.18101e-10
MCOLN1	NOTCH2	0.0557866	0.075218	0.125998
MCOLN1	NPM1	-0.00345906	0.912227	0.938031
MCOLN1	NRAS	0.0472009	0.132327	0.201184
MCOLN1	NTRK3	0.0614373	0.0500347	0.0893225
MCOLN1	PDCD1	-0.0482404	0.124007	0.191003
MCOLN1	PDGFRA	0.0859658	0.00605947	0.01456
MCOLN1	PDGFRB	0.0360207	0.250869	0.341604
MCOLN1	PIK3CA	-0.148946	1.81427e-06	9.99823e-06
MCOLN1	PIK3R1	-0.0283072	0.366927	0.46508
MCOLN1	PTCH1	0.0910731	0.0036344	0.00922858
MCOLN1	PTEN	-0.132545	2.21018e-05	9.60479e-05
MCOLN1	RAF1	0.0909523	0.00367969	0.00932023
MCOLN1	RARA	0.000613117	0.984412	0.988637
MCOLN1	RB1	-0.213562	5.77272e-12	8.09244e-11
MCOLN1	RET	0.0987359	0.00160984	0.00461557
MCOLN1	ROS1	-0.0829111	0.00812865	0.0187898
MCOLN1	RUNX1	-0.187921	1.51855e-09	1.40836e-08
MCOLN1	SMAD2	0.0894417	0.00429076	0.0107163
MCOLN1	SMAD4	0.0772878	0.0136398	0.0291993
MCOLN1	SMARCA4	0.133772	1.8509e-05	8.29226e-05
MCOLN1	SMARCB1	-0.0461073	0.14154	0.213046
MCOLN1	SMO	0.162689	1.79698e-07	1.19615e-06
MCOLN1	STK11	0.0230888	0.461811	0.558358
MCOLN1	SYK	-0.242772	3.9968e-15	9.9658e-14
MCOLN1	TET2	-0.0477001	0.128279	0.196192
MCOLN1	TMPRSS2	-0.117161	0.000179343	0.000646401
MCOLN1	TP53	-0.0723008	0.0210535	0.0425829
MCOLN1	TSC1	-0.037153	0.23627	0.325161
MCOLN1	TSC2	0.136286	1.28064e-05	5.93859e-05
MCOLN1	VHL	-0.0410377	0.190773	0.272801
MCOLN1	WT1	0.0083964	0.789029	0.845854
MCOLN1	XPO1	0.0230946	0.4617	0.558358
MCOLN2	ABL1	-0.141341	5.98672e-06	2.98062e-05
MCOLN2	AKT1	-0.0592154	0.0589361	0.103081
MCOLN2	AKT2	0.0742397	0.0178333	0.0368039
MCOLN2	AKT3	0.0574996	0.0666762	0.114657
MCOLN2	ALK	0.0838437	0.00743836	0.0174058
MCOLN2	AR	0.0536963	0.0868283	0.141909
MCOLN2	ARAF	0.00576354	0.854274	0.899442
MCOLN2	ASXL1	0.0745721	0.0173268	0.0358804
MCOLN2	ATM	0.247042	1.33227e-15	3.55505e-14
MCOLN2	ATR	0.136368	1.26526e-05	5.87622e-05
MCOLN2	AURKA	0.000302259	0.992315	0.994931
MCOLN2	BAP1	0.0808341	0.00987559	0.0221056
MCOLN2	BCL2	0.180347	6.84508e-09	5.65835e-08
MCOLN2	BRAF	0.152756	9.74996e-07	5.72575e-06
MCOLN2	BRCA1	0.0955177	0.00228208	0.00629383
MCOLN2	BRD2	0.0342356	0.275139	0.368211
MCOLN2	BRD3	-0.188163	1.44591e-09	1.34922e-08
MCOLN2	BRD4	0.042788	0.172522	0.252058
MCOLN2	CCND1	-0.169544	5.25952e-08	3.80034e-07
MCOLN2	CCND2	0.076884	0.0141399	0.0300601
MCOLN2	CCND3	0.0981504	0.00171664	0.00489412
MCOLN2	CCNE1	0.0822803	0.0086275	0.0197181
MCOLN2	CDH1	-0.123176	8.1393e-05	0.000324286
MCOLN2	CDK4	0.0172483	0.58253	0.67088
MCOLN2	CDK6	0.0744217	0.0175545	0.0363023
MCOLN2	CDKN1B	-0.0632024	0.0437915	0.0795305
MCOLN2	CDKN2A	0.0205479	0.512553	0.606687
MCOLN2	CDKN2B	-0.0172038	0.583505	0.67134
MCOLN2	CREBBP	-0.0512992	0.101876	0.162767
MCOLN2	CRKL	0.0511999	0.102542	0.163744
MCOLN2	CTLA4	0.135097	1.52562e-05	6.92676e-05
MCOLN2	CTNNB1	-0.0138385	0.659206	0.739419
MCOLN2	DDR2	0.00512328	0.870311	0.910414
MCOLN2	DNMT3A	0.0149586	0.633567	0.71594
MCOLN2	EGFR	-0.204666	4.34048e-11	5.13765e-10
MCOLN2	EPHA3	0.140743	6.55938e-06	3.23397e-05
MCOLN2	EPHA5	0.0393287	0.209926	0.295361
MCOLN2	ERBB2	-0.183158	3.9432e-09	3.41744e-08
MCOLN2	ERBB3	-0.0275846	0.379291	0.476689
MCOLN2	ERBB4	0.0538176	0.0861173	0.141147
MCOLN2	ERG	0.0186599	0.552053	0.645158
MCOLN2	ESR1	0.0644627	0.0397473	0.0731908
MCOLN2	ETV1	0.0380021	0.225724	0.31354
MCOLN2	ETV4	0.0337548	0.281941	0.376004
MCOLN2	ETV5	0.0478291	0.12725	0.194715
MCOLN2	ETV6	0.0677819	0.0305806	0.0586176
MCOLN2	EWSR1	-0.0129428	0.679998	0.757157
MCOLN2	EZH2	0.0918993	0.00333806	0.00854745
MCOLN2	FBXW7	0.0649508	0.0382684	0.0710265
MCOLN2	FGFR1	-0.107527	0.000589267	0.00188491
MCOLN2	FGFR2	-0.179671	7.80563e-09	6.36588e-08
MCOLN2	FGFR3	-0.184954	2.76001e-09	2.43361e-08
MCOLN2	FLT3	0.0795051	0.0111615	0.0246039
MCOLN2	GNA11	-0.210753	1.10219e-11	1.44764e-10
MCOLN2	GNAQ	-0.274792	0	0
MCOLN2	GNAS	-0.148052	2.09415e-06	1.13555e-05
MCOLN2	HRAS	-0.111619	0.000359547	0.00119665
MCOLN2	IDH1	-0.0818592	0.00897549	0.0203817
MCOLN2	IDH2	-0.0573217	0.067524	0.115782
MCOLN2	IGF1R	-0.130776	2.84642e-05	0.000121272
MCOLN2	JAK2	0.140244	7.07673e-06	3.45544e-05
MCOLN2	JAK3	0.168985	5.8258e-08	4.17974e-07
MCOLN2	KDR	0.0799171	0.0107478	0.0237954
MCOLN2	KIT	-0.0104481	0.739166	0.80939
MCOLN2	KRAS	0.084861	0.00674565	0.0159691
MCOLN2	MAP2K1	0.0632928	0.0434902	0.0790306
MCOLN2	MAP2K2	0.0845381	0.00695897	0.0163722
MCOLN2	MAP2K4	0.0424839	0.175595	0.255577
MCOLN2	MCL1	0.0654267	0.0368716	0.0686855
MCOLN2	MDM2	0.187869	1.53462e-09	1.41894e-08
MCOLN2	MDM4	0.156041	5.63814e-07	3.46489e-06
MCOLN2	MEN1	-0.0117809	0.707337	0.780174
MCOLN2	MET	-0.137002	1.15171e-05	5.40664e-05
MCOLN2	MITF	-0.00523292	0.86756	0.909101
MCOLN2	MLH1	0.124291	7.00289e-05	0.00028253
MCOLN2	MLL	-0.00468194	0.881396	0.917907
MCOLN2	MPL	0.0928789	0.00301525	0.00785129
MCOLN2	MSH2	0.0402857	0.199036	0.282533
MCOLN2	MSH6	0.0807854	0.00992029	0.022173
MCOLN2	MTOR	0.132607	2.1906e-05	9.53886e-05
MCOLN2	MYC	0.157523	4.38703e-07	2.7573e-06
MCOLN2	NF1	-0.0569471	0.0693392	0.117838
MCOLN2	NF2	-0.00611681	0.845451	0.891769
MCOLN2	NFKBIA	0.038158	0.223824	0.31147
MCOLN2	NOTCH1	0.0223774	0.475729	0.57149
MCOLN2	NOTCH2	-0.0242703	0.439206	0.538085
MCOLN2	NPM1	0.203061	6.18592e-11	7.18228e-10
MCOLN2	NRAS	0.0284129	0.36514	0.463954
MCOLN2	NTRK3	0.0491421	0.117126	0.182155
MCOLN2	PDCD1	0.0713182	0.0228706	0.0457413
MCOLN2	PDGFRA	0.0324491	0.300984	0.396361
MCOLN2	PDGFRB	-0.0867153	0.00563035	0.0136366
MCOLN2	PIK3CA	0.1152	0.00023019	0.000805792
MCOLN2	PIK3R1	0.114326	0.000256988	0.000889373
MCOLN2	PTCH1	0.0419213	0.181389	0.262505
MCOLN2	PTEN	0.0828885	0.00814604	0.0188157
MCOLN2	RAF1	0.0120978	0.699842	0.773871
MCOLN2	RARA	0.0502902	0.1088	0.171651
MCOLN2	RB1	0.188197	1.43585e-09	1.34395e-08
MCOLN2	RET	-0.048382	0.122906	0.189595
MCOLN2	ROS1	-0.000707862	0.982003	0.986544
MCOLN2	RUNX1	-0.0545963	0.0816637	0.134938
MCOLN2	SMAD2	0.119305	0.000135894	0.000510988
MCOLN2	SMAD4	0.0576196	0.0661086	0.113875
MCOLN2	SMARCA4	-0.0211398	0.500479	0.595641
MCOLN2	SMARCB1	0.0712938	0.0229174	0.0457855
MCOLN2	SMO	0.0151751	0.628663	0.711455
MCOLN2	STK11	0.0577065	0.0657005	0.113428
MCOLN2	SYK	0.104596	0.000830823	0.00254775
MCOLN2	TET2	-0.0286453	0.36123	0.459582
MCOLN2	TMPRSS2	-0.0979375	0.00175707	0.0049871
MCOLN2	TP53	0.0500745	0.110328	0.173625
MCOLN2	TSC1	0.0471809	0.132492	0.201319
MCOLN2	TSC2	-0.129357	3.47889e-05	0.000146779
MCOLN2	VHL	0.130241	3.07097e-05	0.000130473
MCOLN2	WT1	0.0302841	0.334403	0.431406
MCOLN2	XPO1	0.0455859	0.146102	0.218614
MCOLN3	ABL1	-0.0102674	0.743516	0.812732
MCOLN3	AKT1	0.0691436	0.0273817	0.0533259
MCOLN3	AKT2	-0.0967631	0.0019962	0.00558376
MCOLN3	AKT3	0.153229	9.01679e-07	5.34843e-06
MCOLN3	ALK	-0.114337	0.000256629	0.00088914
MCOLN3	AR	-0.136402	1.25885e-05	5.86739e-05
MCOLN3	ARAF	-0.122393	9.04017e-05	0.000353473
MCOLN3	ASXL1	-0.0943593	0.00258112	0.00692397
MCOLN3	ATM	-0.11767	0.000167984	0.000614193
MCOLN3	ATR	-0.0271696	0.386506	0.484396
MCOLN3	AURKA	0.0155225	0.620824	0.705471
MCOLN3	BAP1	-0.140596	6.70816e-06	3.30198e-05
MCOLN3	BCL2	-0.175619	1.6972e-08	1.32382e-07
MCOLN3	BRAF	-0.0220896	0.481424	0.577482
MCOLN3	BRCA1	-0.122971	8.36655e-05	0.000330963
MCOLN3	BRD2	-0.00454562	0.884825	0.920195
MCOLN3	BRD3	0.0199478	0.524947	0.619505
MCOLN3	BRD4	-0.0928567	0.00302227	0.00785789
MCOLN3	CCND1	0.102713	0.00103138	0.00308051
MCOLN3	CCND2	-0.0817795	0.00904278	0.0204826
MCOLN3	CCND3	-0.13284	2.11822e-05	9.27142e-05
MCOLN3	CCNE1	0.0403511	0.198307	0.28163
MCOLN3	CDH1	0.216859	2.67097e-12	3.94423e-11
MCOLN3	CDK4	0.035585	0.25665	0.348074
MCOLN3	CDK6	-0.156808	4.95283e-07	3.0874e-06
MCOLN3	CDKN1B	-0.0884151	0.00475697	0.0117552
MCOLN3	CDKN2A	0.0570176	0.0689946	0.117449
MCOLN3	CDKN2B	0.187599	1.62099e-09	1.48974e-08
MCOLN3	CREBBP	-0.119533	0.000131917	0.000497264
MCOLN3	CRKL	-0.0951449	0.00237468	0.00650868
MCOLN3	CTLA4	-0.106483	0.000666584	0.00209695
MCOLN3	CTNNB1	0.232147	6.35048e-14	1.27093e-12
MCOLN3	DDR2	-0.0558674	0.0747963	0.125541
MCOLN3	DNMT3A	-0.0304965	0.331023	0.427771
MCOLN3	EGFR	0.121665	9.96006e-05	0.000384987
MCOLN3	EPHA3	0.0072519	0.817238	0.870157
MCOLN3	EPHA5	-0.0123492	0.693916	0.769552
MCOLN3	ERBB2	0.115961	0.000209029	0.000743702
MCOLN3	ERBB3	0.260262	0	0
MCOLN3	ERBB4	-0.0749989	0.0166951	0.0347139
MCOLN3	ERG	-0.191501	7.29159e-10	7.1093e-09
MCOLN3	ESR1	-0.157621	4.31458e-07	2.71738e-06
MCOLN3	ETV1	0.145677	3.05327e-06	1.61251e-05
MCOLN3	ETV4	0.149063	1.78039e-06	9.86843e-06
MCOLN3	ETV5	0.113318	0.000291456	0.000993955
MCOLN3	ETV6	-0.05729	0.0676763	0.115828
MCOLN3	EWSR1	-0.183303	3.83169e-09	3.33029e-08
MCOLN3	EZH2	-0.187436	1.67546e-09	1.53493e-08
MCOLN3	FBXW7	-0.149253	1.72652e-06	9.65455e-06
MCOLN3	FGFR1	-0.0488114	0.119614	0.185362
MCOLN3	FGFR2	0.0384202	0.220656	0.307765
MCOLN3	FGFR3	0.0944532	0.0025556	0.00687908
MCOLN3	FLT3	-0.0694146	0.0267806	0.0524576
MCOLN3	GNA11	0.228689	1.51656e-13	2.79599e-12
MCOLN3	GNAQ	0.0778438	0.0129766	0.0279764
MCOLN3	GNAS	0.0493038	0.115923	0.180766
MCOLN3	HRAS	0.16917	5.63161e-08	4.04996e-07
MCOLN3	IDH1	0.0865041	0.00574841	0.0139004
MCOLN3	IDH2	-0.139145	8.35732e-06	4.00993e-05
MCOLN3	IGF1R	0.123172	8.14445e-05	0.000324286
MCOLN3	JAK2	-0.0811882	0.00955597	0.021485
MCOLN3	JAK3	-0.270075	0	0
MCOLN3	KDR	-0.0772618	0.0136714	0.0292259
MCOLN3	KIT	-0.000874933	0.977757	0.984228
MCOLN3	KRAS	-0.0572723	0.0677615	0.115869
MCOLN3	MAP2K1	-0.0417327	0.183363	0.264732
MCOLN3	MAP2K2	-0.00197028	0.949936	0.963788
MCOLN3	MAP2K4	0.00214041	0.94562	0.962065
MCOLN3	MCL1	0.0513929	0.101252	0.162129
MCOLN3	MDM2	-0.00452716	0.885289	0.920195
MCOLN3	MDM4	-0.18379	3.47968e-09	3.03301e-08
MCOLN3	MEN1	-0.0711015	0.0232893	0.0464259
MCOLN3	MET	0.215004	4.12737e-12	5.95045e-11
MCOLN3	MITF	0.202792	6.56291e-11	7.5054e-10
MCOLN3	MLH1	-0.173916	2.33986e-08	1.79291e-07
MCOLN3	MLL	-0.149038	1.78748e-06	9.86843e-06
MCOLN3	MPL	-0.0812065	0.00953972	0.0214644
MCOLN3	MSH2	0.018883	0.54731	0.641823
MCOLN3	MSH6	-0.0571319	0.0684388	0.11683
MCOLN3	MTOR	-0.00628049	0.84137	0.888579
MCOLN3	MYC	-0.140253	7.06767e-06	3.45544e-05
MCOLN3	NF1	0.0644832	0.0396841	0.0731187
MCOLN3	NF2	-0.0343768	0.273163	0.366548
MCOLN3	NFKBIA	-0.00392178	0.900543	0.929888
MCOLN3	NOTCH1	-0.108432	0.000529023	0.00170475
MCOLN3	NOTCH2	0.067771	0.0306075	0.0586323
MCOLN3	NPM1	-0.00307219	0.922011	0.945477
MCOLN3	NRAS	-0.0946922	0.00249171	0.00674958
MCOLN3	NTRK3	-0.187169	1.7684e-09	1.60582e-08
MCOLN3	PDCD1	-0.163389	1.58869e-07	1.0692e-06
MCOLN3	PDGFRA	-0.113341	0.000290616	0.000992204
MCOLN3	PDGFRB	-0.219226	1.52411e-12	2.36549e-11
MCOLN3	PIK3CA	0.00820548	0.793716	0.848677
MCOLN3	PIK3R1	-0.1674	7.76582e-08	5.43072e-07
MCOLN3	PTCH1	-0.05476	0.0807517	0.133762
MCOLN3	PTEN	-0.202686	6.71694e-11	7.65278e-10
MCOLN3	RAF1	-0.177485	1.18961e-08	9.47331e-08
MCOLN3	RARA	-0.122337	9.10789e-05	0.000355664
MCOLN3	RB1	-0.182685	4.32928e-09	3.72024e-08
MCOLN3	RET	-0.0857803	0.00617007	0.0147442
MCOLN3	ROS1	-0.103006	0.000997422	0.00300115
MCOLN3	RUNX1	-0.0317143	0.312069	0.407533
MCOLN3	SMAD2	-0.105368	0.00075954	0.00235237
MCOLN3	SMAD4	-0.153073	9.25218e-07	5.45448e-06
MCOLN3	SMARCA4	-0.152164	1.0748e-06	6.22771e-06
MCOLN3	SMARCB1	-0.164761	1.24621e-07	8.46201e-07
MCOLN3	SMO	0.124805	6.53037e-05	0.000265225
MCOLN3	STK11	-0.149417	1.68158e-06	9.42057e-06
MCOLN3	SYK	0.00654214	0.834854	0.883348
MCOLN3	TET2	-0.117961	0.000161787	0.000592959
MCOLN3	TMPRSS2	-0.0340732	0.277425	0.370468
MCOLN3	TP53	-0.1812	5.79574e-09	4.85693e-08
MCOLN3	TSC1	-0.0219628	0.483945	0.579341
MCOLN3	TSC2	-0.085584	0.00628914	0.0150051
MCOLN3	VHL	-0.155612	6.05973e-07	3.70718e-06
MCOLN3	WT1	-0.115191	0.000230453	0.000805792
MCOLN3	XPO1	-0.020587	0.511751	0.606209
PKD2	ABL1	0.253698	2.22045e-16	6.37226e-15
PKD2	AKT1	0.0388357	0.215701	0.301961
PKD2	AKT2	-0.116146	0.000204166	0.000728104
PKD2	AKT3	0.372014	0	0
PKD2	ALK	-0.0284048	0.365276	0.463954
PKD2	AR	0.0206265	0.510941	0.605486
PKD2	ARAF	-0.0537095	0.0867508	0.141909
PKD2	ASXL1	0.0596534	0.0570843	0.100144
PKD2	ATM	0.153652	8.40653e-07	5.03399e-06
PKD2	ATR	-0.0359698	0.25154	0.342365
PKD2	AURKA	-0.058973	0.059982	0.104685
PKD2	BAP1	0.0300507	0.338144	0.435677
PKD2	BCL2	0.0445657	0.155353	0.230754
PKD2	BRAF	-0.224449	4.32099e-13	7.38452e-12
PKD2	BRCA1	-0.0125238	0.689812	0.765842
PKD2	BRD2	-0.216248	3.0842e-12	4.46768e-11
PKD2	BRD3	0.0364299	0.245522	0.335525
PKD2	BRD4	-0.104041	0.000885839	0.00269742
PKD2	CCND1	0.0803455	0.0103322	0.0229923
PKD2	CCND2	-0.141974	5.43333e-06	2.73193e-05
PKD2	CCND3	0.0506299	0.106429	0.168799
PKD2	CCNE1	-0.0496799	0.113166	0.177449
PKD2	CDH1	-0.349066	0	0
PKD2	CDK4	0.106604	0.000657158	0.00207158
PKD2	CDK6	0.0921744	0.00324437	0.00833561
PKD2	CDKN1B	-0.103891	0.000901247	0.00273339
PKD2	CDKN2A	-0.175937	1.59801e-08	1.25611e-07
PKD2	CDKN2B	-0.113106	0.000299252	0.00101826
PKD2	CREBBP	0.0513452	0.101569	0.162532
PKD2	CRKL	-0.13714	1.12844e-05	5.30558e-05
PKD2	CTLA4	-0.0740545	0.0181212	0.037322
PKD2	CTNNB1	0.139796	7.57502e-06	3.67516e-05
PKD2	DDR2	0.192813	5.55202e-10	5.51936e-09
PKD2	DNMT3A	0.0839062	0.00739405	0.0173154
PKD2	EGFR	-0.00448113	0.886448	0.920961
PKD2	EPHA3	0.140999	6.30859e-06	3.12552e-05
PKD2	EPHA5	0.23105	8.39329e-14	1.64725e-12
PKD2	ERBB2	-0.149048	1.78451e-06	9.86843e-06
PKD2	ERBB3	-0.195803	2.9627e-10	3.06548e-09
PKD2	ERBB4	0.0073171	0.815624	0.869047
PKD2	ERG	-0.0458701	0.143602	0.215615
PKD2	ESR1	-0.148202	2.0445e-06	1.11859e-05
PKD2	ETV1	0.197761	1.95305e-10	2.0701e-09
PKD2	ETV4	-0.0320094	0.307585	0.404178
PKD2	ETV5	0.299831	0	0
PKD2	ETV6	0.00874605	0.780464	0.840117
PKD2	EWSR1	0.0404829	0.196844	0.279934
PKD2	EZH2	-0.0701094	0.0252914	0.0499264
PKD2	FBXW7	-0.115252	0.000228697	0.000801495
PKD2	FGFR1	0.340459	0	0
PKD2	FGFR2	-0.100373	0.00134275	0.00392378
PKD2	FGFR3	-0.187422	1.68024e-09	1.53493e-08
PKD2	FLT3	0.0244413	0.435988	0.536073
PKD2	GNA11	0.102061	0.00111061	0.00328978
PKD2	GNAQ	0.153421	8.73449e-07	5.19967e-06
PKD2	GNAS	0.049473	0.114677	0.179632
PKD2	HRAS	0.01595	0.611237	0.69692
PKD2	IDH1	-0.0183557	0.558556	0.650455
PKD2	IDH2	-0.0828329	0.00818909	0.0189008
PKD2	IGF1R	0.0597158	0.0568245	0.0997462
PKD2	JAK2	0.117626	0.000168934	0.000616922
PKD2	JAK3	-0.136496	1.2415e-05	5.80131e-05
PKD2	KDR	0.0249479	0.426534	0.526401
PKD2	KIT	-0.0309184	0.324374	0.420429
PKD2	KRAS	-0.104703	0.0008206	0.00251894
PKD2	MAP2K1	-0.185718	2.36878e-09	2.11936e-08
PKD2	MAP2K2	-0.0267812	0.393333	0.49098
PKD2	MAP2K4	0.0932021	0.00291518	0.00763166
PKD2	MCL1	-0.155986	5.69003e-07	3.48973e-06
PKD2	MDM2	0.100395	0.00133944	0.00391787
PKD2	MDM4	-0.0403819	0.197965	0.281275
PKD2	MEN1	-0.185325	2.56281e-09	2.27291e-08
PKD2	MET	0.0514118	0.101126	0.162078
PKD2	MITF	0.254892	0	0
PKD2	MLH1	0.092606	0.00310221	0.00803141
PKD2	MLL	-0.0256417	0.413782	0.513346
PKD2	MPL	-0.0873595	0.00528368	0.0128893
PKD2	MSH2	-0.0549888	0.0794906	0.132005
PKD2	MSH6	0.00297715	0.924416	0.946826
PKD2	MTOR	-0.00531415	0.865524	0.907666
PKD2	MYC	-0.200636	1.05082e-10	1.15818e-09
PKD2	NF1	0.0901781	0.00398225	0.00997857
PKD2	NF2	0.142205	5.2437e-06	2.64533e-05
PKD2	NFKBIA	-0.128849	3.73635e-05	0.000156772
PKD2	NOTCH1	-0.0848277	0.00676736	0.016008
PKD2	NOTCH2	0.259021	0	0
PKD2	NPM1	-0.102832	0.00101745	0.00304934
PKD2	NRAS	0.0893664	0.00432349	0.0107892
PKD2	NTRK3	0.137259	1.10855e-05	5.22822e-05
PKD2	PDCD1	-0.0989848	0.00156632	0.0045078
PKD2	PDGFRA	0.205088	3.95244e-11	4.7523e-10
PKD2	PDGFRB	0.181098	5.91196e-09	4.94071e-08
PKD2	PIK3CA	0.0576342	0.0660402	0.113821
PKD2	PIK3R1	0.0769294	0.0140829	0.0300002
PKD2	PTCH1	-0.0340969	0.27709	0.370183
PKD2	PTEN	0.0717789	0.0220023	0.0443252
PKD2	RAF1	0.0612272	0.0508252	0.0904682
PKD2	RARA	-0.00320451	0.918663	0.94252
PKD2	RB1	0.149897	1.5559e-06	8.76492e-06
PKD2	RET	-0.0226349	0.470666	0.566139
PKD2	ROS1	-0.0229435	0.464636	0.560438
PKD2	RUNX1	0.00680146	0.828408	0.878973
PKD2	SMAD2	0.147615	2.24562e-06	1.20651e-05
PKD2	SMAD4	0.230536	9.54792e-14	1.86184e-12
PKD2	SMARCA4	-0.118206	0.000156758	0.000578711
PKD2	SMARCB1	-0.154507	7.29101e-07	4.38325e-06
PKD2	SMO	0.27235	0	0
PKD2	STK11	-0.111765	0.000353184	0.00117676
PKD2	SYK	-0.291988	0	0
PKD2	TET2	0.00779338	0.80386	0.858575
PKD2	TMPRSS2	-0.330235	0	0
PKD2	TP53	0.0227835	0.467757	0.563754
PKD2	TSC1	-0.00778354	0.804103	0.858575
PKD2	TSC2	-0.02296	0.464315	0.56036
PKD2	VHL	-0.0842166	0.00717736	0.0168339
PKD2	WT1	0.0793826	0.0112872	0.0247554
PKD2	XPO1	0.0538673	0.0858273	0.140748
PKD2L1	ABL1	-0.105992	0.00070612	0.00220309
PKD2L1	AKT1	-0.0585867	0.0616808	0.107464
PKD2L1	AKT2	0.0433886	0.166569	0.245021
PKD2L1	AKT3	-0.0700419	0.0254328	0.0501403
PKD2L1	ALK	0.178167	1.04362e-08	8.4433e-08
PKD2L1	AR	0.067553	0.0311488	0.0595192
PKD2L1	ARAF	-0.000802181	0.979606	0.985715
PKD2L1	ASXL1	-0.102448	0.00106289	0.00316063
PKD2L1	ATM	0.0101772	0.745692	0.813337
PKD2L1	ATR	-0.0566834	0.0706409	0.119582
PKD2L1	AURKA	-0.081609	0.00918815	0.0207655
PKD2L1	BAP1	0.0689214	0.0278831	0.0540947
PKD2L1	BCL2	0.189447	1.11275e-09	1.06446e-08
PKD2L1	BRAF	0.0973168	0.00187998	0.00529526
PKD2L1	BRCA1	0.0408554	0.192753	0.274767
PKD2L1	BRD2	-0.0238009	0.448111	0.546793
PKD2L1	BRD3	-0.0303031	0.3341	0.431381
PKD2L1	BRD4	-0.016106	0.607755	0.693469
PKD2L1	CCND1	-0.0693363	0.026953	0.0527274
PKD2L1	CCND2	0.0689006	0.0279303	0.0541331
PKD2L1	CCND3	-0.0179467	0.567354	0.657202
PKD2L1	CCNE1	-0.00341909	0.913237	0.938536
PKD2L1	CDH1	0.0501033	0.110123	0.173392
PKD2L1	CDK4	-0.0280765	0.370847	0.468994
PKD2L1	CDK6	-0.0397194	0.205429	0.290524
PKD2L1	CDKN1B	-0.00909847	0.771857	0.833803
PKD2L1	CDKN2A	-0.0133857	0.669686	0.748525
PKD2L1	CDKN2B	-0.0233449	0.456857	0.554572
PKD2L1	CREBBP	-0.0317593	0.311383	0.407059
PKD2L1	CRKL	-0.0280914	0.370594	0.468946
PKD2L1	CTLA4	0.199106	1.4632e-10	1.58967e-09
PKD2L1	CTNNB1	-0.0233708	0.456359	0.554418
PKD2L1	DDR2	-0.0640491	0.0410381	0.0752944
PKD2L1	DNMT3A	0.00428448	0.891399	0.924527
PKD2L1	EGFR	-0.147702	2.21449e-06	1.19441e-05
PKD2L1	EPHA3	0.0911713	0.00359799	0.00914376
PKD2L1	EPHA5	-0.0396711	0.205981	0.291034
PKD2L1	ERBB2	-0.000760834	0.980657	0.985842
PKD2L1	ERBB3	0.0784818	0.0122507	0.0266191
PKD2L1	ERBB4	0.0821538	0.00873073	0.0198943
PKD2L1	ERG	0.198124	1.80679e-10	1.92852e-09
PKD2L1	ESR1	0.0823001	0.00861137	0.0197181
PKD2L1	ETV1	-0.0362819	0.247447	0.3377
PKD2L1	ETV4	-0.0227391	0.468624	0.564576
PKD2L1	ETV5	-0.0366697	0.242427	0.332041
PKD2L1	ETV6	-0.0231862	0.459924	0.557049
PKD2L1	EWSR1	-0.0468216	0.135469	0.205329
PKD2L1	EZH2	0.0437613	0.162954	0.240867
PKD2L1	FBXW7	0.0368795	0.23974	0.329102
PKD2L1	FGFR1	-0.0572376	0.0679282	0.116089
PKD2L1	FGFR2	0.0213656	0.495913	0.591363
PKD2L1	FGFR3	0.06205	0.0477878	0.0858656
PKD2L1	FLT3	0.0872314	0.00535101	0.0130222
PKD2L1	GNA11	-0.0655758	0.036443	0.0680955
PKD2L1	GNAQ	-0.0251336	0.423098	0.523197
PKD2L1	GNAS	-0.087563	0.00517818	0.0126624
PKD2L1	HRAS	-0.0673526	0.0316534	0.0601811
PKD2L1	IDH1	0.0644857	0.0396764	0.0731187
PKD2L1	IDH2	0.0939059	0.0027076	0.00717598
PKD2L1	IGF1R	-0.0372712	0.234782	0.323463
PKD2L1	JAK2	-0.0118266	0.706254	0.779262
PKD2L1	JAK3	0.0799974	0.0106688	0.0236549
PKD2L1	KDR	0.156072	5.6088e-07	3.45384e-06
PKD2L1	KIT	0.0678989	0.0302938	0.0582107
PKD2L1	KRAS	0.0125866	0.688337	0.764484
PKD2L1	MAP2K1	-0.0582182	0.0633383	0.109912
PKD2L1	MAP2K2	0.0258817	0.409424	0.508562
PKD2L1	MAP2K4	-0.0859035	0.0060964	0.0146074
PKD2L1	MCL1	-0.0940525	0.00266609	0.00710179
PKD2L1	MDM2	0.0287936	0.358749	0.456808
PKD2L1	MDM4	-0.00156858	0.960134	0.970341
PKD2L1	MEN1	-0.0529255	0.0914579	0.147987
PKD2L1	MET	-0.0472035	0.132306	0.201184
PKD2L1	MITF	-0.0360896	0.249964	0.340676
PKD2L1	MLH1	0.0447069	0.154047	0.229253
PKD2L1	MLL	-0.0481231	0.124926	0.191931
PKD2L1	MPL	0.0955415	0.00227629	0.00628355
PKD2L1	MSH2	-0.0163694	0.601894	0.688068
PKD2L1	MSH6	-0.0580178	0.0642548	0.111185
PKD2L1	MTOR	-0.00148532	0.962248	0.971187
PKD2L1	MYC	0.0342516	0.274916	0.368211
PKD2L1	NF1	-0.0780442	0.0127446	0.0275937
PKD2L1	NF2	-0.135844	1.36696e-05	6.2814e-05
PKD2L1	NFKBIA	-0.0515305	0.10034	0.160903
PKD2L1	NOTCH1	0.0592095	0.0589615	0.103081
PKD2L1	NOTCH2	-0.182647	4.36186e-09	3.73768e-08
PKD2L1	NPM1	0.0377354	0.229	0.317489
PKD2L1	NRAS	-0.0791829	0.0114949	0.0251383
PKD2L1	NTRK3	0.0720651	0.0214776	0.0433255
PKD2L1	PDCD1	0.218828	1.67577e-12	2.58766e-11
PKD2L1	PDGFRA	-0.00693832	0.82501	0.87598
PKD2L1	PDGFRB	-0.0509335	0.104345	0.166013
PKD2L1	PIK3CA	-0.0297065	0.343708	0.441538
PKD2L1	PIK3R1	0.0980873	0.00172854	0.00492342
PKD2L1	PTCH1	0.00473063	0.880172	0.91726
PKD2L1	PTEN	0.041645	0.184286	0.265939
PKD2L1	RAF1	-0.0213034	0.49717	0.592517
PKD2L1	RARA	0.000371104	0.990564	0.993702
PKD2L1	RB1	0.0600509	0.0554461	0.0976082
PKD2L1	RET	0.0947473	0.00247718	0.00671621
PKD2L1	ROS1	0.0629421	0.0446686	0.080882
PKD2L1	RUNX1	-0.0886413	0.00465047	0.0115108
PKD2L1	SMAD2	0.0458826	0.143493	0.215558
PKD2L1	SMAD4	0.0292901	0.350517	0.448769
PKD2L1	SMARCA4	0.038751	0.216705	0.303088
PKD2L1	SMARCB1	0.0829388	0.00810739	0.0187549
PKD2L1	SMO	-0.0316916	0.312415	0.407533
PKD2L1	STK11	0.0278226	0.375191	0.472796
PKD2L1	SYK	0.119013	0.000141169	0.000524983
PKD2L1	TET2	0.0297143	0.343582	0.441538
PKD2L1	TMPRSS2	0.103938	0.000896333	0.0027212
PKD2L1	TP53	-0.0843639	0.00707658	0.0166103
PKD2L1	TSC1	-0.0237559	0.44897	0.547402
PKD2L1	TSC2	-0.0467589	0.135993	0.205919
PKD2L1	VHL	-0.0173761	0.579739	0.668524
PKD2L1	WT1	-0.0113693	0.717115	0.789626
PKD2L1	XPO1	-0.0548351	0.0803357	0.133178
PKD2L2	ABL1	-0.0817578	0.00906115	0.0205089
PKD2L2	AKT1	0.0223705	0.475866	0.57149
PKD2L2	AKT2	0.0940599	0.00266401	0.00710179
PKD2L2	AKT3	-0.111116	0.000382426	0.00126495
PKD2L2	ALK	0.108983	0.000495236	0.00160437
PKD2L2	AR	0.126314	5.31274e-05	0.000218989
PKD2L2	ARAF	0.0979355	0.00175745	0.0049871
PKD2L2	ASXL1	0.0182927	0.559907	0.651177
PKD2L2	ATM	0.0822908	0.00861891	0.0197181
PKD2L2	ATR	-0.00878826	0.779431	0.839897
PKD2L2	AURKA	-0.0918499	0.00335515	0.008584
PKD2L2	BAP1	0.0912378	0.00357348	0.00908907
PKD2L2	BCL2	0.0996979	0.00144753	0.00419769
PKD2L2	BRAF	0.0410261	0.190898	0.272801
PKD2L2	BRCA1	0.054653	0.0813468	0.134616
PKD2L2	BRD2	0.0355251	0.257452	0.348695
PKD2L2	BRD3	-0.109808	0.000448333	0.00146806
PKD2L2	BRD4	0.0758556	0.0154876	0.0324919
PKD2L2	CCND1	-0.134269	1.72186e-05	7.75984e-05
PKD2L2	CCND2	0.0771247	0.0138399	0.0295445
PKD2L2	CCND3	0.079632	0.0110327	0.0243632
PKD2L2	CCNE1	-0.0154795	0.62179	0.706042
PKD2L2	CDH1	-0.0685795	0.0286701	0.0554446
PKD2L2	CDK4	0.0156384	0.618217	0.703034
PKD2L2	CDK6	0.0623328	0.04678	0.0841542
PKD2L2	CDKN1B	-0.0561947	0.0731062	0.122935
PKD2L2	CDKN2A	-0.0301145	0.337118	0.43454
PKD2L2	CDKN2B	-0.0306318	0.328881	0.425364
PKD2L2	CREBBP	-0.0240827	0.442753	0.541558
PKD2L2	CRKL	-0.00664355	0.832332	0.8816
PKD2L2	CTLA4	0.342619	0	0
PKD2L2	CTNNB1	-0.0464308	0.138766	0.209387
PKD2L2	DDR2	-0.0365261	0.244278	0.334068
PKD2L2	DNMT3A	-0.0485187	0.121851	0.188065
PKD2L2	EGFR	-0.0942551	0.0026097	0.00697965
PKD2L2	EPHA3	0.00199021	0.949431	0.963788
PKD2L2	EPHA5	0.0275796	0.379377	0.476689
PKD2L2	ERBB2	0.0854746	0.00635641	0.01513
PKD2L2	ERBB3	0.0247967	0.429343	0.529413
PKD2L2	ERBB4	0.0557677	0.0753171	0.126095
PKD2L2	ERG	0.266964	0	0
PKD2L2	ESR1	0.29255	0	0
PKD2L2	ETV1	-0.0584057	0.0624905	0.108564
PKD2L2	ETV4	0.0325821	0.299006	0.394268
PKD2L2	ETV5	-0.00970547	0.757101	0.821362
PKD2L2	ETV6	0.102671	0.00103629	0.00309058
PKD2L2	EWSR1	-0.0427016	0.173391	0.252855
PKD2L2	EZH2	0.0536325	0.0872044	0.142239
PKD2L2	FBXW7	0.0535721	0.0875612	0.142668
PKD2L2	FGFR1	-0.115777	0.000213969	0.000758617
PKD2L2	FGFR2	-0.00226701	0.942409	0.960083
PKD2L2	FGFR3	-0.0507534	0.105577	0.167798
PKD2L2	FLT3	0.141071	6.23897e-06	3.10114e-05
PKD2L2	GNA11	-0.193067	5.26541e-10	5.26887e-09
PKD2L2	GNAQ	-0.159674	3.03602e-07	1.94433e-06
PKD2L2	GNAS	-0.173548	2.50728e-08	1.89332e-07
PKD2L2	HRAS	-0.084982	0.00666726	0.0158081
PKD2L2	IDH1	-0.050684	0.106055	0.168382
PKD2L2	IDH2	0.0645029	0.0396235	0.0730956
PKD2L2	IGF1R	-0.0662626	0.0345231	0.0647467
PKD2L2	JAK2	0.0679085	0.0302703	0.0582062
PKD2L2	JAK3	0.28417	0	0
PKD2L2	KDR	0.0537043	0.0867812	0.141909
PKD2L2	KIT	0.0316926	0.3124	0.407533
PKD2L2	KRAS	0.0289349	0.356393	0.454572
PKD2L2	MAP2K1	-0.012297	0.695146	0.770191
PKD2L2	MAP2K2	0.110233	0.000425827	0.00139737
PKD2L2	MAP2K4	-0.0270127	0.389256	0.48709
PKD2L2	MCL1	-0.0658613	0.0356341	0.0666251
PKD2L2	MDM2	0.0939835	0.00268555	0.00712866
PKD2L2	MDM4	0.0800238	0.0106429	0.0236147
PKD2L2	MEN1	0.0564197	0.0719627	0.121415
PKD2L2	MET	-0.0705711	0.0243418	0.0482711
PKD2L2	MITF	-0.0675976	0.0310373	0.0593435
PKD2L2	MLH1	0.110719	0.000401381	0.00132
PKD2L2	MLL	-0.00709359	0.82116	0.873721
PKD2L2	MPL	0.31471	0	0
PKD2L2	MSH2	-0.0297583	0.342867	0.440828
PKD2L2	MSH6	-0.0435771	0.164733	0.242908
PKD2L2	MTOR	-0.0112844	0.719139	0.790897
PKD2L2	MYC	0.151732	1.15369e-06	6.6468e-06
PKD2L2	NF1	-0.0410664	0.190462	0.272653
PKD2L2	NF2	0.0431178	0.169234	0.247743
PKD2L2	NFKBIA	0.00989008	0.75263	0.818555
PKD2L2	NOTCH1	0.168763	6.06559e-08	4.33135e-07
PKD2L2	NOTCH2	-0.0601829	0.0549107	0.0967218
PKD2L2	NPM1	0.12201	9.51382e-05	0.000368949
PKD2L2	NRAS	-0.0318977	0.309278	0.405353
PKD2L2	NTRK3	0.236443	2.13163e-14	4.59887e-13
PKD2L2	PDCD1	0.354545	0	0
PKD2L2	PDGFRA	0.014044	0.65447	0.735734
PKD2L2	PDGFRB	0.168236	6.67532e-08	4.73341e-07
PKD2L2	PIK3CA	-0.0510325	0.103672	0.165115
PKD2L2	PIK3R1	0.0528465	0.0919437	0.148694
PKD2L2	PTCH1	0.0121589	0.698399	0.772556
PKD2L2	PTEN	0.155057	6.65059e-07	4.04374e-06
PKD2L2	RAF1	0.0904786	0.00386223	0.00970983
PKD2L2	RARA	0.19425	4.11067e-10	4.15437e-09
PKD2L2	RB1	0.0901383	0.00399838	0.0100025
PKD2L2	RET	0.135474	1.44341e-05	6.59289e-05
PKD2L2	ROS1	0.227343	2.11831e-13	3.76835e-12
PKD2L2	RUNX1	0.0765076	0.0146207	0.0309939
PKD2L2	SMAD2	0.0254168	0.41789	0.517388
PKD2L2	SMAD4	-0.00573088	0.855091	0.899442
PKD2L2	SMARCA4	0.0102294	0.744434	0.812732
PKD2L2	SMARCB1	0.113638	0.000280066	0.000959414
PKD2L2	SMO	-0.105167	0.000777515	0.00239878
PKD2L2	STK11	0.133747	1.85766e-05	8.29811e-05
PKD2L2	SYK	0.149763	1.58989e-06	8.92332e-06
PKD2L2	TET2	-0.0163979	0.601262	0.687609
PKD2L2	TMPRSS2	0.136559	1.22999e-05	5.75637e-05
PKD2L2	TP53	0.183032	4.04263e-09	3.49366e-08
PKD2L2	TSC1	0.0411748	0.189294	0.271491
PKD2L2	TSC2	0.00407006	0.896803	0.927601
PKD2L2	VHL	0.069678	0.0262073	0.0514008
PKD2L2	WT1	0.0794109	0.0112581	0.0247554
PKD2L2	XPO1	-0.0269575	0.390226	0.488103
TRPA1	ABL1	-0.146685	2.60346e-06	1.39187e-05
TRPA1	AKT1	-0.0683907	0.0291129	0.0562294
TRPA1	AKT2	0.00224454	0.942979	0.960342
TRPA1	AKT3	-0.076523	0.0146008	0.0309732
TRPA1	ALK	0.0206466	0.51053	0.605235
TRPA1	AR	0.112083	0.000339615	0.00113778
TRPA1	ARAF	0.0854207	0.00638976	0.0151975
TRPA1	ASXL1	-0.041289	0.188068	0.27037
TRPA1	ATM	0.0527001	0.0928487	0.150077
TRPA1	ATR	0.080953	0.00976723	0.0219114
TRPA1	AURKA	-0.0581525	0.0636376	0.110264
TRPA1	BAP1	0.0106986	0.733148	0.804269
TRPA1	BCL2	0.0875773	0.00517087	0.0126547
TRPA1	BRAF	0.067738	0.0306889	0.0587512
TRPA1	BRCA1	0.132808	2.12791e-05	9.30045e-05
TRPA1	BRD2	-0.0756623	0.0157531	0.0329579
TRPA1	BRD3	-0.0816961	0.00911361	0.0206123
TRPA1	BRD4	-0.00548514	0.86124	0.904499
TRPA1	CCND1	-0.124633	6.6848e-05	0.000270774
TRPA1	CCND2	0.131905	2.42289e-05	0.000104397
TRPA1	CCND3	0.0185583	0.554221	0.646697
TRPA1	CCNE1	0.0580313	0.0641927	0.111141
TRPA1	CDH1	-0.0140297	0.654798	0.735832
TRPA1	CDK4	0.018694	0.551328	0.644629
TRPA1	CDK6	0.0416167	0.184584	0.266243
TRPA1	CDKN1B	-0.00519981	0.868391	0.909462
TRPA1	CDKN2A	0.0396009	0.206785	0.292034
TRPA1	CDKN2B	0.00205495	0.947788	0.962983
TRPA1	CREBBP	-0.0205751	0.511994	0.606262
TRPA1	CRKL	0.000241319	0.993864	0.996146
TRPA1	CTLA4	0.170463	4.44426e-08	3.25769e-07
TRPA1	CTNNB1	-0.087378	0.00527397	0.0128759
TRPA1	DDR2	-0.0349457	0.2653	0.357732
TRPA1	DNMT3A	-0.0166433	0.59583	0.682422
TRPA1	EGFR	-0.133526	1.9181e-05	8.51894e-05
TRPA1	EPHA3	0.0212679	0.497887	0.59302
TRPA1	EPHA5	-0.0163454	0.602427	0.688165
TRPA1	ERBB2	-0.0511372	0.102964	0.164159
TRPA1	ERBB3	-0.0185726	0.553916	0.64659
TRPA1	ERBB4	0.123249	8.06034e-05	0.000322202
TRPA1	ERG	0.156577	5.15061e-07	3.2027e-06
TRPA1	ESR1	0.168257	6.64955e-08	4.72615e-07
TRPA1	ETV1	-0.0668715	0.0328938	0.0621123
TRPA1	ETV4	-0.0217278	0.488637	0.583602
TRPA1	ETV5	-0.0569932	0.0691136	0.117586
TRPA1	ETV6	0.0342277	0.275251	0.368211
TRPA1	EWSR1	0.00198553	0.949549	0.963788
TRPA1	EZH2	0.123009	8.32457e-05	0.000329731
TRPA1	FBXW7	0.0638799	0.0415764	0.0761441
TRPA1	FGFR1	-0.0926802	0.00307836	0.00798325
TRPA1	FGFR2	0.0167047	0.594474	0.682132
TRPA1	FGFR3	-0.0649319	0.0383247	0.0710877
TRPA1	FLT3	0.0896924	0.00418337	0.0104567
TRPA1	GNA11	-0.162347	1.908e-07	1.25089e-06
TRPA1	GNAQ	-0.0625106	0.0461552	0.0831285
TRPA1	GNAS	-0.135749	1.38629e-05	6.36064e-05
TRPA1	HRAS	-0.0435665	0.164836	0.242941
TRPA1	IDH1	0.00940013	0.764513	0.828222
TRPA1	IDH2	0.0371789	0.235944	0.324917
TRPA1	IGF1R	-0.106997	0.000627362	0.0019921
TRPA1	JAK2	0.0573145	0.0675588	0.115782
TRPA1	JAK3	0.155603	6.06896e-07	3.70718e-06
TRPA1	KDR	0.0297667	0.342731	0.440828
TRPA1	KIT	0.0354149	0.258933	0.350077
TRPA1	KRAS	0.0494814	0.114615	0.179629
TRPA1	MAP2K1	0.0373252	0.234104	0.322967
TRPA1	MAP2K2	-0.0241953	0.440622	0.539385
TRPA1	MAP2K4	0.0346512	0.26935	0.36255
TRPA1	MCL1	0.011555	0.712699	0.785519
TRPA1	MDM2	0.0454391	0.147407	0.220458
TRPA1	MDM4	0.0616443	0.049266	0.0881053
TRPA1	MEN1	-0.0690316	0.0276335	0.0537131
TRPA1	MET	-0.112988	0.000303682	0.00102988
TRPA1	MITF	-0.0380836	0.22473	0.312588
TRPA1	MLH1	0.1245	6.80721e-05	0.000275001
TRPA1	MLL	-0.0101655	0.745975	0.813353
TRPA1	MPL	0.253314	2.22045e-16	6.37226e-15
TRPA1	MSH2	0.0794785	0.0111887	0.0246459
TRPA1	MSH6	0.063412	0.0430956	0.0784542
TRPA1	MTOR	0.0279533	0.372951	0.470949
TRPA1	MYC	0.0859331	0.00607884	0.014595
TRPA1	NF1	-0.0639207	0.041446	0.075951
TRPA1	NF2	-0.0547556	0.0807759	0.133762
TRPA1	NFKBIA	-0.0358839	0.252674	0.343601
TRPA1	NOTCH1	0.0880911	0.00491336	0.0120926
TRPA1	NOTCH2	-0.0956237	0.00225638	0.00623424
TRPA1	NPM1	0.0951584	0.00237126	0.00650868
TRPA1	NRAS	0.00107435	0.972689	0.980173
TRPA1	NTRK3	0.191972	6.61338e-10	6.46878e-09
TRPA1	PDCD1	0.165151	1.16264e-07	7.98367e-07
TRPA1	PDGFRA	-0.0320959	0.30628	0.402766
TRPA1	PDGFRB	0.0645907	0.0393547	0.0726879
TRPA1	PIK3CA	0.0250141	0.425308	0.525289
TRPA1	PIK3R1	0.109041	0.000491767	0.00159654
TRPA1	PTCH1	0.096128	0.0021376	0.00593844
TRPA1	PTEN	0.133481	1.93071e-05	8.5491e-05
TRPA1	RAF1	0.0615736	0.0495274	0.0884719
TRPA1	RARA	0.0544139	0.0826896	0.136337
TRPA1	RB1	0.0382182	0.223095	0.310739
TRPA1	RET	0.114097	0.000264452	0.000911058
TRPA1	ROS1	0.134212	1.7361e-05	7.81244e-05
TRPA1	RUNX1	-0.0451623	0.14989	0.223952
TRPA1	SMAD2	-0.00913293	0.771017	0.833428
TRPA1	SMAD4	0.0311003	0.321533	0.417006
TRPA1	SMARCA4	0.0532319	0.0895945	0.145358
TRPA1	SMARCB1	0.00920648	0.769225	0.832734
TRPA1	SMO	-0.0939042	0.00270809	0.00717598
TRPA1	STK11	0.0556677	0.0758426	0.126835
TRPA1	SYK	0.1628	1.76221e-07	1.17816e-06
TRPA1	TET2	0.028988	0.355511	0.454016
TRPA1	TMPRSS2	0.0498506	0.111931	0.175739
TRPA1	TP53	0.0566527	0.0707936	0.119774
TRPA1	TSC1	-0.0180283	0.565594	0.655443
TRPA1	TSC2	-0.0763732	0.0147958	0.0312996
TRPA1	VHL	0.0333573	0.287651	0.381777
TRPA1	WT1	-0.00157823	0.959889	0.970341
TRPA1	XPO1	-0.00257969	0.934482	0.954245
TRPC1	ABL1	0.277198	0	0
TRPC1	AKT1	-0.0390522	0.213151	0.298942
TRPC1	AKT2	-0.227043	2.28262e-13	4.03705e-12
TRPC1	AKT3	0.431133	0	0
TRPC1	ALK	-0.0975225	0.00183839	0.00518775
TRPC1	AR	-0.051391	0.101264	0.162129
TRPC1	ARAF	-0.149969	1.53774e-06	8.67865e-06
TRPC1	ASXL1	0.0388843	0.215127	0.301296
TRPC1	ATM	0.0970485	0.0019355	0.00542654
TRPC1	ATR	-0.0038378	0.902662	0.931444
TRPC1	AURKA	-0.0129964	0.678748	0.756596
TRPC1	BAP1	-0.0960262	0.00216111	0.00599278
TRPC1	BCL2	-0.150069	1.51312e-06	8.55561e-06
TRPC1	BRAF	-0.223824	5.03153e-13	8.40984e-12
TRPC1	BRCA1	-0.154538	7.25386e-07	4.36956e-06
TRPC1	BRD2	-0.219474	1.43685e-12	2.24149e-11
TRPC1	BRD3	0.0417355	0.183333	0.264732
TRPC1	BRD4	-0.0540121	0.084987	0.139445
TRPC1	CCND1	0.0604947	0.053663	0.0949087
TRPC1	CCND2	-0.168797	6.02867e-08	4.31511e-07
TRPC1	CCND3	-0.152453	1.02488e-06	5.98402e-06
TRPC1	CCNE1	-0.0410071	0.191104	0.272801
TRPC1	CDH1	-0.305468	0	0
TRPC1	CDK4	0.0345317	0.271006	0.364296
TRPC1	CDK6	-0.0107889	0.730981	0.802187
TRPC1	CDKN1B	-0.129862	3.24009e-05	0.00013695
TRPC1	CDKN2A	0.0246093	0.43284	0.532861
TRPC1	CDKN2B	0.0206747	0.509955	0.605235
TRPC1	CREBBP	-0.0787782	0.011926	0.0260064
TRPC1	CRKL	-0.201803	8.15044e-11	9.14894e-10
TRPC1	CTLA4	-0.212786	6.90847e-12	9.59615e-11
TRPC1	CTNNB1	0.0315371	0.314781	0.410092
TRPC1	DDR2	0.234504	3.4861e-14	7.2635e-13
TRPC1	DNMT3A	-0.0456359	0.14566	0.21806
TRPC1	EGFR	0.137199	1.11844e-05	5.26673e-05
TRPC1	EPHA3	0.0919022	0.00333707	0.00854745
TRPC1	EPHA5	0.243558	3.10862e-15	7.88036e-14
TRPC1	ERBB2	-0.148689	1.89061e-06	1.03813e-05
TRPC1	ERBB3	-0.275764	0	0
TRPC1	ERBB4	-0.0376392	0.23019	0.318579
TRPC1	ERG	-0.19202	6.54784e-10	6.42533e-09
TRPC1	ESR1	-0.279042	0	0
TRPC1	ETV1	0.358081	0	0
TRPC1	ETV4	-0.0469339	0.134533	0.204217
TRPC1	ETV5	0.185385	2.53208e-09	2.25222e-08
TRPC1	ETV6	-0.196761	2.41741e-10	2.52707e-09
TRPC1	EWSR1	-0.159512	3.12174e-07	1.99503e-06
TRPC1	EZH2	-0.197479	2.07424e-10	2.18334e-09
TRPC1	FBXW7	-0.203467	5.65703e-11	6.59337e-10
TRPC1	FGFR1	0.431068	0	0
TRPC1	FGFR2	-0.0926158	0.00309904	0.00803006
TRPC1	FGFR3	-0.136609	1.22081e-05	5.72218e-05
TRPC1	FLT3	-0.0903668	0.00390648	0.00981298
TRPC1	GNA11	0.287796	0	0
TRPC1	GNAQ	0.0277486	0.376462	0.474202
TRPC1	GNAS	0.141523	5.82221e-06	2.90347e-05
TRPC1	HRAS	0.0680585	0.0299061	0.0576152
TRPC1	IDH1	-0.142239	5.21594e-06	2.6357e-05
TRPC1	IDH2	-0.202895	6.41591e-11	7.39288e-10
TRPC1	IGF1R	-0.00374807	0.904927	0.9322
TRPC1	JAK2	-0.0457574	0.14459	0.216778
TRPC1	JAK3	-0.174194	2.22076e-08	1.71027e-07
TRPC1	KDR	0.00736092	0.81454	0.8685
TRPC1	KIT	-0.0476014	0.129073	0.197108
TRPC1	KRAS	-0.217761	2.15872e-12	3.26707e-11
TRPC1	MAP2K1	-0.0505327	0.107103	0.169515
TRPC1	MAP2K2	0.0394214	0.208852	0.294133
TRPC1	MAP2K4	0.0714121	0.0226912	0.0454766
TRPC1	MCL1	-0.04048	0.196876	0.279934
TRPC1	MDM2	-0.128956	3.68053e-05	0.000154857
TRPC1	MDM4	-0.154297	7.55187e-07	4.53112e-06
TRPC1	MEN1	-0.147606	2.24882e-06	1.20651e-05
TRPC1	MET	0.146547	2.66127e-06	1.42028e-05
TRPC1	MITF	0.165801	1.03518e-07	7.14062e-07
TRPC1	MLH1	-0.0847751	0.00680182	0.016077
TRPC1	MLL	0.044151	0.159237	0.235832
TRPC1	MPL	-0.170208	4.65735e-08	3.39517e-07
TRPC1	MSH2	-0.0353773	0.259439	0.35058
TRPC1	MSH6	0.0523091	0.0953016	0.153631
TRPC1	MTOR	-0.0690363	0.0276227	0.0537131
TRPC1	MYC	-0.295214	0	0
TRPC1	NF1	0.0516604	0.0994846	0.1597
TRPC1	NF2	0.117572	0.000170115	0.00062049
TRPC1	NFKBIA	-0.086943	0.00550553	0.0133555
TRPC1	NOTCH1	-0.312555	0	0
TRPC1	NOTCH2	0.239806	8.88178e-15	2.09445e-13
TRPC1	NPM1	-0.145482	3.14862e-06	1.65425e-05
TRPC1	NRAS	0.107927	0.000561883	0.00180491
TRPC1	NTRK3	-0.0170493	0.58689	0.674653
TRPC1	PDCD1	-0.204772	4.23972e-11	5.05774e-10
TRPC1	PDGFRA	0.228549	1.57208e-13	2.88088e-12
TRPC1	PDGFRB	0.128658	3.8376e-05	0.000160578
TRPC1	PIK3CA	0.0730104	0.0198207	0.0403848
TRPC1	PIK3R1	-0.229615	1.20348e-13	2.25987e-12
TRPC1	PTCH1	-0.00943456	0.763676	0.827906
TRPC1	PTEN	-0.189213	1.16731e-09	1.10278e-08
TRPC1	RAF1	-0.117208	0.000178261	0.000643261
TRPC1	RARA	-0.104392	0.000850603	0.00259575
TRPC1	RB1	-0.171551	3.63591e-08	2.70426e-07
TRPC1	RET	-0.0768865	0.0141368	0.0300601
TRPC1	ROS1	-0.00963468	0.758817	0.822931
TRPC1	RUNX1	-0.141743	5.62933e-06	2.82116e-05
TRPC1	SMAD2	-0.0204317	0.514941	0.608923
TRPC1	SMAD4	0.11438	0.000255249	0.000886377
TRPC1	SMARCA4	-0.139582	7.82338e-06	3.77769e-05
TRPC1	SMARCB1	-0.253513	2.22045e-16	6.37226e-15
TRPC1	SMO	0.26028	0	0
TRPC1	STK11	-0.159284	3.24686e-07	2.07064e-06
TRPC1	SYK	-0.44012	0	0
TRPC1	TET2	-0.116165	0.000203676	0.000727722
TRPC1	TMPRSS2	-0.359273	0	0
TRPC1	TP53	-0.116548	0.000193981	0.000696684
TRPC1	TSC1	-0.0040035	0.898482	0.928735
TRPC1	TSC2	-0.00191255	0.951401	0.964721
TRPC1	VHL	-0.0935366	0.00281476	0.00740702
TRPC1	WT1	0.00581292	0.85304	0.898527
TRPC1	XPO1	-0.0330535	0.292065	0.386793
TRPC3	ABL1	0.0602481	0.0546477	0.0964259
TRPC3	AKT1	0.0288782	0.357337	0.455583
TRPC3	AKT2	-0.0218571	0.486052	0.581199
TRPC3	AKT3	0.157091	4.72094e-07	2.94889e-06
TRPC3	ALK	0.178039	1.06969e-08	8.61763e-08
TRPC3	AR	0.107415	0.000597085	0.00190591
TRPC3	ARAF	0.00648811	0.836199	0.884339
TRPC3	ASXL1	0.0312797	0.31875	0.414375
TRPC3	ATM	0.107834	0.000568111	0.00182299
TRPC3	ATR	-0.0868184	0.00557356	0.0135098
TRPC3	AURKA	0.00728245	0.816482	0.869656
TRPC3	BAP1	0.119227	0.000137282	0.000514299
TRPC3	BCL2	0.229893	1.12355e-13	2.13614e-12
TRPC3	BRAF	-0.0623935	0.0465659	0.0838187
TRPC3	BRCA1	0.130777	2.84603e-05	0.000121272
TRPC3	BRD2	0.0749029	0.0168354	0.0349341
TRPC3	BRD3	0.0541333	0.0842889	0.138449
TRPC3	BRD4	0.0853812	0.00641431	0.015244
TRPC3	CCND1	-0.142766	4.8088e-06	2.44621e-05
TRPC3	CCND2	-0.00013479	0.996573	0.998214
TRPC3	CCND3	0.0614274	0.0500717	0.0893361
TRPC3	CCNE1	0.0660359	0.035147	0.0657952
TRPC3	CDH1	-0.255366	0	0
TRPC3	CDK4	0.0964553	0.00206363	0.00575394
TRPC3	CDK6	-0.0049098	0.87567	0.914134
TRPC3	CDKN1B	0.0537543	0.0864876	0.141678
TRPC3	CDKN2A	0.043588	0.164627	0.242869
TRPC3	CDKN2B	-0.042589	0.174528	0.254351
TRPC3	CREBBP	0.106102	0.000697091	0.00217939
TRPC3	CRKL	0.0326417	0.298123	0.393275
TRPC3	CTLA4	0.0427987	0.172414	0.252034
TRPC3	CTNNB1	-0.0644171	0.0398879	0.0734054
TRPC3	DDR2	0.155049	6.65982e-07	4.04374e-06
TRPC3	DNMT3A	0.0860749	0.00599521	0.0144398
TRPC3	EGFR	-0.241614	5.32907e-15	1.28659e-13
TRPC3	EPHA3	0.177433	1.20131e-08	9.54151e-08
TRPC3	EPHA5	0.241915	5.10703e-15	1.25287e-13
TRPC3	ERBB2	-0.210708	1.11369e-11	1.45401e-10
TRPC3	ERBB3	-0.171311	3.80065e-08	2.81304e-07
TRPC3	ERBB4	0.0880453	0.00493583	0.0121381
TRPC3	ERG	0.0952293	0.00235341	0.00647294
TRPC3	ESR1	-0.00146572	0.962746	0.971368
TRPC3	ETV1	0.134021	1.78522e-05	8.00979e-05
TRPC3	ETV4	-0.100356	0.00134538	0.00392769
TRPC3	ETV5	0.0446607	0.154472	0.22967
TRPC3	ETV6	-0.0749435	0.0167759	0.0348343
TRPC3	EWSR1	0.0780261	0.0127654	0.0276189
TRPC3	EZH2	0.226327	2.72449e-13	4.7398e-12
TRPC3	FBXW7	0.0697962	0.0259537	0.0510235
TRPC3	FGFR1	0.173546	2.50824e-08	1.89332e-07
TRPC3	FGFR2	-0.1038	0.000910681	0.00275651
TRPC3	FGFR3	-0.140297	7.02056e-06	3.43906e-05
TRPC3	FLT3	0.109746	0.000451729	0.001476
TRPC3	GNA11	-0.00386216	0.902047	0.931126
TRPC3	GNAQ	-0.0533488	0.0888918	0.144372
TRPC3	GNAS	0.0315977	0.313852	0.409056
TRPC3	HRAS	0.0084243	0.788344	0.845854
TRPC3	IDH1	-0.108999	0.000494254	0.0016029
TRPC3	IDH2	0.0711737	0.023149	0.0462069
TRPC3	IGF1R	-0.043315	0.167291	0.245607
TRPC3	JAK2	0.0590323	0.0597249	0.104356
TRPC3	JAK3	0.0358211	0.253507	0.344463
TRPC3	KDR	0.0941628	0.00263526	0.00703199
TRPC3	KIT	0.197001	2.29707e-10	2.40955e-09
TRPC3	KRAS	-0.0217419	0.488354	0.583492
TRPC3	MAP2K1	-0.0472201	0.13217	0.201184
TRPC3	MAP2K2	0.0817978	0.00902728	0.0204627
TRPC3	MAP2K4	-0.0846513	0.00688355	0.016245
TRPC3	MCL1	-0.0675426	0.0311748	0.0595316
TRPC3	MDM2	0.0670806	0.0323497	0.0613133
TRPC3	MDM4	0.17994	7.40902e-09	6.05867e-08
TRPC3	MEN1	0.00597679	0.848946	0.895145
TRPC3	MET	-0.198748	1.58019e-10	1.71065e-09
TRPC3	MITF	-0.111922	0.000346438	0.00115555
TRPC3	MLH1	0.132149	2.33959e-05	0.000100951
TRPC3	MLL	0.114792	0.000242358	0.000844505
TRPC3	MPL	0.0627957	0.0451683	0.0815927
TRPC3	MSH2	0.0961348	0.00213606	0.00593844
TRPC3	MSH6	0.0861445	0.00595457	0.014376
TRPC3	MTOR	0.0488814	0.119084	0.184729
TRPC3	MYC	-0.0674618	0.0313775	0.0598435
TRPC3	NF1	-0.0262718	0.402398	0.500448
TRPC3	NF2	-0.0537464	0.0865342	0.141678
TRPC3	NFKBIA	-0.135872	1.36128e-05	6.26477e-05
TRPC3	NOTCH1	0.00908364	0.772219	0.833898
TRPC3	NOTCH2	-0.064363	0.0400553	0.0736284
TRPC3	NPM1	-0.0439884	0.16078	0.237947
TRPC3	NRAS	0.0207389	0.50864	0.603936
TRPC3	NTRK3	0.188685	1.30008e-09	1.22063e-08
TRPC3	PDCD1	0.0446993	0.154116	0.229253
TRPC3	PDGFRA	0.23773	1.5099e-14	3.40232e-13
TRPC3	PDGFRB	0.0436759	0.163777	0.241732
TRPC3	PIK3CA	-0.0513055	0.101834	0.162767
TRPC3	PIK3R1	0.0449809	0.151536	0.225856
TRPC3	PTCH1	0.173661	2.45469e-08	1.87147e-07
TRPC3	PTEN	0.00381082	0.903343	0.931831
TRPC3	RAF1	0.150125	1.49952e-06	8.49451e-06
TRPC3	RARA	0.0424722	0.175714	0.255577
TRPC3	RB1	-0.0342392	0.275088	0.368211
TRPC3	RET	0.0933856	0.0028597	0.00749933
TRPC3	ROS1	0.037415	0.23298	0.321709
TRPC3	RUNX1	-0.0445793	0.155226	0.230678
TRPC3	SMAD2	0.130832	2.824e-05	0.000120655
TRPC3	SMAD4	0.198337	1.72613e-10	1.85544e-09
TRPC3	SMARCA4	0.133575	1.90451e-05	8.48244e-05
TRPC3	SMARCB1	0.10505	0.0007882	0.00242683
TRPC3	SMO	0.0497252	0.112837	0.177025
TRPC3	STK11	0.0365207	0.244346	0.334068
TRPC3	SYK	-0.0724507	0.0207877	0.0421293
TRPC3	TET2	0.102531	0.00105289	0.00313701
TRPC3	TMPRSS2	-0.0905492	0.00383449	0.00966405
TRPC3	TP53	0.0236573	0.450854	0.548819
TRPC3	TSC1	0.0173552	0.580196	0.668797
TRPC3	TSC2	-0.00912396	0.771236	0.833428
TRPC3	VHL	0.170963	4.05297e-08	2.98526e-07
TRPC3	WT1	0.0769934	0.0140029	0.0298716
TRPC3	XPO1	0.082646	0.00833507	0.0192085
TRPC4	ABL1	0.096237	0.00211271	0.00588002
TRPC4	AKT1	-0.041291	0.188047	0.27037
TRPC4	AKT2	-0.0174595	0.577921	0.666933
TRPC4	AKT3	0.113978	0.000268429	0.000922667
TRPC4	ALK	0.094018	0.00267581	0.0071135
TRPC4	AR	0.226324	2.72671e-13	4.7398e-12
TRPC4	ARAF	-0.00452834	0.88526	0.920195
TRPC4	ASXL1	0.0733823	0.0192001	0.0392518
TRPC4	ATM	0.014773	0.637787	0.719639
TRPC4	ATR	-0.106716	0.000648529	0.0020465
TRPC4	AURKA	0.0585481	0.0618527	0.107697
TRPC4	BAP1	0.029046	0.354548	0.453167
TRPC4	BCL2	0.106132	0.000694631	0.00217394
TRPC4	BRAF	-0.0942419	0.00261335	0.00697965
TRPC4	BRCA1	-0.0180523	0.565077	0.655343
TRPC4	BRD2	-0.0793828	0.011287	0.0247554
TRPC4	BRD3	-0.0647172	0.0389701	0.0721527
TRPC4	BRD4	0.026829	0.392489	0.490329
TRPC4	CCND1	-0.0516488	0.0995605	0.159738
TRPC4	CCND2	0.0541517	0.084183	0.138424
TRPC4	CCND3	0.0579429	0.0646002	0.111719
TRPC4	CCNE1	-0.0953825	0.00231527	0.00637957
TRPC4	CDH1	-0.190703	8.5972e-10	8.30244e-09
TRPC4	CDK4	0.0282293	0.368249	0.466366
TRPC4	CDK6	0.0423399	0.177065	0.257104
TRPC4	CDKN1B	-0.108931	0.000498311	0.00161262
TRPC4	CDKN2A	-0.00506861	0.871682	0.911223
TRPC4	CDKN2B	-0.0122926	0.695248	0.770191
TRPC4	CREBBP	-0.0466107	0.13724	0.20733
TRPC4	CRKL	-0.0921997	0.0032359	0.00832087
TRPC4	CTLA4	0.172653	2.9633e-08	2.20941e-07
TRPC4	CTNNB1	-0.11616	0.00020382	0.000727722
TRPC4	DDR2	0.21472	4.40981e-12	6.32766e-11
TRPC4	DNMT3A	-0.0432226	0.168199	0.246583
TRPC4	EGFR	0.0148793	0.635368	0.717702
TRPC4	EPHA3	0.082241	0.00865941	0.0197554
TRPC4	EPHA5	0.162412	1.88641e-07	1.24209e-06
TRPC4	ERBB2	-0.0617105	0.049022	0.0878238
TRPC4	ERBB3	-0.122836	8.51998e-05	0.000336158
TRPC4	ERBB4	0.0734916	0.0190209	0.0389377
TRPC4	ERG	0.152298	1.05143e-06	6.1156e-06
TRPC4	ESR1	0.113235	0.000294482	0.00100315
TRPC4	ETV1	0.0705729	0.0243381	0.0482711
TRPC4	ETV4	-0.126627	5.0883e-05	0.000210307
TRPC4	ETV5	-0.0269454	0.390438	0.488167
TRPC4	ETV6	-0.07063	0.024223	0.0480982
TRPC4	EWSR1	-0.13949	7.93329e-06	3.82457e-05
TRPC4	EZH2	0.0206542	0.510374	0.605235
TRPC4	FBXW7	-0.0492852	0.116062	0.180871
TRPC4	FGFR1	0.180296	6.91286e-09	5.69889e-08
TRPC4	FGFR2	-0.0386699	0.217668	0.304156
TRPC4	FGFR3	-0.118281	0.000155229	0.000573764
TRPC4	FLT3	0.107293	0.000605798	0.0019317
TRPC4	GNA11	0.0134687	0.667758	0.747417
TRPC4	GNAQ	-0.00671582	0.830535	0.880617
TRPC4	GNAS	0.00660797	0.833217	0.88223
TRPC4	HRAS	0.000712901	0.981875	0.986544
TRPC4	IDH1	-0.0943978	0.00257063	0.00690327
TRPC4	IDH2	0.0572894	0.0676789	0.115828
TRPC4	IGF1R	-0.0691834	0.0272926	0.0532547
TRPC4	JAK2	-0.0294236	0.348325	0.446526
TRPC4	JAK3	0.0595419	0.0575511	0.100905
TRPC4	KDR	0.134172	1.7463e-05	7.84673e-05
TRPC4	KIT	0.0704195	0.0246501	0.048787
TRPC4	KRAS	-0.0908923	0.00370235	0.00936984
TRPC4	MAP2K1	-0.0219542	0.484118	0.579341
TRPC4	MAP2K2	0.0809316	0.00978661	0.0219387
TRPC4	MAP2K4	-0.0492352	0.116433	0.181263
TRPC4	MCL1	-0.103231	0.000972149	0.00293381
TRPC4	MDM2	-0.0198182	0.527645	0.621648
TRPC4	MDM4	-0.0435286	0.165204	0.243286
TRPC4	MEN1	-0.0938366	0.00272744	0.00721467
TRPC4	MET	-0.0467982	0.135665	0.205524
TRPC4	MITF	-0.00177091	0.954996	0.967399
TRPC4	MLH1	0.0227019	0.469353	0.565153
TRPC4	MLL	0.0344852	0.271653	0.364842
TRPC4	MPL	0.0430759	0.169648	0.24823
TRPC4	MSH2	-0.0294823	0.347365	0.44567
TRPC4	MSH6	-0.000477889	0.98785	0.991435
TRPC4	MTOR	-0.0101097	0.747321	0.813935
TRPC4	MYC	-0.0279223	0.373482	0.471408
TRPC4	NF1	-0.0781743	0.012596	0.0273107
TRPC4	NF2	0.0260447	0.406479	0.50511
TRPC4	NFKBIA	-0.0170076	0.587805	0.675266
TRPC4	NOTCH1	0.014607	0.641569	0.72337
TRPC4	NOTCH2	0.0798953	0.0107694	0.0238259
TRPC4	NPM1	-0.0132382	0.673113	0.751416
TRPC4	NRAS	0.0793951	0.0112744	0.0247554
TRPC4	NTRK3	0.115605	0.0002187	0.00077269
TRPC4	PDCD1	0.160864	2.47132e-07	1.59274e-06
TRPC4	PDGFRA	0.129056	3.62915e-05	0.000152907
TRPC4	PDGFRB	0.21249	7.39697e-12	1.0228e-10
TRPC4	PIK3CA	-0.0762334	0.0149799	0.0316012
TRPC4	PIK3R1	0.0163594	0.602116	0.688068
TRPC4	PTCH1	-0.0256832	0.413027	0.512618
TRPC4	PTEN	0.0276843	0.37757	0.475204
TRPC4	RAF1	0.04125	0.188486	0.270814
TRPC4	RARA	-0.0148481	0.636079	0.717979
TRPC4	RB1	-0.00107146	0.972762	0.980173
TRPC4	RET	0.0581694	0.0635606	0.110235
TRPC4	ROS1	-0.0243136	0.43839	0.537302
TRPC4	RUNX1	-0.0344023	0.272808	0.366232
TRPC4	SMAD2	0.0428393	0.172007	0.25156
TRPC4	SMAD4	0.0682302	0.0294938	0.0569291
TRPC4	SMARCA4	-0.00418649	0.893868	0.92614
TRPC4	SMARCB1	-0.014059	0.654125	0.735619
TRPC4	SMO	0.0407796	0.193581	0.275689
TRPC4	STK11	-0.0476042	0.12905	0.197108
TRPC4	SYK	-0.12381	7.47383e-05	0.000300733
TRPC4	TET2	-0.0706886	0.0241052	0.0478954
TRPC4	TMPRSS2	-0.054909	0.0799283	0.132575
TRPC4	TP53	0.0307525	0.326978	0.423442
TRPC4	TSC1	-0.0270582	0.388457	0.486291
TRPC4	TSC2	-0.0409963	0.191222	0.272841
TRPC4	VHL	-0.0410158	0.19101	0.272801
TRPC4	WT1	0.0982735	0.00169366	0.00483768
TRPC4	XPO1	-0.0633929	0.0431587	0.0785221
TRPC5	ABL1	-0.0664826	0.0339268	0.0639042
TRPC5	AKT1	-0.0840399	0.00730002	0.0171084
TRPC5	AKT2	0.0762215	0.0149957	0.0316125
TRPC5	AKT3	0.0114133	0.716067	0.788945
TRPC5	ALK	0.120972	0.000109178	0.000417236
TRPC5	AR	0.0972492	0.00189382	0.00532439
TRPC5	ARAF	0.0652122	0.0374956	0.0697197
TRPC5	ASXL1	0.0858921	0.00610321	0.0146074
TRPC5	ATM	0.0856374	0.00625658	0.0149392
TRPC5	ATR	-0.00478049	0.878919	0.916896
TRPC5	AURKA	-0.096759	0.00199708	0.00558376
TRPC5	BAP1	0.139085	8.43316e-06	4.03995e-05
TRPC5	BCL2	0.107705	0.000576886	0.00184725
TRPC5	BRAF	0.175687	1.67552e-08	1.31027e-07
TRPC5	BRCA1	0.0776034	0.0132597	0.0284859
TRPC5	BRD2	0.0552757	0.0779319	0.129901
TRPC5	BRD3	-0.000363335	0.990762	0.993702
TRPC5	BRD4	0.0452435	0.149159	0.222968
TRPC5	CCND1	-0.158244	3.88026e-07	2.454e-06
TRPC5	CCND2	0.102732	0.00102911	0.00307824
TRPC5	CCND3	0.0947646	0.00247264	0.00670986
TRPC5	CCNE1	0.0318584	0.309874	0.405728
TRPC5	CDH1	-0.0631906	0.0438311	0.079555
TRPC5	CDK4	-0.0890799	0.00445011	0.0110689
TRPC5	CDK6	0.0663777	0.0342099	0.0642784
TRPC5	CDKN1B	0.0104533	0.73904	0.80939
TRPC5	CDKN2A	0.0237858	0.448398	0.546924
TRPC5	CDKN2B	0.00574739	0.854678	0.899442
TRPC5	CREBBP	0.0292045	0.351929	0.450197
TRPC5	CRKL	0.0552433	0.0781068	0.13005
TRPC5	CTLA4	0.170199	4.66529e-08	3.39517e-07
TRPC5	CTNNB1	-0.119749	0.000128243	0.000484014
TRPC5	DDR2	-0.0679353	0.0302049	0.058154
TRPC5	DNMT3A	0.0957306	0.0022307	0.0061689
TRPC5	EGFR	-0.15042	1.42925e-06	8.12668e-06
TRPC5	EPHA3	0.0571119	0.068536	0.11693
TRPC5	EPHA5	-0.00239603	0.939137	0.957712
TRPC5	ERBB2	-0.082448	0.00849223	0.0194969
TRPC5	ERBB3	-0.0951438	0.00237496	0.00650868
TRPC5	ERBB4	0.160955	2.43243e-07	1.57435e-06
TRPC5	ERG	0.252478	4.44089e-16	1.25085e-14
TRPC5	ESR1	0.19627	2.68357e-10	2.7957e-09
TRPC5	ETV1	-0.00570229	0.855806	0.899883
TRPC5	ETV4	0.00410852	0.895834	0.927311
TRPC5	ETV5	-0.0370551	0.237508	0.326185
TRPC5	ETV6	0.127812	4.31804e-05	0.000179692
TRPC5	EWSR1	0.0420481	0.180071	0.26097
TRPC5	EZH2	0.157093	4.71986e-07	2.94889e-06
TRPC5	FBXW7	0.105756	0.000725895	0.00226015
TRPC5	FGFR1	-0.0327251	0.296889	0.391816
TRPC5	FGFR2	-0.0401473	0.200585	0.284465
TRPC5	FGFR3	-0.0673241	0.0317259	0.0602812
TRPC5	FLT3	0.0166573	0.595521	0.682422
TRPC5	GNA11	-0.144739	3.53821e-06	1.83673e-05
TRPC5	GNAQ	-0.141562	5.78771e-06	2.891e-05
TRPC5	GNAS	-0.0933922	0.00285772	0.00749933
TRPC5	HRAS	-0.120991	0.00010891	0.000416735
TRPC5	IDH1	-0.11556	0.000219947	0.000776194
TRPC5	IDH2	0.078281	0.0124752	0.0270875
TRPC5	IGF1R	-0.122806	8.55345e-05	0.000336674
TRPC5	JAK2	0.0713684	0.0227746	0.0455792
TRPC5	JAK3	0.23831	1.28786e-14	2.92363e-13
TRPC5	KDR	0.20914	1.59153e-11	2.01726e-10
TRPC5	KIT	0.109514	0.000464538	0.00151298
TRPC5	KRAS	0.0930576	0.00295954	0.00772798
TRPC5	MAP2K1	-0.01393	0.657095	0.737868
TRPC5	MAP2K2	0.0521631	0.0962308	0.154814
TRPC5	MAP2K4	0.0574675	0.0668284	0.114854
TRPC5	MCL1	-0.0183185	0.559352	0.650937
TRPC5	MDM2	0.0598217	0.0563856	0.0990902
TRPC5	MDM4	0.0889114	0.00452615	0.0112396
TRPC5	MEN1	-0.0388025	0.216093	0.302372
TRPC5	MET	-0.146011	2.89658e-06	1.54045e-05
TRPC5	MITF	-0.144931	3.4331e-06	1.79133e-05
TRPC5	MLH1	0.0888324	0.0045622	0.0113199
TRPC5	MLL	0.0820314	0.00883168	0.0200792
TRPC5	MPL	0.0989354	0.00157486	0.0045281
TRPC5	MSH2	-0.0207609	0.508191	0.603638
TRPC5	MSH6	0.037327	0.234081	0.322967
TRPC5	MTOR	0.0933391	0.00287366	0.00752944
TRPC5	MYC	0.0535786	0.087523	0.142668
TRPC5	NF1	-0.00707492	0.821623	0.873813
TRPC5	NF2	-0.0274034	0.38243	0.479733
TRPC5	NFKBIA	-0.00589078	0.851094	0.897099
TRPC5	NOTCH1	0.0576752	0.0658471	0.113617
TRPC5	NOTCH2	-0.115834	0.000212443	0.000754084
TRPC5	NPM1	0.0390278	0.213437	0.299205
TRPC5	NRAS	7.83202e-05	0.998009	0.998994
TRPC5	NTRK3	0.23965	9.32587e-15	2.18225e-13
TRPC5	PDCD1	0.198265	1.75314e-10	1.87783e-09
TRPC5	PDGFRA	0.0950643	0.00239514	0.00655806
TRPC5	PDGFRB	0.122248	9.21694e-05	0.000359461
TRPC5	PIK3CA	0.0412353	0.188644	0.270814
TRPC5	PIK3R1	0.103194	0.000976246	0.00294325
TRPC5	PTCH1	0.0478823	0.126826	0.194165
TRPC5	PTEN	0.0990123	0.00156158	0.00450267
TRPC5	RAF1	0.0664232	0.0340868	0.0640866
TRPC5	RARA	0.119218	0.000137456	0.000514319
TRPC5	RB1	0.0475688	0.129335	0.197409
TRPC5	RET	0.201595	8.52938e-11	9.50416e-10
TRPC5	ROS1	0.0995237	0.00147575	0.00427547
TRPC5	RUNX1	0.0159137	0.612049	0.697584
TRPC5	SMAD2	0.0487929	0.119754	0.185485
TRPC5	SMAD4	0.0914964	0.00347972	0.00886541
TRPC5	SMARCA4	0.100615	0.00130702	0.0038267
TRPC5	SMARCB1	0.108472	0.000526496	0.00169841
TRPC5	SMO	-0.0984892	0.00165408	0.00473712
TRPC5	STK11	0.134918	1.56611e-05	7.10002e-05
TRPC5	SYK	0.0702421	0.0250153	0.0494359
TRPC5	TET2	0.0879671	0.0049744	0.0122132
TRPC5	TMPRSS2	0.0238205	0.447738	0.546637
TRPC5	TP53	0.0982255	0.0017026	0.00485863
TRPC5	TSC1	0.0534331	0.0883877	0.143663
TRPC5	TSC2	-0.0345846	0.270273	0.363632
TRPC5	VHL	0.0587304	0.0610442	0.106477
TRPC5	WT1	0.0494141	0.115109	0.180086
TRPC5	XPO1	-0.0475203	0.129726	0.197808
TRPC6	ABL1	-0.0901399	0.00399772	0.0100025
TRPC6	AKT1	-0.0627602	0.0452905	0.0817163
TRPC6	AKT2	-0.00995605	0.751034	0.817112
TRPC6	AKT3	-0.0186911	0.551389	0.644629
TRPC6	ALK	0.0752783	0.0162925	0.0339698
TRPC6	AR	0.0374228	0.232883	0.321709
TRPC6	ARAF	0.048927	0.11874	0.184383
TRPC6	ASXL1	0.0313359	0.31788	0.413465
TRPC6	ATM	0.0493257	0.115761	0.18068
TRPC6	ATR	0.0393063	0.210185	0.295464
TRPC6	AURKA	0.00839999	0.788941	0.845854
TRPC6	BAP1	0.0091613	0.770326	0.833428
TRPC6	BCL2	0.0606435	0.0530761	0.0940347
TRPC6	BRAF	-0.0279139	0.373624	0.471408
TRPC6	BRCA1	0.0678919	0.0303109	0.0582107
TRPC6	BRD2	0.0130742	0.676933	0.75485
TRPC6	BRD3	-0.0532513	0.0894774	0.145246
TRPC6	BRD4	0.0204268	0.515043	0.608923
TRPC6	CCND1	-0.0676008	0.0310294	0.0593435
TRPC6	CCND2	0.0876808	0.00511805	0.0125355
TRPC6	CCND3	0.0361159	0.249618	0.340358
TRPC6	CCNE1	-0.0432774	0.16766	0.246011
TRPC6	CDH1	-0.0493784	0.115373	0.180259
TRPC6	CDK4	0.0160217	0.609635	0.695354
TRPC6	CDK6	-0.0318185	0.31048	0.406229
TRPC6	CDKN1B	0.0385735	0.218819	0.305623
TRPC6	CDKN2A	0.00375466	0.904761	0.9322
TRPC6	CDKN2B	-0.0449491	0.151825	0.226176
TRPC6	CREBBP	0.0230755	0.46207	0.558449
TRPC6	CRKL	0.0552117	0.0782773	0.130262
TRPC6	CTLA4	0.151914	1.11989e-06	6.46436e-06
TRPC6	CTNNB1	-0.0806044	0.0100879	0.0224987
TRPC6	DDR2	-0.0382438	0.222785	0.310592
TRPC6	DNMT3A	0.0536697	0.0869848	0.141957
TRPC6	EGFR	-0.0510538	0.103527	0.164971
TRPC6	EPHA3	-0.000779522	0.980182	0.985715
TRPC6	EPHA5	0.0015319	0.961065	0.970638
TRPC6	ERBB2	-0.0924721	0.00314568	0.00811634
TRPC6	ERBB3	-0.077817	0.0130079	0.0280241
TRPC6	ERBB4	0.120932	0.000109762	0.000418839
TRPC6	ERG	0.174877	1.95282e-08	1.51543e-07
TRPC6	ESR1	0.164834	1.23001e-07	8.37068e-07
TRPC6	ETV1	-0.00791419	0.800883	0.856039
TRPC6	ETV4	-0.0524998	0.0940987	0.151936
TRPC6	ETV5	-0.0574053	0.0671246	0.115233
TRPC6	ETV6	0.0180865	0.564339	0.654736
TRPC6	EWSR1	0.0246879	0.431371	0.531698
TRPC6	EZH2	0.140459	6.84943e-06	3.36607e-05
TRPC6	FBXW7	0.0980095	0.0017433	0.00496082
TRPC6	FGFR1	-0.0121711	0.698111	0.772556
TRPC6	FGFR2	0.0197804	0.528432	0.622335
TRPC6	FGFR3	-0.0773819	0.0135254	0.0289952
TRPC6	FLT3	0.0494049	0.115177	0.180086
TRPC6	GNA11	-0.091997	0.00330452	0.00847584
TRPC6	GNAQ	-0.0880255	0.00494557	0.0121522
TRPC6	GNAS	-0.0750783	0.0165799	0.0345215
TRPC6	HRAS	-0.0298719	0.341027	0.43888
TRPC6	IDH1	-0.114343	0.000256415	0.00088914
TRPC6	IDH2	0.0234595	0.45465	0.552997
TRPC6	IGF1R	-0.0912448	0.00357093	0.00908907
TRPC6	JAK2	-0.0433795	0.166658	0.245034
TRPC6	JAK3	0.1123	0.000330661	0.00111023
TRPC6	KDR	0.0778736	0.0129418	0.0279411
TRPC6	KIT	0.0860411	0.00601504	0.0144646
TRPC6	KRAS	0.106781	0.000643581	0.00203657
TRPC6	MAP2K1	0.0574408	0.0669555	0.115008
TRPC6	MAP2K2	0.0450443	0.150959	0.225327
TRPC6	MAP2K4	0.0226957	0.469474	0.565153
TRPC6	MCL1	-0.0119198	0.704048	0.777822
TRPC6	MDM2	0.0563287	0.0724232	0.121921
TRPC6	MDM4	0.0786742	0.0120391	0.0262342
TRPC6	MEN1	0.0456447	0.145582	0.21805
TRPC6	MET	-0.06359	0.0425122	0.0775778
TRPC6	MITF	-0.119232	0.000137197	0.000514299
TRPC6	MLH1	0.0602379	0.0546889	0.0964426
TRPC6	MLL	0.132369	2.26682e-05	9.80893e-05
TRPC6	MPL	0.160562	2.60417e-07	1.67482e-06
TRPC6	MSH2	0.0654798	0.0367183	0.0684838
TRPC6	MSH6	0.0738778	0.0183995	0.0378185
TRPC6	MTOR	0.034247	0.274979	0.368211
TRPC6	MYC	0.00399026	0.898815	0.928735
TRPC6	NF1	-0.048108	0.125044	0.192016
TRPC6	NF2	-0.085895	0.00610145	0.0146074
TRPC6	NFKBIA	0.0437433	0.163127	0.241006
TRPC6	NOTCH1	0.0376279	0.230329	0.318627
TRPC6	NOTCH2	-0.0743135	0.0177197	0.0365943
TRPC6	NPM1	0.0750351	0.0166424	0.034628
TRPC6	NRAS	0.0255584	0.415301	0.514601
TRPC6	NTRK3	0.104462	0.000843758	0.0025822
TRPC6	PDCD1	0.144909	3.44529e-06	1.79462e-05
TRPC6	PDGFRA	0.0606283	0.0531359	0.0940858
TRPC6	PDGFRB	0.0825326	0.00842478	0.0193566
TRPC6	PIK3CA	0.0323091	0.303075	0.398903
TRPC6	PIK3R1	0.113781	0.000275121	0.000944604
TRPC6	PTCH1	0.0410096	0.191077	0.272801
TRPC6	PTEN	0.0776092	0.0132528	0.0284859
TRPC6	RAF1	0.101964	0.00112294	0.00332294
TRPC6	RARA	0.0212984	0.49727	0.592517
TRPC6	RB1	0.0634545	0.042956	0.0782467
TRPC6	RET	0.08873	0.00460929	0.0114274
TRPC6	ROS1	0.120858	0.000110838	0.000421831
TRPC6	RUNX1	-0.0285641	0.362593	0.460994
TRPC6	SMAD2	-0.024615	0.432733	0.532861
TRPC6	SMAD4	0.08462	0.00690432	0.0162813
TRPC6	SMARCA4	0.0616898	0.0490981	0.0878807
TRPC6	SMARCB1	0.0873166	0.00530615	0.0129317
TRPC6	SMO	-0.127026	4.8157e-05	0.000199583
TRPC6	STK11	0.106243	0.000685621	0.00214795
TRPC6	SYK	0.0977241	0.00179846	0.00508449
TRPC6	TET2	0.0296829	0.344091	0.441843
TRPC6	TMPRSS2	0.0153359	0.625029	0.708661
TRPC6	TP53	0.0602229	0.0547493	0.0964933
TRPC6	TSC1	-0.0192666	0.5392	0.633544
TRPC6	TSC2	0.0432705	0.167728	0.246011
TRPC6	VHL	-0.00452856	0.885254	0.920195
TRPC6	WT1	0.0250469	0.4247	0.524964
TRPC6	XPO1	0.0016903	0.957043	0.968505
TRPC7	ABL1	0.0187155	0.550869	0.644629
TRPC7	AKT1	0.0319922	0.307845	0.404346
TRPC7	AKT2	0.0777728	0.0130597	0.0281157
TRPC7	AKT3	-0.0347526	0.267951	0.360827
TRPC7	ALK	0.0697135	0.0261309	0.0513171
TRPC7	AR	0.0692301	0.0271885	0.0530857
TRPC7	ARAF	0.0220951	0.481315	0.577482
TRPC7	ASXL1	-0.0183478	0.558724	0.650455
TRPC7	ATM	-0.0251991	0.421891	0.522128
TRPC7	ATR	-0.061368	0.050294	0.0896275
TRPC7	AURKA	-0.0402042	0.199947	0.283694
TRPC7	BAP1	0.0249375	0.426727	0.526401
TRPC7	BCL2	0.043526	0.16523	0.243286
TRPC7	BRAF	0.0183759	0.558123	0.650253
TRPC7	BRCA1	-0.0113627	0.717274	0.789626
TRPC7	BRD2	0.0617244	0.0489709	0.0877841
TRPC7	BRD3	0.0255808	0.414892	0.514304
TRPC7	BRD4	0.091035	0.00364865	0.00925704
TRPC7	CCND1	-0.0711163	0.0232605	0.0463989
TRPC7	CCND2	0.0157542	0.61562	0.701392
TRPC7	CCND3	-6.1935e-06	0.999843	0.999843
TRPC7	CCNE1	-0.0377282	0.229089	0.317489
TRPC7	CDH1	0.00183117	0.953467	0.966493
TRPC7	CDK4	0.0102224	0.744603	0.812732
TRPC7	CDK6	-0.00847646	0.787065	0.845073
TRPC7	CDKN1B	0.00425977	0.892022	0.924542
TRPC7	CDKN2A	-0.00527985	0.866384	0.90818
TRPC7	CDKN2B	-0.0384921	0.219792	0.306701
TRPC7	CREBBP	0.0411273	0.189806	0.271968
TRPC7	CRKL	0.0400185	0.202035	0.286255
TRPC7	CTLA4	0.145856	2.96859e-06	1.57051e-05
TRPC7	CTNNB1	-0.0757358	0.0156516	0.0327908
TRPC7	DDR2	-0.0478955	0.126721	0.194102
TRPC7	DNMT3A	0.0181955	0.561993	0.652512
TRPC7	EGFR	-0.02762	0.378679	0.476205
TRPC7	EPHA3	0.0186006	0.553317	0.646302
TRPC7	EPHA5	0.0392431	0.210921	0.296224
TRPC7	ERBB2	0.041035	0.190803	0.272801
TRPC7	ERBB3	0.0156704	0.617499	0.702743
TRPC7	ERBB4	0.0691018	0.0274754	0.0534742
TRPC7	ERG	0.193893	4.43072e-10	4.458e-09
TRPC7	ESR1	0.139765	7.61051e-06	3.68649e-05
TRPC7	ETV1	-0.0413773	0.187125	0.269651
TRPC7	ETV4	-0.01561	0.618855	0.703497
TRPC7	ETV5	-0.0198449	0.527087	0.621473
TRPC7	ETV6	0.0077441	0.805075	0.859312
TRPC7	EWSR1	-0.00648114	0.836372	0.884339
TRPC7	EZH2	0.0139968	0.655556	0.736411
TRPC7	FBXW7	0.0319677	0.308216	0.404484
TRPC7	FGFR1	-0.00627324	0.84155	0.888579
TRPC7	FGFR2	0.0014928	0.962058	0.971187
TRPC7	FGFR3	-0.0103624	0.741228	0.810793
TRPC7	FLT3	0.0802022	0.0104696	0.0232811
TRPC7	GNA11	-0.0421551	0.178964	0.259737
TRPC7	GNAQ	-0.0353616	0.259651	0.35058
TRPC7	GNAS	-0.0128367	0.682478	0.759571
TRPC7	HRAS	0.0460364	0.142154	0.213864
TRPC7	IDH1	0.0243504	0.437697	0.536715
TRPC7	IDH2	0.074501	0.0174342	0.0360781
TRPC7	IGF1R	-0.0244325	0.436154	0.536073
TRPC7	JAK2	-0.0706973	0.0240877	0.047892
TRPC7	JAK3	0.142461	5.04061e-06	2.55134e-05
TRPC7	KDR	0.061008	0.0516607	0.0917942
TRPC7	KIT	0.0536906	0.0868622	0.141909
TRPC7	KRAS	0.0208076	0.507237	0.603055
TRPC7	MAP2K1	-0.0353616	0.259651	0.35058
TRPC7	MAP2K2	0.0456984	0.145109	0.217449
TRPC7	MAP2K4	-0.01011	0.747314	0.813935
TRPC7	MCL1	-0.0162183	0.605252	0.690873
TRPC7	MDM2	0.050616	0.106525	0.168864
TRPC7	MDM4	0.0977449	0.0017944	0.00507773
TRPC7	MEN1	0.0886771	0.00463384	0.0114789
TRPC7	MET	-0.0328278	0.295375	0.390326
TRPC7	MITF	-0.0479903	0.125971	0.193147
TRPC7	MLH1	-0.0171435	0.584826	0.672605
TRPC7	MLL	0.0502835	0.108847	0.171651
TRPC7	MPL	0.145986	2.90838e-06	1.54403e-05
TRPC7	MSH2	0.000950768	0.975829	0.982938
TRPC7	MSH6	-0.0127574	0.684335	0.76115
TRPC7	MTOR	-0.0235429	0.453049	0.55127
TRPC7	MYC	0.00936753	0.765306	0.828786
TRPC7	NF1	0.0364029	0.245872	0.335852
TRPC7	NF2	-0.0427755	0.172647	0.252058
TRPC7	NFKBIA	-0.0375994	0.230683	0.318972
TRPC7	NOTCH1	0.087865	0.00502521	0.0123181
TRPC7	NOTCH2	-0.0772257	0.0137157	0.0292999
TRPC7	NPM1	0.00379786	0.90367	0.931852
TRPC7	NRAS	-0.0679266	0.0302261	0.0581581
TRPC7	NTRK3	0.135276	1.48613e-05	6.7778e-05
TRPC7	PDCD1	0.151624	1.17439e-06	6.75327e-06
TRPC7	PDGFRA	0.0271628	0.386625	0.484396
TRPC7	PDGFRB	0.0311907	0.320129	0.41575
TRPC7	PIK3CA	-0.0502915	0.108791	0.171651
TRPC7	PIK3R1	-0.028071	0.37094	0.468994
TRPC7	PTCH1	0.0579149	0.0647297	0.111879
TRPC7	PTEN	0.0499686	0.111084	0.174724
TRPC7	RAF1	-8.13459e-05	0.997932	0.998994
TRPC7	RARA	0.0207859	0.507679	0.603266
TRPC7	RB1	-0.0420612	0.179935	0.260898
TRPC7	RET	0.088397	0.00476561	0.011767
TRPC7	ROS1	0.125446	5.98436e-05	0.000244355
TRPC7	RUNX1	-0.00720832	0.818317	0.871001
TRPC7	SMAD2	-0.0177648	0.571289	0.660784
TRPC7	SMAD4	-0.029408	0.348581	0.446666
TRPC7	SMARCA4	0.0486251	0.121034	0.187086
TRPC7	SMARCB1	0.0944952	0.00254427	0.0068614
TRPC7	SMO	-0.00877141	0.779843	0.840044
TRPC7	STK11	0.0669127	0.032786	0.0619473
TRPC7	SYK	0.102249	0.0010872	0.0032266
TRPC7	TET2	-0.0121659	0.698236	0.772556
TRPC7	TMPRSS2	0.0775672	0.0133028	0.0285583
TRPC7	TP53	0.0667188	0.033296	0.0628328
TRPC7	TSC1	0.0936643	0.00277728	0.00732739
TRPC7	TSC2	0.0471998	0.132337	0.201184
TRPC7	VHL	0.0699486	0.0256294	0.0504953
TRPC7	WT1	0.00705991	0.821994	0.873813
TRPC7	XPO1	-0.038194	0.223387	0.311004
TRPM1	ABL1	-0.0524574	0.0943653	0.152286
TRPM1	AKT1	-0.0647026	0.0390143	0.0721907
TRPM1	AKT2	0.133701	1.87018e-05	8.34179e-05
TRPM1	AKT3	0.0702981	0.0248995	0.0492485
TRPM1	ALK	0.313377	0	0
TRPM1	AR	0.120221	0.000120541	0.000457213
TRPM1	ARAF	0.0339249	0.279522	0.373105
TRPM1	ASXL1	0.0375757	0.230978	0.319234
TRPM1	ATM	0.21217	7.96319e-12	1.09611e-10
TRPM1	ATR	-0.0558384	0.0749471	0.125683
TRPM1	AURKA	-0.0613866	0.0502242	0.0895558
TRPM1	BAP1	0.176898	1.33075e-08	1.0542e-07
TRPM1	BCL2	0.322113	0	0
TRPM1	BRAF	0.0832707	0.00785597	0.0182985
TRPM1	BRCA1	0.0544867	0.0822786	0.135807
TRPM1	BRD2	0.117272	0.000176795	0.000639489
TRPM1	BRD3	-0.10473	0.000818004	0.0025135
TRPM1	BRD4	0.133211	2.00767e-05	8.83838e-05
TRPM1	CCND1	-0.199295	1.40465e-10	1.53152e-09
TRPM1	CCND2	0.0188482	0.548048	0.642204
TRPM1	CCND3	0.097268	0.00188996	0.00531847
TRPM1	CCNE1	0.0246598	0.431897	0.53213
TRPM1	CDH1	-0.136221	1.29308e-05	5.98713e-05
TRPM1	CDK4	-0.0102443	0.744073	0.812732
TRPM1	CDK6	0.0358081	0.253679	0.344505
TRPM1	CDKN1B	-0.0606708	0.0529689	0.0939542
TRPM1	CDKN2A	0.0463896	0.139116	0.209812
TRPM1	CDKN2B	0.000527995	0.986576	0.990483
TRPM1	CREBBP	0.00891103	0.776431	0.837258
TRPM1	CRKL	0.0493023	0.115935	0.180766
TRPM1	CTLA4	0.361086	0	0
TRPM1	CTNNB1	-0.0796284	0.0110363	0.0243632
TRPM1	DDR2	0.0250199	0.425201	0.525289
TRPM1	DNMT3A	0.00760284	0.808561	0.86273
TRPM1	EGFR	-0.279993	0	0
TRPM1	EPHA3	0.211013	1.03859e-11	1.38531e-10
TRPM1	EPHA5	0.148068	2.08855e-06	1.13453e-05
TRPM1	ERBB2	-0.122026	9.49307e-05	0.000368811
TRPM1	ERBB3	0.0909809	0.00366892	0.0093007
TRPM1	ERBB4	0.116169	0.000203574	0.000727722
TRPM1	ERG	0.240662	7.10543e-15	1.70195e-13
TRPM1	ESR1	0.202877	6.44191e-11	7.39483e-10
TRPM1	ETV1	0.075718	0.0156761	0.0328195
TRPM1	ETV4	0.00519126	0.868605	0.909462
TRPM1	ETV5	0.0599648	0.0557976	0.0981134
TRPM1	ETV6	-0.00882106	0.778629	0.839331
TRPM1	EWSR1	-0.00378177	0.904076	0.931955
TRPM1	EZH2	0.052682	0.0929614	0.15018
TRPM1	FBXW7	0.023385	0.456085	0.554418
TRPM1	FGFR1	-0.0101885	0.74542	0.813332
TRPM1	FGFR2	-0.0671225	0.0322416	0.0611465
TRPM1	FGFR3	-0.135546	1.4283e-05	6.53367e-05
TRPM1	FLT3	0.294191	0	0
TRPM1	GNA11	-0.209226	1.56062e-11	1.99471e-10
TRPM1	GNAQ	-0.177519	1.18187e-08	9.43637e-08
TRPM1	GNAS	-0.0197029	0.530048	0.623755
TRPM1	HRAS	-0.0903448	0.00391524	0.00982686
TRPM1	IDH1	-0.0646601	0.0391435	0.0723418
TRPM1	IDH2	0.0928771	0.00301582	0.00785129
TRPM1	IGF1R	-0.0763429	0.0148355	0.0313618
TRPM1	JAK2	0.0397083	0.205556	0.290567
TRPM1	JAK3	0.260894	0	0
TRPM1	KDR	0.298907	0	0
TRPM1	KIT	0.150467	1.41839e-06	8.08005e-06
TRPM1	KRAS	-0.0414257	0.186609	0.269036
TRPM1	MAP2K1	-0.0637406	0.0420239	0.076825
TRPM1	MAP2K2	0.119505	0.000132393	0.000498441
TRPM1	MAP2K4	-0.105606	0.000738784	0.00229325
TRPM1	MCL1	-0.102708	0.0010319	0.00308051
TRPM1	MDM2	0.099794	0.00143217	0.00416375
TRPM1	MDM4	0.204528	4.475e-11	5.27634e-10
TRPM1	MEN1	0.046722	0.136303	0.206183
TRPM1	MET	-0.214495	4.64806e-12	6.6072e-11
TRPM1	MITF	-0.0185941	0.553457	0.646302
TRPM1	MLH1	0.163874	1.45823e-07	9.83581e-07
TRPM1	MLL	0.0590184	0.0597851	0.104401
TRPM1	MPL	0.182385	4.59353e-09	3.92515e-08
TRPM1	MSH2	-0.0109575	0.726945	0.798327
TRPM1	MSH6	-0.0220464	0.482283	0.578283
TRPM1	MTOR	0.104378	0.000852031	0.00259707
TRPM1	MYC	0.08299	0.0080681	0.0186924
TRPM1	NF1	-0.129868	3.23727e-05	0.00013695
TRPM1	NF2	0.022617	0.471016	0.566337
TRPM1	NFKBIA	-0.166206	9.6282e-08	6.67175e-07
TRPM1	NOTCH1	0.0555791	0.0763107	0.127478
TRPM1	NOTCH2	-0.0733153	0.0193105	0.0394245
TRPM1	NPM1	0.0774021	0.013501	0.0289634
TRPM1	NRAS	-0.0629875	0.0445147	0.0806995
TRPM1	NTRK3	0.171505	3.66717e-08	2.72086e-07
TRPM1	PDCD1	0.285326	0	0
TRPM1	PDGFRA	0.178033	1.07083e-08	8.61763e-08
TRPM1	PDGFRB	-0.0773059	0.0136177	0.0291727
TRPM1	PIK3CA	0.0174358	0.578438	0.667276
TRPM1	PIK3R1	0.0997882	0.00143309	0.00416375
TRPM1	PTCH1	0.112516	0.000321967	0.00108223
TRPM1	PTEN	0.0695739	0.0264326	0.0518092
TRPM1	RAF1	0.0609051	0.0520573	0.0924449
TRPM1	RARA	0.0629952	0.0444886	0.0806995
TRPM1	RB1	0.0502559	0.109042	0.171868
TRPM1	RET	-0.0216698	0.489797	0.584758
TRPM1	ROS1	0.0460276	0.14223	0.213872
TRPM1	RUNX1	-0.0506358	0.106388	0.168799
TRPM1	SMAD2	0.118128	0.000158333	0.000581792
TRPM1	SMAD4	0.0664529	0.0340066	0.0639974
TRPM1	SMARCA4	0.0852893	0.00647178	0.0153686
TRPM1	SMARCB1	0.139969	7.37824e-06	3.59113e-05
TRPM1	SMO	0.0136417	0.663752	0.743917
TRPM1	STK11	0.00654927	0.834677	0.883348
TRPM1	SYK	0.0655503	0.0365161	0.0681616
TRPM1	TET2	-0.0215507	0.492186	0.58738
TRPM1	TMPRSS2	0.0649616	0.0382362	0.0710101
TRPM1	TP53	0.0144913	0.644211	0.725812
TRPM1	TSC1	0.0151128	0.630071	0.712752
TRPM1	TSC2	0.00512642	0.870232	0.910414
TRPM1	VHL	0.0992748	0.00151696	0.00438232
TRPM1	WT1	0.013203	0.673933	0.752056
TRPM1	XPO1	-0.0575168	0.0665946	0.114582
TRPM2	ABL1	-0.136387	1.26162e-05	5.86829e-05
TRPM2	AKT1	0.0351892	0.261983	0.353572
TRPM2	AKT2	0.031915	0.309014	0.405182
TRPM2	AKT3	-0.134673	1.62317e-05	7.33681e-05
TRPM2	ALK	0.0489693	0.118421	0.184076
TRPM2	AR	0.026701	0.394752	0.492348
TRPM2	ARAF	0.0231825	0.459996	0.557049
TRPM2	ASXL1	-0.0860875	0.00598787	0.0144335
TRPM2	ATM	-0.0180403	0.565335	0.655393
TRPM2	ATR	0.021881	0.485575	0.580857
TRPM2	AURKA	-0.0233551	0.456661	0.554556
TRPM2	BAP1	0.0442041	0.158736	0.235319
TRPM2	BCL2	0.0505633	0.10689	0.169355
TRPM2	BRAF	0.0831004	0.00798405	0.0185118
TRPM2	BRCA1	-0.0182889	0.559987	0.651177
TRPM2	BRD2	0.00913393	0.770993	0.833428
TRPM2	BRD3	-0.0479911	0.125965	0.193147
TRPM2	BRD4	0.0100635	0.748437	0.814578
TRPM2	CCND1	-0.0164908	0.599204	0.685771
TRPM2	CCND2	0.0722577	0.0211306	0.0427105
TRPM2	CCND3	0.0363437	0.246642	0.336753
TRPM2	CCNE1	0.00369024	0.906387	0.933388
TRPM2	CDH1	0.144942	3.42736e-06	1.79133e-05
TRPM2	CDK4	-0.0156745	0.617406	0.702743
TRPM2	CDK6	0.00690751	0.825775	0.876486
TRPM2	CDKN1B	-0.0424676	0.175762	0.255577
TRPM2	CDKN2A	-0.0417624	0.183051	0.264658
TRPM2	CDKN2B	0.023687	0.450287	0.548698
TRPM2	CREBBP	-0.0552571	0.0780321	0.129996
TRPM2	CRKL	0.00825517	0.792496	0.847967
TRPM2	CTLA4	0.22197	7.89147e-13	1.29064e-11
TRPM2	CTNNB1	0.00359276	0.908849	0.93529
TRPM2	DDR2	-0.186442	2.04794e-09	1.84315e-08
TRPM2	DNMT3A	-0.0175856	0.575177	0.664018
TRPM2	EGFR	-0.0238211	0.447725	0.546637
TRPM2	EPHA3	-0.122937	8.40495e-05	0.00033205
TRPM2	EPHA5	-0.101447	0.00119045	0.00350907
TRPM2	ERBB2	0.12404	7.2444e-05	0.000291887
TRPM2	ERBB3	0.200925	9.86875e-11	1.09166e-09
TRPM2	ERBB4	0.0405171	0.196466	0.279668
TRPM2	ERG	0.186174	2.1615e-09	1.93961e-08
TRPM2	ESR1	0.152004	1.10337e-06	6.38107e-06
TRPM2	ETV1	-0.13945	7.98118e-06	3.84158e-05
TRPM2	ETV4	0.142805	4.77979e-06	2.43553e-05
TRPM2	ETV5	0.0134251	0.668771	0.748217
TRPM2	ETV6	0.118305	0.000154761	0.00057273
TRPM2	EWSR1	-0.00563696	0.85744	0.90129
TRPM2	EZH2	-0.0421289	0.179235	0.260006
TRPM2	FBXW7	0.0444258	0.156655	0.23246
TRPM2	FGFR1	-0.165156	1.16165e-07	7.98367e-07
TRPM2	FGFR2	0.0123568	0.693739	0.769552
TRPM2	FGFR3	-0.00585404	0.852012	0.897756
TRPM2	FLT3	0.19102	8.05345e-10	7.8021e-09
TRPM2	GNA11	-0.0949009	0.00243711	0.00664906
TRPM2	GNAQ	0.0355955	0.25651	0.348039
TRPM2	GNAS	-0.0992823	0.0015157	0.00438232
TRPM2	HRAS	-0.0665464	0.0337555	0.0636604
TRPM2	IDH1	0.076273	0.0149276	0.0315126
TRPM2	IDH2	0.0982869	0.00169118	0.00483513
TRPM2	IGF1R	-0.0562892	0.0726238	0.122191
TRPM2	JAK2	0.00669202	0.831127	0.880937
TRPM2	JAK3	0.180503	6.6399e-09	5.5037e-08
TRPM2	KDR	0.00438003	0.888993	0.922975
TRPM2	KIT	-0.0433893	0.166562	0.245021
TRPM2	KRAS	0.0643392	0.040129	0.0737153
TRPM2	MAP2K1	-0.055135	0.0786931	0.130883
TRPM2	MAP2K2	-0.00410538	0.895913	0.927311
TRPM2	MAP2K4	-0.0731302	0.0196188	0.040027
TRPM2	MCL1	-0.125048	6.31765e-05	0.000257273
TRPM2	MDM2	-0.00220546	0.94397	0.961029
TRPM2	MDM4	-0.00208832	0.946941	0.962444
TRPM2	MEN1	0.0685858	0.0286554	0.0554446
TRPM2	MET	-0.0272519	0.385068	0.482843
TRPM2	MITF	-0.0733632	0.0192314	0.0392894
TRPM2	MLH1	0.0664486	0.0340184	0.0639974
TRPM2	MLL	-0.0920494	0.00328666	0.00843714
TRPM2	MPL	0.182278	4.69105e-09	3.99725e-08
TRPM2	MSH2	-0.0567357	0.0703812	0.119209
TRPM2	MSH6	-0.123029	8.30134e-05	0.00032924
TRPM2	MTOR	0.0190294	0.544207	0.638934
TRPM2	MYC	0.127696	4.38826e-05	0.000182365
TRPM2	NF1	-0.0814793	0.00930012	0.0209718
TRPM2	NF2	-0.00179418	0.954406	0.967123
TRPM2	NFKBIA	-0.012167	0.698209	0.772556
TRPM2	NOTCH1	0.129859	3.24142e-05	0.00013695
TRPM2	NOTCH2	-0.0930574	0.0029596	0.00772798
TRPM2	NPM1	0.0810001	0.00972452	0.0218317
TRPM2	NRAS	-0.144523	3.65992e-06	1.89345e-05
TRPM2	NTRK3	0.00261752	0.933524	0.953906
TRPM2	PDCD1	0.229916	1.11466e-13	2.13258e-12
TRPM2	PDGFRA	-0.0822812	0.00862677	0.0197181
TRPM2	PDGFRB	-0.0419082	0.181526	0.262578
TRPM2	PIK3CA	-0.0860421	0.00601445	0.0144646
TRPM2	PIK3R1	0.0376473	0.230089	0.318579
TRPM2	PTCH1	-0.0266871	0.394998	0.492453
TRPM2	PTEN	0.0710294	0.02343	0.0466759
TRPM2	RAF1	-0.0040892	0.896321	0.927418
TRPM2	RARA	0.00734726	0.814878	0.868556
TRPM2	RB1	0.0301966	0.335803	0.433028
TRPM2	RET	0.0642813	0.040309	0.0740013
TRPM2	ROS1	0.117309	0.000175972	0.000637272
TRPM2	RUNX1	0.112527	0.000321498	0.00108185
TRPM2	SMAD2	-0.0287674	0.359185	0.457172
TRPM2	SMAD4	-0.120112	0.000122277	0.000462644
TRPM2	SMARCA4	-0.0102275	0.74448	0.812732
TRPM2	SMARCB1	0.0850369	0.00663195	0.0157366
TRPM2	SMO	-0.174119	2.25235e-08	1.73021e-07
TRPM2	STK11	0.0145825	0.64213	0.723735
TRPM2	SYK	0.233337	4.70735e-14	9.61057e-13
TRPM2	TET2	-0.00441754	0.888049	0.922309
TRPM2	TMPRSS2	0.22183	8.16236e-13	1.3278e-11
TRPM2	TP53	0.0720217	0.0215564	0.0434557
TRPM2	TSC1	-0.0367049	0.241974	0.33157
TRPM2	TSC2	0.0316818	0.312565	0.407553
TRPM2	VHL	0.0740042	0.0182	0.0374338
TRPM2	WT1	0.128904	3.70731e-05	0.000155768
TRPM2	XPO1	-0.0397856	0.204674	0.28959
TRPM3	ABL1	-0.00875927	0.78014	0.840066
TRPM3	AKT1	0.0652732	0.0373173	0.0694308
TRPM3	AKT2	0.0341258	0.276683	0.369802
TRPM3	AKT3	0.0603708	0.0541559	0.0956135
TRPM3	ALK	0.236862	1.90958e-14	4.14925e-13
TRPM3	AR	0.0736403	0.0187795	0.0385214
TRPM3	ARAF	-0.0244047	0.436676	0.536425
TRPM3	ASXL1	-0.0480755	0.125299	0.192311
TRPM3	ATM	0.106433	0.000670559	0.0021051
TRPM3	ATR	-0.0098435	0.753757	0.819196
TRPM3	AURKA	-0.117059	0.000181711	0.00065416
TRPM3	BAP1	0.075338	0.0162076	0.0338158
TRPM3	BCL2	0.192997	5.34322e-10	5.3292e-09
TRPM3	BRAF	-0.0107887	0.730987	0.802187
TRPM3	BRCA1	0.057209	0.0680661	0.116259
TRPM3	BRD2	0.0450294	0.151095	0.225419
TRPM3	BRD3	-0.0967103	0.00200762	0.00560293
TRPM3	BRD4	0.0193057	0.538377	0.632822
TRPM3	CCND1	-0.173613	2.47693e-08	1.8837e-07
TRPM3	CCND2	0.00497736	0.873973	0.91299
TRPM3	CCND3	0.0335655	0.28465	0.378456
TRPM3	CCNE1	0.0465549	0.137712	0.2079
TRPM3	CDH1	-0.149857	1.56597e-06	8.80531e-06
TRPM3	CDK4	0.0689927	0.0277214	0.0538496
TRPM3	CDK6	-0.00212372	0.946043	0.962174
TRPM3	CDKN1B	0.0255289	0.415841	0.51506
TRPM3	CDKN2A	-0.0106594	0.734087	0.805009
TRPM3	CDKN2B	-0.0432001	0.168421	0.24679
TRPM3	CREBBP	-0.034918	0.265679	0.358084
TRPM3	CRKL	-0.0197434	0.529204	0.623003
TRPM3	CTLA4	0.331157	0	0
TRPM3	CTNNB1	-0.0039936	0.898731	0.928735
TRPM3	DDR2	0.140944	6.36187e-06	3.1468e-05
TRPM3	DNMT3A	0.0212336	0.49858	0.593613
TRPM3	EGFR	-0.276662	0	0
TRPM3	EPHA3	0.211023	1.03615e-11	1.38531e-10
TRPM3	EPHA5	0.162559	1.83824e-07	1.22079e-06
TRPM3	ERBB2	-0.123601	7.68739e-05	0.000307698
TRPM3	ERBB3	0.0412926	0.18803	0.27037
TRPM3	ERBB4	0.162533	1.84673e-07	1.22079e-06
TRPM3	ERG	0.204332	4.67311e-11	5.47403e-10
TRPM3	ESR1	0.175378	1.77647e-08	1.38211e-07
TRPM3	ETV1	0.163012	1.6978e-07	1.1376e-06
TRPM3	ETV4	0.035819	0.253534	0.344463
TRPM3	ETV5	0.0492718	0.116161	0.180933
TRPM3	ETV6	-0.0834869	0.00769601	0.0179534
TRPM3	EWSR1	0.0316942	0.312376	0.407533
TRPM3	EZH2	0.0907271	0.00376547	0.00951377
TRPM3	FBXW7	0.0328721	0.294724	0.38972
TRPM3	FGFR1	-0.0261704	0.404217	0.502505
TRPM3	FGFR2	-0.0655478	0.0365231	0.0681616
TRPM3	FGFR3	-0.0940375	0.00267032	0.00710683
TRPM3	FLT3	0.16149	2.21621e-07	1.44054e-06
TRPM3	GNA11	-0.0984822	0.00165534	0.00473712
TRPM3	GNAQ	-0.0989939	0.00156475	0.00450753
TRPM3	GNAS	-0.0715046	0.0225157	0.04518
TRPM3	HRAS	0.0104148	0.739967	0.809705
TRPM3	IDH1	-0.0581497	0.0636502	0.110264
TRPM3	IDH2	0.0494014	0.115203	0.180086
TRPM3	IGF1R	-0.0881226	0.00489796	0.0120644
TRPM3	JAK2	0.00544892	0.862147	0.904987
TRPM3	JAK3	0.0891591	0.00441478	0.01099
TRPM3	KDR	0.111113	0.000382563	0.00126495
TRPM3	KIT	0.150826	1.33784e-06	7.64984e-06
TRPM3	KRAS	-0.0417405	0.183281	0.264732
TRPM3	MAP2K1	-0.101898	0.00113137	0.00334464
TRPM3	MAP2K2	0.113998	0.000267741	0.000921345
TRPM3	MAP2K4	-0.130246	3.06877e-05	0.000130473
TRPM3	MCL1	-0.169362	5.43843e-08	3.92031e-07
TRPM3	MDM2	0.111346	0.00037183	0.00123483
TRPM3	MDM4	0.144395	3.73388e-06	1.92516e-05
TRPM3	MEN1	-0.0283354	0.36645	0.464863
TRPM3	MET	-0.184499	3.02202e-09	2.64927e-08
TRPM3	MITF	-0.0831641	0.00793595	0.0184566
TRPM3	MLH1	0.0916587	0.00342201	0.00873301
TRPM3	MLL	-0.0483211	0.123379	0.190228
TRPM3	MPL	0.298757	0	0
TRPM3	MSH2	-0.0155064	0.621185	0.705618
TRPM3	MSH6	0.0166466	0.595756	0.682422
TRPM3	MTOR	0.0717218	0.0221084	0.0445094
TRPM3	MYC	0.0329726	0.293249	0.388023
TRPM3	NF1	-0.118305	0.000154761	0.00057273
TRPM3	NF2	-0.0325277	0.299814	0.395162
TRPM3	NFKBIA	-0.20494	4.08429e-11	4.8915e-10
TRPM3	NOTCH1	0.062951	0.0446383	0.0808753
TRPM3	NOTCH2	-0.132725	2.15358e-05	9.39911e-05
TRPM3	NPM1	0.0360653	0.250283	0.340958
TRPM3	NRAS	-0.0218068	0.487056	0.582171
TRPM3	NTRK3	0.207048	2.55151e-11	3.14239e-10
TRPM3	PDCD1	0.299165	0	0
TRPM3	PDGFRA	0.115133	0.000232161	0.000810833
TRPM3	PDGFRB	0.0814502	0.00932544	0.0210133
TRPM3	PIK3CA	-0.0585354	0.0619095	0.107697
TRPM3	PIK3R1	0.0885597	0.00468866	0.0115958
TRPM3	PTCH1	0.127391	4.57835e-05	0.000190005
TRPM3	PTEN	0.0620028	0.0479579	0.0861203
TRPM3	RAF1	0.0466833	0.136628	0.206572
TRPM3	RARA	0.0132444	0.67297	0.751416
TRPM3	RB1	0.00363727	0.907725	0.93445
TRPM3	RET	0.136183	1.30021e-05	6.01099e-05
TRPM3	ROS1	0.121129	0.000106944	0.000409729
TRPM3	RUNX1	-0.0680987	0.029809	0.0574645
TRPM3	SMAD2	0.114209	0.000260787	0.00090047
TRPM3	SMAD4	0.0901952	0.00397532	0.00996943
TRPM3	SMARCA4	0.101155	0.00123015	0.00362258
TRPM3	SMARCB1	0.124816	6.52123e-05	0.000265208
TRPM3	SMO	-0.0292444	0.35127	0.449543
TRPM3	STK11	0.0376609	0.229921	0.318497
TRPM3	SYK	0.049194	0.116739	0.181647
TRPM3	TET2	-0.0265665	0.397139	0.494716
TRPM3	TMPRSS2	0.043927	0.161365	0.238635
TRPM3	TP53	0.0219648	0.483906	0.579341
TRPM3	TSC1	-0.0625271	0.0460978	0.0830743
TRPM3	TSC2	0.0371174	0.23672	0.325396
TRPM3	VHL	0.0423398	0.177066	0.257104
TRPM3	WT1	0.00912803	0.771137	0.833428
TRPM3	XPO1	-0.0285611	0.362643	0.460994
TRPM4	ABL1	-0.056347	0.0723302	0.121832
TRPM4	AKT1	0.00478563	0.878789	0.916896
TRPM4	AKT2	-0.0202435	0.518821	0.612914
TRPM4	AKT3	-0.288675	0	0
TRPM4	ALK	-0.0251675	0.422473	0.522636
TRPM4	AR	0.012956	0.679691	0.757092
TRPM4	ARAF	0.00469848	0.88098	0.917788
TRPM4	ASXL1	-0.236068	2.33147e-14	4.95967e-13
TRPM4	ATM	-0.211686	8.89977e-12	1.21951e-10
TRPM4	ATR	-0.107514	0.000590176	0.00188584
TRPM4	AURKA	-0.0134665	0.66781	0.747417
TRPM4	BAP1	-0.0337876	0.281475	0.375546
TRPM4	BCL2	-0.217394	2.35456e-12	3.54583e-11
TRPM4	BRAF	0.167896	7.09988e-08	5.0111e-07
TRPM4	BRCA1	-0.242805	3.9968e-15	9.9658e-14
TRPM4	BRD2	-0.050371	0.108233	0.171036
TRPM4	BRD3	-0.0264064	0.399992	0.497862
TRPM4	BRD4	-0.115836	0.000212389	0.000754084
TRPM4	CCND1	0.28084	0	0
TRPM4	CCND2	0.00868381	0.781986	0.840863
TRPM4	CCND3	-0.109359	0.000473306	0.00153989
TRPM4	CCNE1	-0.14294	4.68141e-06	2.38941e-05
TRPM4	CDH1	0.280335	0	0
TRPM4	CDK4	-0.163065	1.68194e-07	1.12946e-06
TRPM4	CDK6	-0.210869	1.07332e-11	1.41958e-10
TRPM4	CDKN1B	-0.0870055	0.00547174	0.0132841
TRPM4	CDKN2A	-0.13304	2.05782e-05	9.02e-05
TRPM4	CDKN2B	-0.0208044	0.507303	0.603055
TRPM4	CREBBP	-0.00705534	0.822108	0.873813
TRPM4	CRKL	-0.0282411	0.368047	0.466305
TRPM4	CTLA4	-0.0185342	0.554736	0.647051
TRPM4	CTNNB1	0.079393	0.0112765	0.0247554
TRPM4	DDR2	-0.0943115	0.0025942	0.00695291
TRPM4	DNMT3A	-0.124589	6.7255e-05	0.000272061
TRPM4	EGFR	0.189299	1.14699e-09	1.09035e-08
TRPM4	EPHA3	-0.0873101	0.00530957	0.0129317
TRPM4	EPHA5	-0.023298	0.457763	0.555229
TRPM4	ERBB2	0.416048	0	0
TRPM4	ERBB3	0.294257	0	0
TRPM4	ERBB4	-0.0185136	0.555176	0.647315
TRPM4	ERG	-0.00973051	0.756493	0.821289
TRPM4	ESR1	0.0505505	0.10698	0.169408
TRPM4	ETV1	-0.150987	1.30322e-06	7.48001e-06
TRPM4	ETV4	0.0848955	0.00672323	0.0159284
TRPM4	ETV5	-0.0804744	0.0102099	0.0227534
TRPM4	ETV6	-0.0458241	0.144005	0.216007
TRPM4	EWSR1	-0.12219	9.28852e-05	0.000361326
TRPM4	EZH2	-0.221387	9.08162e-13	1.45402e-11
TRPM4	FBXW7	-0.147982	2.11764e-06	1.14624e-05
TRPM4	FGFR1	-0.142154	5.28466e-06	2.66158e-05
TRPM4	FGFR2	0.135641	1.4084e-05	6.45233e-05
TRPM4	FGFR3	0.292785	0	0
TRPM4	FLT3	-0.0843836	0.00706319	0.0165917
TRPM4	GNA11	0.0857849	0.00616733	0.0147442
TRPM4	GNAQ	0.0612367	0.0507892	0.090457
TRPM4	GNAS	-0.0499594	0.11115	0.174738
TRPM4	HRAS	-0.0529818	0.0911136	0.147587
TRPM4	IDH1	0.317999	0	0
TRPM4	IDH2	-0.0226695	0.469987	0.565547
TRPM4	IGF1R	0.0618049	0.0486764	0.0873591
TRPM4	JAK2	0.026408	0.399962	0.497862
TRPM4	JAK3	0.010099	0.747579	0.813935
TRPM4	KDR	-0.00226764	0.942393	0.960083
TRPM4	KIT	-0.0327611	0.296357	0.391454
TRPM4	KRAS	-0.0427593	0.17281	0.252129
TRPM4	MAP2K1	-0.064997	0.0381306	0.0708573
TRPM4	MAP2K2	-0.0336096	0.284018	0.377945
TRPM4	MAP2K4	0.00345073	0.912438	0.938031
TRPM4	MCL1	0.0371247	0.236628	0.325396
TRPM4	MDM2	-0.0398066	0.204436	0.289387
TRPM4	MDM4	-0.0776307	0.0132273	0.0284565
TRPM4	MEN1	-0.0150934	0.630512	0.712752
TRPM4	MET	0.152808	9.66683e-07	5.68791e-06
TRPM4	MITF	0.0330182	0.292581	0.387307
TRPM4	MLH1	-0.202905	6.40235e-11	7.39288e-10
TRPM4	MLL	-0.206229	3.06479e-11	3.72924e-10
TRPM4	MPL	-0.0365959	0.243376	0.333191
TRPM4	MSH2	-0.237595	1.55431e-14	3.47663e-13
TRPM4	MSH6	-0.246802	1.33227e-15	3.55505e-14
TRPM4	MTOR	-0.174478	2.10541e-08	1.62554e-07
TRPM4	MYC	0.139252	8.22425e-06	3.95232e-05
TRPM4	NF1	0.0569205	0.06947	0.117994
TRPM4	NF2	-0.0615731	0.0495291	0.0884719
TRPM4	NFKBIA	0.0804002	0.0102802	0.0228933
TRPM4	NOTCH1	0.131024	2.74784e-05	0.000117731
TRPM4	NOTCH2	0.0583381	0.0627949	0.109031
TRPM4	NPM1	-0.0755706	0.0158805	0.0331789
TRPM4	NRAS	-0.228276	1.68088e-13	3.04359e-12
TRPM4	NTRK3	-0.105202	0.000774353	0.00239145
TRPM4	PDCD1	-0.0709509	0.0235839	0.0469518
TRPM4	PDGFRA	-0.125794	5.70599e-05	0.000233783
TRPM4	PDGFRB	-0.0635227	0.0427323	0.0779326
TRPM4	PIK3CA	-0.158143	3.94714e-07	2.49112e-06
TRPM4	PIK3R1	-0.103975	0.0008926	0.00271529
TRPM4	PTCH1	-0.0443987	0.156908	0.232723
TRPM4	PTEN	-0.14389	4.0398e-06	2.07586e-05
TRPM4	RAF1	-0.103777	0.000913117	0.00276113
TRPM4	RARA	0.0488128	0.119603	0.185362
TRPM4	RB1	-0.0449855	0.151493	0.225856
TRPM4	RET	-0.0319372	0.308678	0.404915
TRPM4	ROS1	-0.0182196	0.561476	0.6522
TRPM4	RUNX1	0.0274402	0.381793	0.479131
TRPM4	SMAD2	-0.216793	2.71339e-12	3.9875e-11
TRPM4	SMAD4	-0.225395	3.42615e-13	5.88833e-12
TRPM4	SMARCA4	-0.120146	0.00012174	0.000461186
TRPM4	SMARCB1	-0.144663	3.58029e-06	1.85541e-05
TRPM4	SMO	0.016991	0.588171	0.675431
TRPM4	STK11	-0.02196	0.484001	0.579341
TRPM4	SYK	0.0176365	0.574073	0.662995
TRPM4	TET2	0.0283416	0.366345	0.464863
TRPM4	TMPRSS2	0.233005	5.10703e-14	1.0357e-12
TRPM4	TP53	-0.0354369	0.258637	0.349988
TRPM4	TSC1	0.072401	0.0208756	0.0422512
TRPM4	TSC2	0.0531383	0.0901607	0.146199
TRPM4	VHL	-0.0844733	0.00700252	0.0164619
TRPM4	WT1	-0.11097	0.00038928	0.00128248
TRPM4	XPO1	-0.137419	1.08245e-05	5.12101e-05
TRPM5	ABL1	-0.0334653	0.286091	0.380039
TRPM5	AKT1	-0.0203764	0.51608	0.609913
TRPM5	AKT2	0.0481354	0.124829	0.191879
TRPM5	AKT3	-0.108056	0.000553321	0.00177928
TRPM5	ALK	-0.0144164	0.645926	0.727474
TRPM5	AR	0.0173025	0.581346	0.66987
TRPM5	ARAF	-0.0762799	0.0149185	0.0315126
TRPM5	ASXL1	-0.0999728	0.00140399	0.00409095
TRPM5	ATM	-0.180226	7.00819e-09	5.76187e-08
[truncated: 1,044 more rows]
