# Supplementary material for: Pan-cancer analyses reveal the genetic and pharmacogenomic landscape of transient receptor potential channels
Source: NPJ Genom Med. 2022 May 25;7:32. doi: 10.1038/s41525-022-00304-1 (PMC9132893; doi:10.1038/s41525-022-00304-1)
Supplement: Supplementary file 8 — Supplementary Table 7 [file 41525_2022_304_MOESM8_ESM.xlsx]

## Sheet: Table S7
Table S7. The Correlation between Drugs and TRP members.
Drug name	Approved symbol	Spearman	pvalue	p.adjust	Target
17-AAG	MCOLN1	0.040746	0.379142	0.566185	HSP90
17-AAG	TRPM1	0.0398491	0.389732	0.574747	HSP90
17-AAG	TRPC3	0.125925	0.0063767	0.0317418	HSP90
17-AAG	TRPV6	-0.080949	0.0802248	0.190578	HSP90
17-AAG	TRPV1	-0.0418461	0.366396	0.549594	HSP90
17-AAG	TRPM4	-0.244372	8.6112e-08	7.23341e-06	HSP90
17-AAG	TRPC6	0.110879	0.0164104	0.0612655	HSP90
17-AAG	TRPC1	0.129538	0.00500566	0.027348	HSP90
17-AAG	MCOLN3	0.00264215	0.954541	0.97485	HSP90
17-AAG	TRPC5	-0.0104299	0.821951	0.90698	HSP90
17-AAG	TRPA1	-0.0356578	0.44155	0.612613	HSP90
17-AAG	MCOLN2	0.0447902	0.333616	0.51538	HSP90
17-AAG	TRPV3	-0.1086	0.0187706	0.0674538	HSP90
17-AAG	TRPM6	-0.0369265	0.425464	0.602471	HSP90
17-AAG	PKD2L2	0.0508828	0.271972	0.449055	HSP90
17-AAG	TRPV2	0.0637812	0.168354	0.317426	HSP90
17-AAG	PKD2L1	0.0106746	0.817847	0.904546	HSP90
17-AAG	TRPC7	0.035785	0.439922	0.612613	HSP90
17-AAG	TRPC2	-0.0199292	0.667178	0.792127	HSP90
17-AAG	TRPV5	0.0195313	0.673436	0.796741	HSP90
17-AAG	TRPM8	-0.0288089	0.534143	0.692222	HSP90
17-AAG	TRPM3	0.0318914	0.491298	0.657674	HSP90
17-AAG	TRPC4	0.0649246	0.160839	0.30881	HSP90
17-AAG	TRPV4	-0.0904866	0.0504293	0.135014	HSP90
17-AAG	TRPM7	-0.0414585	0.370857	0.555046	HSP90
17-AAG	TRPM2	0.0469417	0.310894	0.489276	HSP90
17-AAG	PKD2	0.00377934	0.935011	0.968147	HSP90
17-AAG	TRPM5	-0.0914288	0.0480688	0.130251	HSP90
AEW541	MCOLN3	0.0672115	0.146568	0.289688	IGF1R
AEW541	MCOLN1	-0.0245144	0.596813	0.74674	IGF1R
AEW541	PKD2L1	-0.0711618	0.124221	0.25844	IGF1R
AEW541	TRPC3	0.0919811	0.0467287	0.128801	IGF1R
AEW541	PKD2L2	0.00329399	0.943342	0.97079	IGF1R
AEW541	PKD2	0.103086	0.0257431	0.0852184	IGF1R
AEW541	TRPM4	0.0563711	0.223528	0.390158	IGF1R
AEW541	TRPC6	0.0575077	0.214317	0.377018	IGF1R
AEW541	TRPC1	0.151312	0.00102511	0.0079181	IGF1R
AEW541	TRPM3	-0.0248171	0.592288	0.74674	IGF1R
AEW541	MCOLN2	0.0314369	0.497497	0.659405	IGF1R
AEW541	TRPA1	0.0182633	0.693529	0.809117	IGF1R
AEW541	TRPM7	-0.0542257	0.241677	0.416429	IGF1R
AEW541	TRPV3	-0.0821285	0.0759046	0.184144	IGF1R
AEW541	TRPM6	0.0433596	0.349303	0.52829	IGF1R
AEW541	TRPM1	0.0116185	0.802059	0.890858	IGF1R
AEW541	TRPV2	-0.0645087	0.163542	0.312217	IGF1R
AEW541	TRPV6	0.00683466	0.882767	0.932224	IGF1R
AEW541	TRPV1	0.0233164	0.614872	0.756147	IGF1R
AEW541	TRPC2	0.0333377	0.471848	0.641866	IGF1R
AEW541	TRPV5	-0.053296	0.249854	0.426148	IGF1R
AEW541	TRPM8	0.0292215	0.528301	0.6897	IGF1R
AEW541	TRPM2	0.111934	0.0154083	0.059168	IGF1R
AEW541	TRPC5	0.00735998	0.873829	0.932224	IGF1R
AEW541	TRPV4	0.0719073	0.120317	0.253815	IGF1R
AEW541	TRPM5	-0.00992101	0.830504	0.914065	IGF1R
AEW541	TRPC4	0.0646815	0.162415	0.310948	IGF1R
AEW541	TRPC7	0.0746386	0.106829	0.23384	IGF1R
AZD0530	TRPA1	0.0665344	0.150251	0.294369	ABL
AZD0530	TRPC4	0.00235772	0.959386	0.975352	ABL
AZD0530	PKD2L1	0.0536465	0.246242	0.423209	ABL
AZD0530	TRPC1	0.149993	0.0011216	0.00846871	ABL
AZD0530	PKD2	0.109719	0.0174563	0.064003	ABL
AZD0530	TRPC2	-0.0286476	0.535998	0.692675	ABL
AZD0530	MCOLN3	0.00186684	0.967837	0.980034	ABL
AZD0530	TRPM4	-0.159423	0.000529225	0.00493943	ABL
AZD0530	TRPC6	-0.0353023	0.445631	0.614916	ABL
AZD0530	MCOLN2	0.078271	0.090428	0.206698	ABL
AZD0530	TRPM3	0.167884	0.000260199	0.00300036	ABL
AZD0530	MCOLN1	0.151517	0.000996223	0.00778444	ABL
AZD0530	PKD2L2	0.0718402	0.120266	0.253815	ABL
AZD0530	TRPM7	0.0396264	0.391881	0.575668	ABL
AZD0530	TRPV3	-0.0432654	0.349835	0.52829	ABL
AZD0530	TRPC3	0.121685	0.0083389	0.0371109	ABL
AZD0530	TRPM1	0.0694631	0.133066	0.270151	ABL
AZD0530	TRPV2	0.108025	0.0192814	0.0689206	ABL
AZD0530	TRPV6	-0.0974122	0.0349458	0.104371	ABL
AZD0530	TRPV1	-0.0673469	0.145322	0.288925	ABL
AZD0530	TRPC5	0.00136111	0.976547	0.982395	ABL
AZD0530	TRPV5	-0.019668	0.670952	0.795202	ABL
AZD0530	TRPM8	0.149651	0.00115172	0.00859951	ABL
AZD0530	TRPM2	-0.00889878	0.847582	0.918669	ABL
AZD0530	TRPM6	-0.00015275	0.997368	0.997368	ABL
AZD0530	TRPV4	-0.0684106	0.139058	0.277291	ABL
AZD0530	TRPM5	0.0390943	0.398275	0.580565	ABL
AZD0530	TRPC7	0.0054826	0.905737	0.948061	ABL
AZD6244	MCOLN1	-0.0147082	0.750976	0.842497	MEK
AZD6244	PKD2L1	-0.0525811	0.256272	0.4327	MEK
AZD6244	TRPC3	0.165595	0.000321093	0.003425	MEK
AZD6244	MCOLN2	-0.025738	0.57862	0.73614	MEK
AZD6244	MCOLN3	-0.0374119	0.419401	0.598381	MEK
AZD6244	TRPC7	0.0478294	0.301823	0.477236	MEK
AZD6244	TRPC1	0.201776	1.08886e-05	0.000261327	MEK
AZD6244	TRPC6	0.155189	0.000755226	0.00659106	MEK
AZD6244	TRPM4	-0.0465635	0.314813	0.493134	MEK
AZD6244	TRPA1	0.0380978	0.41092	0.591303	MEK
AZD6244	TRPC5	-0.00361179	0.937887	0.969631	MEK
AZD6244	TRPM3	-0.0783542	0.0904304	0.206698	MEK
AZD6244	PKD2L2	-0.0151931	0.74305	0.83921	MEK
AZD6244	TRPC4	0.168277	0.000255428	0.00300036	MEK
AZD6244	TRPM2	0.0115404	0.803363	0.890858	MEK
AZD6244	TRPV3	0.00167723	0.971133	0.981226	MEK
AZD6244	PKD2	0.0936375	0.0428959	0.121118	MEK
AZD6244	TRPC2	-0.0798747	0.0843309	0.196772	MEK
AZD6244	TRPV2	-0.214397	2.8653e-06	0.000106971	MEK
AZD6244	TRPV6	-0.0575462	0.21401	0.377018	MEK
AZD6244	TRPV1	0.102771	0.0262004	0.08553	MEK
AZD6244	TRPM1	-0.141483	0.00215494	0.0141973	MEK
AZD6244	TRPV5	0.0149261	0.747411	0.841307	MEK
AZD6244	TRPM8	-0.0849285	0.0664036	0.166505	MEK
AZD6244	TRPM7	0.0204952	0.658316	0.787168	MEK
AZD6244	TRPV4	-0.0554897	0.230863	0.400878	MEK
AZD6244	TRPM5	-0.00690025	0.88165	0.932224	MEK
AZD6244	TRPM6	-0.039518	0.393686	0.576132	MEK
Erlotinib	TRPC1	0.152436	0.000938907	0.0074608	EGFR
Erlotinib	TRPC4	-0.0199506	0.666842	0.792127	EGFR
Erlotinib	MCOLN1	0.129551	0.00500118	0.027348	EGFR
Erlotinib	PKD2	0.0762786	0.0993225	0.221743	EGFR
Erlotinib	TRPA1	-0.0115772	0.802748	0.890858	EGFR
Erlotinib	MCOLN3	-0.11224	0.0151277	0.0584243	EGFR
Erlotinib	TRPM5	-0.00279964	0.951834	0.973566	EGFR
Erlotinib	TRPC6	0.0201772	0.66329	0.790303	EGFR
Erlotinib	MCOLN2	-0.0279606	0.546256	0.703226	EGFR
Erlotinib	TRPV1	-0.0502986	0.277522	0.455957	EGFR
Erlotinib	TRPC5	-0.0463241	0.31731	0.494739	EGFR
Erlotinib	PKD2L2	0.0371113	0.42315	0.602451	EGFR
Erlotinib	TRPM8	0.119515	0.00965715	0.0413351	EGFR
Erlotinib	PKD2L1	0.0509805	0.271052	0.449055	EGFR
Erlotinib	TRPC3	0.0871558	0.0595632	0.153358	EGFR
Erlotinib	TRPM1	0.0652477	0.158761	0.306573	EGFR
Erlotinib	TRPM6	-0.0620965	0.179903	0.334889	EGFR
Erlotinib	TRPC2	0.122575	0.00793982	0.0358091	EGFR
Erlotinib	TRPC7	0.0180925	0.696251	0.809359	EGFR
Erlotinib	TRPV5	0.0077121	0.867846	0.932224	EGFR
Erlotinib	TRPV6	-0.126066	0.00631751	0.0316818	EGFR
Erlotinib	TRPM4	-0.189042	3.85774e-05	0.000697413	EGFR
Erlotinib	TRPM2	-0.0384584	0.406502	0.588727	EGFR
Erlotinib	TRPM7	0.0431736	0.351375	0.529427	EGFR
Erlotinib	TRPM3	0.135347	0.00334969	0.0201624	EGFR
Erlotinib	TRPV2	0.123286	0.00758181	0.0348971	EGFR
Erlotinib	TRPV3	-0.0315638	0.495762	0.658829	EGFR
Erlotinib	TRPV4	-0.067022	0.147712	0.291093	EGFR
Irinotecan	MCOLN3	0.271332	2.07837e-06	8.21568e-05	TOP1
Irinotecan	MCOLN1	0.161312	0.00532711	0.0285642	TOP1
Irinotecan	MCOLN2	-0.118509	0.0412572	0.117478	TOP1
Irinotecan	TRPC2	-0.0258927	0.656739	0.787026	TOP1
Irinotecan	TRPC7	0.212979	0.000217782	0.0028696	TOP1
Irinotecan	TRPC3	-0.0461789	0.427836	0.604004	TOP1
Irinotecan	TRPC6	0.0627686	0.280928	0.456374	TOP1
Irinotecan	TRPM4	0.224147	9.76816e-05	0.00152656	TOP1
Irinotecan	TRPA1	0.0753866	0.195129	0.353441	TOP1
Irinotecan	TRPC5	-0.14464	0.0125852	0.0494583	TOP1
Irinotecan	TRPM3	0.157154	0.00665164	0.032627	TOP1
Irinotecan	PKD2L2	-0.123963	0.0327141	0.0994745	TOP1
Irinotecan	TRPC4	0.0919147	0.113947	0.245425	TOP1
Irinotecan	PKD2L1	-0.09028	0.12055	0.253815	TOP1
Irinotecan	TRPM7	-0.15535	0.00731269	0.0338905	TOP1
Irinotecan	PKD2	0.110672	0.0567674	0.148435	TOP1
Irinotecan	TRPM6	0.0571636	0.326204	0.506256	TOP1
Irinotecan	TRPV3	0.156061	0.00704522	0.0334631	TOP1
Irinotecan	TRPC1	0.176261	0.00229822	0.0149942	TOP1
Irinotecan	TRPV2	-0.137335	0.0178829	0.0646091	TOP1
Irinotecan	TRPM8	0.159287	0.00593936	0.0306025	TOP1
Irinotecan	TRPV1	0.0754108	0.194985	0.353441	TOP1
Irinotecan	TRPV6	0.0881352	0.129661	0.266459	TOP1
Irinotecan	TRPM5	0.0874855	0.132523	0.269865	TOP1
Irinotecan	TRPM1	0.0501058	0.389565	0.574747	TOP1
Irinotecan	TRPV5	-0.0827383	0.154935	0.301787	TOP1
Irinotecan	TRPM2	-0.104495	0.0721508	0.177602	TOP1
Irinotecan	TRPV4	0.280032	9.38529e-07	4.50494e-05	TOP1
L-685458	TRPA1	0.121628	0.00932776	0.0407029	GS
L-685458	TRPC1	0.202762	1.28097e-05	0.000286936	GS
L-685458	PKD2	0.161281	0.000545782	0.00502419	GS
L-685458	PKD2L1	-0.083557	0.0746659	0.182949	GS
L-685458	MCOLN3	0.194313	2.9423e-05	0.000569039	GS
L-685458	TRPM1	-0.0616583	0.188746	0.346324	GS
L-685458	TRPC6	0.0677035	0.148897	0.292569	GS
L-685458	MCOLN2	-0.0164318	0.726378	0.827332	GS
L-685458	TRPV1	-0.00720073	0.878126	0.932224	GS
L-685458	TRPM5	-0.0358775	0.444702	0.614897	GS
L-685458	PKD2L2	-0.0946995	0.0432567	0.121626	GS
L-685458	TRPC4	0.0969839	0.0384329	0.111323	GS
L-685458	TRPM2	-0.0536717	0.252709	0.42776	GS
L-685458	MCOLN1	0.072363	0.122823	0.256326	GS
L-685458	TRPV4	0.195255	2.68646e-05	0.00054706	GS
L-685458	TRPM6	0.01656	0.724329	0.827332	GS
L-685458	TRPC2	-0.074443	0.112398	0.243649	GS
L-685458	TRPC7	0.14694	0.00165372	0.011576	GS
L-685458	TRPC5	-0.118901	0.0110512	0.0455609	GS
L-685458	TRPV2	-0.142017	0.00236774	0.0152992	GS
L-685458	TRPM4	0.172771	0.000209595	0.0028696	GS
L-685458	TRPV5	-0.0851438	0.0692962	0.17247	GS
L-685458	TRPC3	0.0702726	0.134043	0.270716	GS
L-685458	TRPM3	0.10632	0.0231718	0.0798535	GS
L-685458	TRPM8	0.121321	0.00950953	0.0409641	GS
L-685458	TRPV3	-0.00966908	0.836859	0.914409	GS
L-685458	TRPV6	0.00569384	0.90349	0.947184	GS
L-685458	TRPM7	-0.141199	0.00251054	0.0160674	GS
Lapatinib	MCOLN3	0.0321894	0.486789	0.65428	EGFR
Lapatinib	TRPC3	0.221067	1.33349e-06	5.79867e-05	EGFR
Lapatinib	MCOLN2	0.0205558	0.657026	0.787026	EGFR
Lapatinib	TRPC2	0.0935663	0.0428317	0.121118	EGFR
Lapatinib	TRPC1	0.289146	1.74819e-10	1.17478e-07	EGFR
Lapatinib	TRPC6	0.0979627	0.033925	0.102692	EGFR
Lapatinib	TRPM4	-0.191563	2.96375e-05	0.000569039	EGFR
Lapatinib	PKD2L1	0.0376324	0.416164	0.595026	EGFR
Lapatinib	TRPC5	-0.0297498	0.520421	0.68439	EGFR
Lapatinib	MCOLN1	0.170531	0.000206891	0.0028696	EGFR
Lapatinib	PKD2L2	0.0916774	0.0472241	0.12896	EGFR
Lapatinib	TRPC7	0.048713	0.292451	0.466811	EGFR
Lapatinib	TRPM2	0.00597199	0.897367	0.94371	EGFR
Lapatinib	TRPM7	-0.0300349	0.516429	0.68315	EGFR
Lapatinib	PKD2	0.252605	2.92074e-08	3.16782e-06	EGFR
Lapatinib	TRPM6	0.0593379	0.199581	0.359567	EGFR
Lapatinib	TRPV3	-0.0685145	0.138458	0.277288	EGFR
Lapatinib	TRPM5	-0.0626953	0.175269	0.328081	EGFR
Lapatinib	TRPV2	0.174898	0.000140694	0.00205535	EGFR
Lapatinib	TRPM8	0.152209	0.000943703	0.0074608	EGFR
Lapatinib	TRPA1	0.0877345	0.0576161	0.149276	EGFR
Lapatinib	TRPV6	-0.187234	4.50118e-05	0.000775588	EGFR
Lapatinib	TRPM3	0.210396	4.31103e-06	0.000140382	EGFR
Lapatinib	TRPM1	0.0625351	0.176377	0.329237	EGFR
Lapatinib	TRPC4	0.0774746	0.0937649	0.210736	EGFR
Lapatinib	TRPV1	-0.0543618	0.239991	0.414586	EGFR
Lapatinib	TRPV4	-0.0187091	0.686121	0.804665	EGFR
Lapatinib	TRPV5	-0.121172	0.00861856	0.0381031	EGFR
LBW242	PKD2L1	0.0433394	0.349528	0.52829	XIAP
LBW242	TRPC1	0.0400235	0.387658	0.574747	XIAP
LBW242	TRPC2	-0.0530793	0.251788	0.427276	XIAP
LBW242	MCOLN3	-0.0190487	0.681057	0.802246	XIAP
LBW242	TRPM1	-0.0399129	0.388972	0.574747	XIAP
LBW242	TRPC4	-0.0805669	0.0816663	0.191887	XIAP
LBW242	MCOLN2	0.060363	0.192387	0.350364	XIAP
LBW242	TRPA1	-0.0377699	0.414962	0.594572	XIAP
LBW242	TRPM5	0.0641094	0.166171	0.316336	XIAP
LBW242	PKD2	-0.00650017	0.888466	0.935814	XIAP
LBW242	TRPM8	-0.0162368	0.726084	0.827332	XIAP
LBW242	TRPM2	-0.00404793	0.930404	0.966355	XIAP
LBW242	MCOLN1	-0.0356119	0.442139	0.612613	XIAP
LBW242	TRPV4	-0.0368954	0.425854	0.602471	XIAP
LBW242	TRPM6	-0.0702527	0.129113	0.266147	XIAP
LBW242	TRPV3	-0.0398851	0.389304	0.574747	XIAP
LBW242	TRPC7	-0.0443479	0.338417	0.520404	XIAP
LBW242	TRPC5	-0.00690443	0.881579	0.932224	XIAP
LBW242	TRPC6	0.0225188	0.627028	0.766114	XIAP
LBW242	TRPM4	-0.00316234	0.945603	0.971629	XIAP
LBW242	TRPV1	-0.0241126	0.602843	0.747437	XIAP
LBW242	TRPC3	-0.0174618	0.70634	0.813385	XIAP
LBW242	PKD2L2	-0.0284723	0.538933	0.69513	XIAP
LBW242	TRPV2	0.0219342	0.636002	0.773183	XIAP
LBW242	TRPV5	0.024307	0.599922	0.74674	XIAP
LBW242	TRPV6	-0.0316399	0.494723	0.658829	XIAP
LBW242	TRPM3	0.0173613	0.707953	0.813385	XIAP
LBW242	TRPM7	0.0558679	0.227695	0.396402	XIAP
Nilotinib	MCOLN3	0.105364	0.0377824	0.110054	ABL
Nilotinib	PKD2	0.0789655	0.11998	0.253815	ABL
Nilotinib	TRPC2	-0.00201717	0.968367	0.980034	ABL
Nilotinib	MCOLN1	-0.00374785	0.941264	0.97079	ABL
Nilotinib	TRPC6	0.0327539	0.519509	0.68439	ABL
Nilotinib	MCOLN2	0.0167664	0.741669	0.83906	ABL
Nilotinib	PKD2L1	-0.0283958	0.576597	0.73614	ABL
Nilotinib	TRPC3	0.0397241	0.434645	0.610439	ABL
Nilotinib	TRPM3	0.0262664	0.605522	0.749375	ABL
Nilotinib	PKD2L2	-0.0208621	0.68167	0.802246	ABL
Nilotinib	TRPC7	0.116687	0.021341	0.0746937	ABL
Nilotinib	TRPM2	-0.019697	0.698554	0.809359	ABL
Nilotinib	TRPM7	-0.0832263	0.101205	0.225197	ABL
Nilotinib	TRPM1	-0.0587249	0.247883	0.423861	ABL
Nilotinib	TRPM6	-0.00497727	0.92205	0.962139	ABL
Nilotinib	TRPV3	-0.105391	0.0377334	0.110054	ABL
Nilotinib	TRPC1	0.16899	0.000818748	0.00705383	ABL
Nilotinib	TRPV2	-0.1284	0.0112513	0.0460511	ABL
Nilotinib	TRPM4	-0.00175572	0.972465	0.981226	ABL
Nilotinib	TRPA1	-0.0180044	0.723347	0.827332	ABL
Nilotinib	TRPC5	-0.0870243	0.0865072	0.201032	ABL
Nilotinib	TRPM5	0.0267831	0.598444	0.74674	ABL
Nilotinib	TRPM8	0.0478456	0.34662	0.526989	ABL
Nilotinib	TRPC4	0.00749707	0.882823	0.932224	ABL
Nilotinib	TRPV1	0.0319227	0.530169	0.690453	ABL
Nilotinib	TRPV6	-0.00977726	0.847568	0.918669	ABL
Nilotinib	TRPV4	0.0154227	0.76172	0.853127	ABL
Nilotinib	TRPV5	-0.1713	0.000691794	0.00611691	ABL
Nutlin-3	TRPM1	-0.0247949	0.592223	0.74674	MDM2
Nutlin-3	TRPA1	0.0291715	0.528565	0.6897	MDM2
Nutlin-3	MCOLN3	0.183841	6.20428e-05	0.00104232	MDM2
Nutlin-3	TRPC1	0.0999969	0.0303705	0.0944859	MDM2
Nutlin-3	TRPC4	0.0177482	0.701448	0.809919	MDM2
Nutlin-3	PKD2L1	0.0207959	0.65328	0.785338	MDM2
Nutlin-3	TRPV1	0.0298347	0.51923	0.68439	MDM2
Nutlin-3	MCOLN1	0.0208402	0.652588	0.785338	MDM2
Nutlin-3	PKD2	-0.0805604	0.0813639	0.191848	MDM2
Nutlin-3	TRPM8	0.0366015	0.429057	0.604457	MDM2
Nutlin-3	TRPM2	-0.0579303	0.210473	0.372205	MDM2
Nutlin-3	TRPC3	-0.00763045	0.869094	0.932224	MDM2
Nutlin-3	TRPV4	0.0909678	0.0489689	0.132157	MDM2
Nutlin-3	TRPM6	0.0265803	0.565832	0.727035	MDM2
Nutlin-3	TRPC2	-0.080778	0.080542	0.190578	MDM2
Nutlin-3	TRPC7	0.1108	0.0163715	0.0612655	MDM2
Nutlin-3	TRPM5	0.072064	0.119112	0.253815	MDM2
Nutlin-3	TRPC6	0.044611	0.335038	0.516389	MDM2
Nutlin-3	MCOLN2	0.0381164	0.410189	0.591303	MDM2
Nutlin-3	TRPV5	-0.00709263	0.878246	0.932224	MDM2
Nutlin-3	TRPC5	-0.115054	0.0126563	0.0494583	MDM2
Nutlin-3	PKD2L2	-0.0441874	0.339652	0.520759	MDM2
Nutlin-3	TRPV2	-0.13668	0.00301671	0.0184294	MDM2
Nutlin-3	TRPV3	0.0898782	0.0517528	0.138008	MDM2
Nutlin-3	TRPM7	-0.0707467	0.12603	0.261395	MDM2
Nutlin-3	TRPV6	0.0672657	0.145809	0.289038	MDM2
Nutlin-3	TRPM3	0.049986	0.280007	0.456374	MDM2
Nutlin-3	TRPM4	0.0356695	0.440911	0.612613	MDM2
Paclitaxel	PKD2	0.133909	0.00370518	0.0216512	TUBB1
Paclitaxel	PKD2L1	-0.00751466	0.8712	0.932224	TUBB1
Paclitaxel	MCOLN1	0.0744841	0.107558	0.233913	TUBB1
Paclitaxel	MCOLN2	-0.0547221	0.237389	0.411147	TUBB1
Paclitaxel	TRPC6	0.122755	0.00784777	0.0356331	TUBB1
Paclitaxel	TRPC2	-0.0492327	0.287844	0.46165	TUBB1
Paclitaxel	TRPC3	0.0352186	0.447198	0.615814	TUBB1
Paclitaxel	TRPM3	0.124465	0.00702014	0.0334631	TUBB1
Paclitaxel	PKD2L2	-0.0509245	0.271579	0.449055	TUBB1
Paclitaxel	TRPC4	0.0657505	0.155569	0.302145	TUBB1
Paclitaxel	TRPM2	0.00290803	0.949972	0.973566	TUBB1
Paclitaxel	TRPM7	-0.180779	8.395e-05	0.00137596	TUBB1
Paclitaxel	TRPM1	-0.0242239	0.60117	0.74674	TUBB1
Paclitaxel	TRPM6	0.022294	0.630471	0.768923	TUBB1
Paclitaxel	TRPV3	-0.0727226	0.116159	0.249388	TUBB1
Paclitaxel	MCOLN3	0.117565	0.0109169	0.0452848	TUBB1
Paclitaxel	TRPC1	0.190356	3.39839e-05	0.000634366	TUBB1
Paclitaxel	TRPV2	-0.0515537	0.265693	0.444144	TUBB1
Paclitaxel	TRPA1	0.0920195	0.0466367	0.128801	TUBB1
Paclitaxel	TRPC5	-0.0782661	0.0907946	0.206827	TUBB1
Paclitaxel	TRPV6	-0.0693123	0.13433	0.270716	TUBB1
Paclitaxel	TRPM8	0.137155	0.00294676	0.0183354	TUBB1
Paclitaxel	TRPV5	-0.052424	0.257697	0.433254	TUBB1
Paclitaxel	TRPM4	0.0106416	0.818399	0.904546	TUBB1
Paclitaxel	TRPC7	0.136971	0.00298559	0.0184066	TUBB1
Paclitaxel	TRPV4	0.103697	0.0248743	0.08275	TUBB1
Paclitaxel	TRPV1	-0.0172137	0.710324	0.81457	TUBB1
Paclitaxel	TRPM5	0.0158975	0.731585	0.830448	TUBB1
Panobinostat	TRPC3	0.118848	0.0103171	0.0433156	HDAC
Panobinostat	PKD2L2	-0.060986	0.189259	0.346324	HDAC
Panobinostat	MCOLN3	0.26872	3.9165e-09	8.77296e-07	HDAC
Panobinostat	TRPM1	-0.107566	0.020339	0.071936	HDAC
Panobinostat	TRPC4	0.252713	3.29981e-08	3.16782e-06	HDAC
Panobinostat	MCOLN2	0.0256878	0.580587	0.73614	HDAC
Panobinostat	TRPA1	0.101462	0.0286932	0.091083	HDAC
Panobinostat	MCOLN1	0.0734757	0.113583	0.245425	HDAC
Panobinostat	TRPM3	0.0994809	0.0319735	0.0976645	HDAC
Panobinostat	TRPM8	0.130547	0.00480829	0.0269264	HDAC
Panobinostat	PKD2L1	-0.115756	0.0124958	0.0494583	HDAC
Panobinostat	TRPM7	-0.212799	3.66452e-06	0.000129608	HDAC
Panobinostat	TRPV4	0.225363	9.11178e-07	4.50494e-05	HDAC
Panobinostat	PKD2	0.175994	0.000136347	0.00203612	HDAC
Panobinostat	TRPC2	-0.096505	0.0375001	0.110054	HDAC
Panobinostat	TRPC7	0.206202	7.36644e-06	0.000202817	HDAC
Panobinostat	TRPC1	0.274152	1.83903e-09	6.17915e-07	HDAC
Panobinostat	TRPC6	0.144003	0.00185111	0.0124196	HDAC
Panobinostat	TRPM4	0.0854365	0.0656584	0.165874	HDAC
Panobinostat	TRPV1	0.0151149	0.745123	0.840138	HDAC
Panobinostat	TRPC5	-0.079516	0.0867549	0.201032	HDAC
Panobinostat	TRPM5	-0.12895	0.0053558	0.0285642	HDAC
Panobinostat	TRPM6	0.00419512	0.928112	0.965467	HDAC
Panobinostat	TRPM2	-0.00966292	0.835374	0.914409	HDAC
Panobinostat	TRPV5	-0.153239	0.000915988	0.0074608	HDAC
Panobinostat	TRPV6	-0.021311	0.646692	0.783022	HDAC
Panobinostat	TRPV2	-0.168676	0.000258457	0.00300036	HDAC
Panobinostat	TRPV3	-0.00284783	0.951164	0.973566	HDAC
PD-0325901	TRPC4	0.163908	0.000364786	0.00380272	MEK
PD-0325901	TRPC5	0.0242497	0.600392	0.74674	MEK
PD-0325901	MCOLN1	0.00378846	0.934785	0.968147	MEK
PD-0325901	TRPC1	0.16381	0.000367823	0.00380272	MEK
PD-0325901	PKD2	0.0823317	0.0748673	0.182949	MEK
PD-0325901	PKD2L1	-0.00777625	0.866616	0.932224	MEK
PD-0325901	TRPV1	0.113089	0.0142685	0.0554244	MEK
PD-0325901	TRPM3	-0.101045	0.0286678	0.091083	MEK
PD-0325901	MCOLN2	0.0070688	0.878652	0.932224	MEK
PD-0325901	TRPV5	0.00571161	0.901819	0.94691	MEK
PD-0325901	TRPM2	0.0754303	0.102782	0.227202	MEK
PD-0325901	TRPC3	0.162602	0.000406938	0.00396322	MEK
PD-0325901	TRPM1	-0.0691986	0.134552	0.270716	MEK
PD-0325901	TRPM6	-0.0382527	0.408516	0.590371	MEK
PD-0325901	TRPC2	-0.0451293	0.329448	0.510113	MEK
PD-0325901	MCOLN3	-0.0581079	0.209076	0.37071	MEK
PD-0325901	TRPM5	-0.00255175	0.956047	0.974869	MEK
PD-0325901	TRPC6	0.202551	9.83704e-06	0.000246544	MEK
PD-0325901	TRPA1	0.0257643	0.577823	0.73614	MEK
PD-0325901	TRPV3	0.00890901	0.847408	0.918669	MEK
PD-0325901	TRPV6	-0.0837004	0.0701422	0.173292	MEK
PD-0325901	PKD2L2	0.0321584	0.487207	0.65428	MEK
PD-0325901	TRPV2	-0.167759	0.000263008	0.00300036	MEK
PD-0325901	TRPM4	-0.12607	0.00625964	0.0316277	MEK
PD-0325901	TRPM7	0.0962125	0.0372611	0.110054	MEK
PD-0325901	TRPV4	-0.101705	0.0276364	0.0888595	MEK
PD-0325901	TRPM8	-0.125265	0.00660262	0.0326247	MEK
PD-0325901	TRPC7	0.0316102	0.494665	0.658829	MEK
PD-0332991	MCOLN2	-0.0633534	0.204959	0.36631	CDK4
PD-0332991	MCOLN3	0.243177	8.02463e-07	4.49379e-05	CDK4
PD-0332991	MCOLN1	0.172175	0.000525764	0.00493943	CDK4
PD-0332991	PKD2L2	-0.10813	0.0301892	0.0943589	CDK4
PD-0332991	TRPM4	0.172272	0.000521894	0.00493943	CDK4
PD-0332991	TRPA1	0.109097	0.0287345	0.091083	CDK4
PD-0332991	TRPC3	-0.000219125	0.996505	0.997368	CDK4
PD-0332991	TRPM3	0.0644356	0.197312	0.356435	CDK4
PD-0332991	TRPM8	0.0964479	0.0533275	0.141644	CDK4
PD-0332991	TRPC4	0.176238	0.000384678	0.00391672	CDK4
PD-0332991	PKD2L1	-0.108972	0.0289187	0.0912365	CDK4
PD-0332991	TRPM7	-0.162114	0.00110688	0.00845251	CDK4
PD-0332991	PKD2	0.112245	0.02441	0.0816097	CDK4
PD-0332991	TRPC2	-0.0846393	0.0901188	0.206698	CDK4
PD-0332991	TRPC7	0.118102	0.0178427	0.0646091	CDK4
PD-0332991	TRPC1	0.276756	1.67844e-08	2.25583e-06	CDK4
PD-0332991	TRPC6	0.115332	0.0207267	0.0729233	CDK4
PD-0332991	TRPM1	-0.0541833	0.27846	0.455957	CDK4
PD-0332991	TRPV1	0.0517256	0.300875	0.476858	CDK4
PD-0332991	TRPC5	-0.119742	0.0163063	0.0612655	CDK4
PD-0332991	TRPM5	0.118431	0.0175246	0.064003	CDK4
PD-0332991	TRPV2	-0.250061	3.79426e-07	2.54974e-05	CDK4
PD-0332991	TRPV5	-0.137942	0.00559923	0.0296274	CDK4
PD-0332991	TRPM2	-0.0538805	0.281159	0.456374	CDK4
PD-0332991	TRPV6	0.0425927	0.394376	0.576132	CDK4
PD-0332991	TRPM6	0.0837345	0.0936228	0.210736	CDK4
PD-0332991	TRPV3	0.0739876	0.138644	0.277288	CDK4
PD-0332991	TRPV4	0.221243	7.54527e-06	0.000202817	CDK4
PF2341066	TRPC1	0.208195	5.45099e-06	0.000159264	c-MET
PF2341066	TRPC5	-0.0976789	0.0344481	0.103344	c-MET
PF2341066	MCOLN1	0.0218935	0.636266	0.773183	c-MET
PF2341066	MCOLN2	0.0254602	0.582323	0.736951	c-MET
PF2341066	PKD2L1	-0.056546	0.221596	0.387794	c-MET
PF2341066	TRPV1	0.132937	0.00392573	0.0225478	c-MET
PF2341066	TRPM5	0.00433161	0.925461	0.964201	c-MET
PF2341066	PKD2L2	-0.043599	0.346128	0.526989	c-MET
PF2341066	TRPC4	0.157388	0.000624582	0.00559625	c-MET
PF2341066	TRPM2	0.0369045	0.425243	0.602471	c-MET
PF2341066	TRPM3	0.0777629	0.0925456	0.209665	c-MET
PF2341066	TRPM1	0.00898533	0.846117	0.918669	c-MET
PF2341066	PKD2	0.135154	0.00336141	0.0201624	c-MET
PF2341066	TRPC2	-0.127166	0.00581888	0.0305491	c-MET
PF2341066	MCOLN3	0.241558	1.18396e-07	8.84025e-06	c-MET
PF2341066	TRPV6	0.0636714	0.168632	0.317426	c-MET
PF2341066	TRPC6	0.122965	0.00767619	0.0350911	c-MET
PF2341066	TRPA1	0.0887248	0.0548427	0.144527	c-MET
PF2341066	TRPV3	0.0209823	0.650378	0.784657	c-MET
PF2341066	TRPC3	0.0744428	0.107377	0.233913	c-MET
PF2341066	TRPM8	0.0869171	0.0599925	0.153874	c-MET
PF2341066	TRPV5	-0.0991266	0.0318502	0.0976645	c-MET
PF2341066	TRPM4	0.101954	0.0272564	0.0880592	c-MET
PF2341066	TRPC7	0.168021	0.000257142	0.00300036	c-MET
PF2341066	TRPV4	0.167544	0.000267889	0.00300036	c-MET
PF2341066	TRPM6	-0.00458128	0.921178	0.962139	c-MET
PF2341066	TRPM7	-0.169389	0.000228503	0.00289725	c-MET
PF2341066	TRPV2	-0.15372	0.000837733	0.00712604	c-MET
PHA-665752	MCOLN2	-0.0119685	0.796226	0.887336	c-MET
PHA-665752	MCOLN3	0.130888	0.00456573	0.0258217	c-MET
PHA-665752	PKD2L2	-0.0877796	0.0577555	0.149276	c-MET
PHA-665752	TRPM4	0.170375	0.000213044	0.0028696	c-MET
PHA-665752	TRPC7	0.0521972	0.259765	0.435316	c-MET
PHA-665752	TRPC5	-0.0243509	0.599263	0.74674	c-MET
PHA-665752	MCOLN1	0.0501583	0.278866	0.455957	c-MET
PHA-665752	TRPM8	0.03215	0.487789	0.65428	c-MET
PHA-665752	TRPA1	0.123895	0.00728674	0.0338905	c-MET
PHA-665752	PKD2L1	-0.0358259	0.439399	0.612613	c-MET
PHA-665752	TRPC3	0.0890082	0.0543278	0.143733	c-MET
PHA-665752	PKD2	0.110312	0.016972	0.062666	c-MET
PHA-665752	TRPC2	-0.0191538	0.679394	0.802246	c-MET
PHA-665752	TRPV3	0.117001	0.0113072	0.0460511	c-MET
PHA-665752	TRPC1	0.180469	8.63739e-05	0.00138198	c-MET
PHA-665752	TRPC6	0.111295	0.0160081	0.0607767	c-MET
PHA-665752	TRPM1	-0.0486405	0.29369	0.467676	c-MET
PHA-665752	TRPV1	0.0441848	0.340198	0.520759	c-MET
PHA-665752	TRPV6	-0.0256543	0.579857	0.73614	c-MET
PHA-665752	TRPM3	0.0590286	0.202422	0.363102	c-MET
PHA-665752	TRPV2	-0.152707	0.000919137	0.0074608	c-MET
PHA-665752	TRPC4	0.0955497	0.0388042	0.111916	c-MET
PHA-665752	TRPM2	-0.00738945	0.873328	0.932224	c-MET
PHA-665752	TRPM7	-0.0908597	0.0494833	0.133011	c-MET
PHA-665752	TRPM6	0.0582153	0.208722	0.37071	c-MET
PHA-665752	TRPV5	-0.102517	0.026575	0.0862724	c-MET
PHA-665752	TRPM5	0.00961811	0.835604	0.914409	c-MET
PHA-665752	TRPV4	0.0926878	0.0450597	0.125644	c-MET
PLX4720	TRPC1	0.0433844	0.352676	0.530197	RAF
PLX4720	MCOLN1	-0.116583	0.0122487	0.0489947	RAF
PLX4720	PKD2	-0.0703974	0.131231	0.268046	RAF
PLX4720	TRPA1	-0.092397	0.0474004	0.12896	RAF
PLX4720	TRPC5	0.0229901	0.622477	0.761939	RAF
PLX4720	TRPM5	0.0469927	0.314034	0.493062	RAF
PLX4720	MCOLN2	-0.16418	0.000400777	0.00396322	RAF
PLX4720	TRPC4	0.0121113	0.795369	0.887336	RAF
PLX4720	PKD2L1	0.0352407	0.450351	0.618887	RAF
PLX4720	TRPM3	-0.211482	4.64308e-06	0.000141825	RAF
PLX4720	TRPM1	-0.123387	0.00799745	0.0358286	RAF
PLX4720	TRPM6	0.0179133	0.701274	0.809919	RAF
PLX4720	TRPC2	-0.0216185	0.643391	0.780431	RAF
PLX4720	MCOLN3	-0.127886	0.00596567	0.0306025	RAF
PLX4720	TRPV6	0.0540326	0.246935	0.423318	RAF
PLX4720	TRPC6	0.0234524	0.615495	0.756147	RAF
PLX4720	TRPM4	0.070438	0.131008	0.268046	RAF
PLX4720	TRPV1	0.204205	9.90578e-06	0.000246544	RAF
PLX4720	TRPC3	-0.0174853	0.708081	0.813385	RAF
PLX4720	PKD2L2	0.000208627	0.996436	0.997368	RAF
PLX4720	TRPV5	-0.0182546	0.695863	0.809359	RAF
PLX4720	TRPM2	-0.0248916	0.593981	0.74674	RAF
PLX4720	TRPC7	-0.0331015	0.478334	0.649374	RAF
PLX4720	TRPV4	-0.112189	0.015958	0.0607767	RAF
PLX4720	TRPV2	-0.264986	7.5755e-09	1.27268e-06	RAF
PLX4720	TRPV3	0.0985907	0.0343241	0.103344	RAF
PLX4720	TRPM7	-0.0348516	0.455371	0.623237	RAF
PLX4720	TRPM8	-0.150789	0.0011648	0.00860157	RAF
RAF265	MCOLN3	0.0549362	0.257889	0.433254	RAF
RAF265	TRPC6	0.0991845	0.040739	0.116496	RAF
RAF265	MCOLN2	-0.0682395	0.159739	0.307579	RAF
RAF265	TRPC7	0.0922618	0.0570762	0.148664	RAF
RAF265	TRPC3	0.0403677	0.405933	0.588727	RAF
RAF265	MCOLN1	0.0538602	0.267344	0.445794	RAF
RAF265	PKD2L2	0.0358505	0.460509	0.628988	RAF
RAF265	TRPA1	0.0461028	0.342488	0.523073	RAF
RAF265	PKD2L1	-0.0786844	0.104853	0.230264	RAF
RAF265	TRPM7	-0.126924	0.00872617	0.0383267	RAF
RAF265	PKD2	-0.0240877	0.620053	0.760357	RAF
RAF265	TRPC2	-0.107871	0.0259883	0.08553	RAF
RAF265	TRPV3	0.0417525	0.390007	0.574747	RAF
RAF265	TRPC1	0.0963973	0.0467669	0.128801	RAF
RAF265	TRPV2	-0.204023	2.20233e-05	0.000462489	RAF
RAF265	TRPM4	0.030168	0.534618	0.692222	RAF
RAF265	TRPV1	0.0752683	0.120864	0.253815	RAF
RAF265	TRPC5	-0.0829256	0.0873618	0.201743	RAF
RAF265	TRPM3	-0.00198314	0.967446	0.980034	RAF
RAF265	TRPM8	0.0522196	0.28221	0.456869	RAF
RAF265	TRPC4	0.0891199	0.0661114	0.166393	RAF
RAF265	TRPM2	-0.0379113	0.435119	0.610439	RAF
RAF265	TRPM5	0.0790665	0.103171	0.227315	RAF
RAF265	TRPM1	-0.150297	0.00186664	0.0124196	RAF
RAF265	TRPM6	-0.0250032	0.606815	0.749595	RAF
RAF265	TRPV5	0.00346793	0.943106	0.97079	RAF
RAF265	TRPV6	0.0618536	0.202624	0.363102	RAF
RAF265	TRPV4	-0.0193799	0.689997	0.807272	RAF
Sorafenib	MCOLN3	0.228236	6.02817e-07	3.68267e-05	RTK
Sorafenib	PKD2	0.0706671	0.126864	0.262316	RTK
Sorafenib	PKD2L1	-0.110682	0.0166029	0.0616419	RTK
Sorafenib	TRPC5	-0.086037	0.0629227	0.160043	RTK
Sorafenib	TRPC1	0.105108	0.0229627	0.0795408	RTK
Sorafenib	TRPC6	0.115173	0.012659	0.0494583	RTK
Sorafenib	TRPC4	0.123912	0.0072789	0.0338905	RTK
Sorafenib	MCOLN1	0.0325424	0.482489	0.653337	RTK
Sorafenib	MCOLN2	-0.0147177	0.75082	0.842497	RTK
Sorafenib	TRPM1	-0.0859754	0.0631122	0.160043	RTK
Sorafenib	TRPM6	0.058222	0.20867	0.37071	RTK
Sorafenib	TRPC2	-0.0159995	0.729931	0.829972	RTK
Sorafenib	TRPC7	0.210453	4.38693e-06	0.000140382	RTK
Sorafenib	TRPM5	0.050223	0.278246	0.455957	RTK
Sorafenib	TRPV2	-0.169623	0.000227413	0.00289725	RTK
Sorafenib	TRPA1	0.170186	0.000216569	0.0028696	RTK
Sorafenib	TRPV1	0.00947276	0.838054	0.914409	RTK
Sorafenib	TRPM3	0.03963	0.392345	0.575668	RTK
Sorafenib	PKD2L2	-0.076653	0.097669	0.218778	RTK
Sorafenib	TRPV5	-0.0338651	0.464862	0.633646	RTK
Sorafenib	TRPM2	-0.00946359	0.838208	0.914409	RTK
Sorafenib	TRPC3	0.125016	0.00677092	0.0329714	RTK
Sorafenib	TRPV4	0.119413	0.00971961	0.0413391	RTK
Sorafenib	TRPM8	0.0778179	0.0926644	0.209665	RTK
Sorafenib	TRPV3	0.124355	0.00707107	0.0334631	RTK
Sorafenib	TRPV6	0.0473525	0.306674	0.483767	RTK
Sorafenib	TRPM4	0.130866	0.0045726	0.0258217	RTK
Sorafenib	TRPM7	-0.14491	0.00167168	0.0115811	RTK
TAE684	TRPC2	-0.0359195	0.437712	0.612613	ALK
TAE684	TRPC3	0.048105	0.298524	0.474251	ALK
TAE684	MCOLN3	0.177904	0.000107313	0.00163896	ALK
TAE684	TRPC1	0.148269	0.00128088	0.00935602	ALK
TAE684	TRPA1	0.0959437	0.0377974	0.110054	ALK
TAE684	MCOLN2	0.104471	0.0236584	0.0800691	ALK
TAE684	TRPC7	0.102649	0.026219	0.08553	ALK
TAE684	PKD2L2	-0.0322962	0.485343	0.65428	ALK
TAE684	MCOLN1	0.0188533	0.683831	0.803382	ALK
TAE684	PKD2L1	-0.0818083	0.0767415	0.185505	ALK
TAE684	TRPM6	0.0292161	0.527935	0.6897	ALK
TAE684	TRPV3	-0.0609119	0.187893	0.34593	ALK
TAE684	PKD2	0.0929611	0.0442	0.12376	ALK
TAE684	TRPC6	0.135032	0.0033904	0.0201624	ALK
TAE684	TRPM4	0.0572267	0.216075	0.379119	ALK
TAE684	TRPV1	-0.00246964	0.95746	0.974869	ALK
TAE684	TRPC5	-0.0821952	0.0753524	0.183467	ALK
TAE684	TRPM3	0.0838555	0.0696225	0.172643	ALK
TAE684	TRPM8	0.126073	0.00625867	0.0316277	ALK
TAE684	TRPC4	0.095927	0.0378309	0.110054	ALK
TAE684	TRPM2	0.0462955	0.31709	0.494739	ALK
TAE684	TRPM7	-0.105248	0.0226348	0.0788115	ALK
TAE684	TRPM1	0.0611575	0.186116	0.3436	ALK
TAE684	TRPV4	0.124263	0.00705238	0.0334631	ALK
TAE684	TRPV5	-0.0315065	0.496083	0.658829	ALK
TAE684	TRPM5	-0.049474	0.284968	0.458131	ALK
TAE684	TRPV2	-0.0345915	0.454851	0.623237	ALK
TAE684	TRPV6	0.0209836	0.650357	0.784657	ALK
TKI258	TRPM1	-0.118248	0.0103777	0.0433156	FGFR
TKI258	TRPC3	-0.0809821	0.0797772	0.190578	FGFR
TKI258	MCOLN3	0.145886	0.00153539	0.0108608	FGFR
TKI258	TRPC2	-0.104731	0.0233119	0.0799263	FGFR
TKI258	TRPC6	0.0916218	0.0473589	0.12896	FGFR
TKI258	TRPA1	-0.00142981	0.975364	0.982395	FGFR
TKI258	MCOLN2	-0.0996364	0.0309762	0.0959262	FGFR
TKI258	TRPM3	0.0184183	0.690746	0.807272	FGFR
TKI258	PKD2L2	0.06161	0.182875	0.33948	FGFR
TKI258	MCOLN1	-0.0179626	0.698017	0.809359	FGFR
TKI258	PKD2L1	-0.104432	0.023711	0.0800691	FGFR
TKI258	TRPC7	0.158012	0.000593778	0.00539214	FGFR
TKI258	TRPM5	0.104603	0.0234823	0.0800691	FGFR
TKI258	PKD2	-0.0653144	0.157889	0.305767	FGFR
TKI258	TRPC1	0.0385878	0.40442	0.588247	FGFR
TKI258	TRPV1	0.0844884	0.0675342	0.16871	FGFR
TKI258	TRPV6	0.0991619	0.031789	0.0976645	FGFR
TKI258	TRPC5	-0.152486	0.000923409	0.0074608	FGFR
TKI258	TRPV5	-0.0755819	0.10209	0.226418	FGFR
TKI258	TRPM2	0.0324551	0.483198	0.653337	FGFR
TKI258	TRPC4	0.0454716	0.325789	0.506256	FGFR
TKI258	TRPV4	0.116377	0.0116641	0.0472184	FGFR
TKI258	TRPM6	0.0259343	0.575316	0.73614	FGFR
TKI258	TRPV3	0.0860854	0.0624926	0.159677	FGFR
TKI258	TRPM7	-0.152311	0.000936185	0.0074608	FGFR
TKI258	TRPV2	-0.133458	0.00378594	0.0219323	FGFR
TKI258	TRPM4	0.127024	0.00587449	0.030602	FGFR
TKI258	TRPM8	0.137067	0.00293464	0.0183354	FGFR
Topotecan	TRPM1	-0.0512463	0.268045	0.445857	TOP1
Topotecan	TRPM4	0.165455	0.000320148	0.003425	TOP1
Topotecan	TRPC3	-0.0242154	0.600907	0.74674	TOP1
Topotecan	MCOLN3	0.220759	1.38064e-06	5.79867e-05	TOP1
Topotecan	TRPM3	0.119688	0.00947493	0.0409641	TOP1
Topotecan	TRPC6	0.143874	0.00178568	0.0122446	TOP1
Topotecan	TRPA1	0.115931	0.0119901	0.0482477	TOP1
Topotecan	MCOLN2	-0.107498	0.0198821	0.0706918	TOP1
Topotecan	TRPM6	0.080947	0.0799082	0.190578	TOP1
Topotecan	PKD2L2	-0.129701	0.00490437	0.0272375	TOP1
Topotecan	MCOLN1	0.134618	0.00349068	0.0205767	TOP1
Topotecan	PKD2L1	-0.0379487	0.412253	0.591953	TOP1
Topotecan	TRPC7	0.20053	1.21046e-05	0.000280492	TOP1
Topotecan	TRPC2	-0.0635569	0.169401	0.317982	TOP1
Topotecan	PKD2	0.103994	0.0243073	0.0816097	TOP1
Topotecan	TRPC1	0.166054	0.000304266	0.00335191	TOP1
Topotecan	TRPM8	0.167612	0.000266351	0.00300036	TOP1
Topotecan	TRPV5	-0.00677433	0.883671	0.932224	TOP1
Topotecan	TRPC5	-0.100775	0.0290976	0.091372	TOP1
Topotecan	TRPM7	-0.162608	0.000406739	0.00396322	TOP1
Topotecan	TRPM2	-0.0495541	0.284189	0.457973	TOP1
Topotecan	TRPC4	0.0947085	0.0403466	0.115867	TOP1
Topotecan	TRPV3	0.128893	0.00518049	0.0280749	TOP1
Topotecan	TRPV1	0.0886313	0.0550996	0.144637	TOP1
Topotecan	TRPM5	0.147566	0.0013516	0.00976637	TOP1
Topotecan	TRPV2	-0.188614	3.9437e-05	0.000697413	TOP1
Topotecan	TRPV6	0.118433	0.0102577	0.0433156	TOP1
Topotecan	TRPV4	0.195839	1.94351e-05	0.000421303	TOP1
ZD-6474	TRPC3	0.0721507	0.121875	0.25514	EGFR
ZD-6474	TRPV3	-0.0644725	0.166983	0.316984	EGFR
ZD-6474	TRPC6	-0.0204794	0.660977	0.788946	EGFR
ZD-6474	TRPC1	0.14767	0.00147553	0.0105485	EGFR
ZD-6474	MCOLN3	-0.000934424	0.984037	0.988449	EGFR
ZD-6474	TRPM4	-0.0804824	0.0843221	0.196772	EGFR
ZD-6474	TRPC5	0.0074696	0.872924	0.932224	EGFR
ZD-6474	TRPA1	0.082063	0.0783816	0.18879	EGFR
ZD-6474	MCOLN2	-0.00686705	0.883098	0.932224	EGFR
ZD-6474	TRPM6	-0.0501257	0.282824	0.456869	EGFR
ZD-6474	TRPM1	0.0237574	0.610907	0.753265	EGFR
ZD-6474	TRPV2	0.0726533	0.119291	0.253815	EGFR
ZD-6474	PKD2L1	0.00996124	0.831092	0.914065	EGFR
ZD-6474	TRPV1	-0.0642667	0.168344	0.317426	EGFR
ZD-6474	TRPC2	-0.0291697	0.532147	0.691688	EGFR
ZD-6474	PKD2	0.061857	0.184909	0.342311	EGFR
ZD-6474	TRPV5	-0.0156403	0.737685	0.83596	EGFR
ZD-6474	TRPM8	0.144836	0.00182227	0.0123693	EGFR
ZD-6474	TRPM3	0.139877	0.00261289	0.0165647	EGFR
ZD-6474	TRPV4	-0.0493691	0.290162	0.464259	EGFR
ZD-6474	TRPM7	0.00844668	0.856471	0.926809	EGFR
ZD-6474	TRPM2	0.0611964	0.189654	0.346324	EGFR
ZD-6474	TRPC4	0.0534974	0.251654	0.427276	EGFR
ZD-6474	PKD2L2	0.0137933	0.767716	0.858411	EGFR
ZD-6474	MCOLN1	0.066462	0.154244	0.301313	EGFR
ZD-6474	TRPM5	0.0299062	0.52184	0.684914	EGFR
ZD-6474	TRPC7	0.025959	0.578249	0.73614	EGFR
ZD-6474	TRPV6	-0.0815188	0.0803875	0.190578	EGFR
