# Supplementary material for: Pan-cancer analyses reveal the genetic and pharmacogenomic landscape of transient receptor potential channels
Source: NPJ Genom Med. 2022 May 25;7:32. doi: 10.1038/s41525-022-00304-1 (PMC9132893; doi:10.1038/s41525-022-00304-1)
Supplement: Supplementary file 9 — Supplementary Table 8 [file 41525_2022_304_MOESM9_ESM.xlsx]

## Sheet: Table S8
Table S8. The Correlation between drug-Targets and TRP members.
Target	Approved symbol	Spearman	pvalue	p.adjust	Drug name
ALK	MCOLN1	0.193356	4.86129e-10	4.03307e-09	TAE684
ALK	PKD2L2	0.0882855	0.00479819	0.0105372	TAE684
ALK	TRPC4	0.137824	1.00876e-05	3.70429e-05	TAE684
ALK	MCOLN3	0.331998	0	0	TAE684
ALK	TRPC1	0.223845	4.8761e-13	5.74866e-12	TAE684
ALK	TRPC6	0.0706364	0.0241404	0.0419181	TAE684
ALK	PKD2L1	-0.0494504	0.114664	0.166784	TAE684
ALK	TRPC3	0.195269	3.25122e-10	2.91309e-09	TAE684
ALK	MCOLN2	0.092136	0.00324212	0.00748695	TAE684
ALK	TRPA1	0.193745	4.48097e-10	3.86053e-09	TAE684
ALK	TRPC5	-0.0144738	0.644449	0.694022	TAE684
ALK	PKD2	0.181642	5.22454e-09	3.54636e-08	TAE684
ALK	TRPC2	-0.0842389	0.00713367	0.014934	TAE684
ALK	TRPC7	0.135785	1.36541e-05	4.93308e-05	TAE684
ALK	TRPM5	0.0267784	0.393151	0.473472	TAE684
ALK	TRPV2	-0.0850907	0.00657091	0.0141527	TAE684
ALK	TRPM2	-0.0774701	0.0133735	0.0250284	TAE684
ALK	TRPM7	-0.103878	0.000897265	0.00239271	TAE684
ALK	TRPV4	0.284126	0	0	TAE684
ALK	TRPM4	0.0325072	0.299881	0.37527	TAE684
ALK	TRPV1	0.0204617	0.514118	0.572947	TAE684
ALK	TRPM1	0.019883	0.52609	0.583387	TAE684
ALK	TRPM6	0.0702349	0.0249588	0.0426776	TAE684
ALK	TRPV3	0.0930373	0.00295173	0.00688736	TAE684
ALK	TRPM3	0.326509	0	0	TAE684
ALK	TRPM8	0.322762	0	0	TAE684
ALK	TRPV5	-0.0797916	0.0108334	0.0209196	TAE684
ALK	TRPV6	0.00268795	0.931706	0.940099	TAE684
CDK4	MCOLN1	0.0636347	0.0422653	0.0666721	PD-0332991
CDK4	PKD2L2	-0.0551605	0.0784079	0.117089	PD-0332991
CDK4	TRPC4	-0.107284	0.000602706	0.00168758	PD-0332991
CDK4	TRPC1	-0.0446565	0.154309	0.218767	PD-0332991
CDK4	TRPC6	-0.0793953	0.0112341	0.0215081	PD-0332991
CDK4	PKD2L1	0.0705387	0.0243373	0.0419351	PD-0332991
CDK4	MCOLN3	0.0110189	0.725347	0.766405	PD-0332991
CDK4	MCOLN2	0.141169	6.08196e-06	2.30908e-05	PD-0332991
CDK4	TRPA1	-0.0390778	0.212625	0.286916	PD-0332991
CDK4	TRPC5	-0.0799179	0.0107084	0.020858	PD-0332991
CDK4	PKD2	-0.0249136	0.426943	0.506006	PD-0332991
CDK4	TRPC2	0.0338594	0.280216	0.364383	PD-0332991
CDK4	TRPC7	-0.138999	8.45713e-06	3.15733e-05	PD-0332991
CDK4	TRPM5	-0.00444356	0.887338	0.903472	PD-0332991
CDK4	TRPV2	0.0400067	0.201945	0.274156	PD-0332991
CDK4	TRPM2	0.0136373	0.663699	0.711333	PD-0332991
CDK4	TRPM7	0.126737	4.96943e-05	0.00016866	PD-0332991
CDK4	TRPV4	-0.14366	4.14116e-06	1.59935e-05	PD-0332991
CDK4	TRPM4	-0.241203	5.77316e-15	8.08242e-14	PD-0332991
CDK4	TRPC3	0.0333199	0.287954	0.367752	PD-0332991
CDK4	TRPM1	-0.0205816	0.511654	0.572947	PD-0332991
CDK4	TRPM6	0.0581949	0.063314	0.0964785	PD-0332991
CDK4	TRPV3	-0.154703	6.96856e-07	3.00184e-06	PD-0332991
CDK4	TRPM3	0.0330186	0.292338	0.369965	PD-0332991
CDK4	TRPM8	0.0815927	0.00916779	0.0185008	PD-0332991
CDK4	TRPV5	-0.0773474	0.0135212	0.025031	PD-0332991
CDK4	TRPV1	-0.0964366	0.00205728	0.00512035	PD-0332991
CDK4	TRPV6	-0.209459	1.44678e-11	1.47308e-10	PD-0332991
EGFR	MCOLN1	-0.105699	0.00072634	0.00198415	ZD-6474
EGFR	MCOLN1	-0.105699	0.00072634	0.00198415	Lapatinib
EGFR	MCOLN1	-0.105699	0.00072634	0.00198415	Erlotinib
EGFR	PKD2L2	-0.0877377	0.0050675	0.0110206	ZD-6474
EGFR	PKD2L2	-0.0877377	0.0050675	0.0110206	Lapatinib
EGFR	PKD2L2	-0.0877377	0.0050675	0.0110206	Erlotinib
EGFR	TRPC1	0.245406	1.77636e-15	2.84217e-14	ZD-6474
EGFR	TRPC1	0.245406	1.77636e-15	2.84217e-14	Lapatinib
EGFR	TRPC1	0.245406	1.77636e-15	2.84217e-14	Erlotinib
EGFR	TRPC6	0.172108	3.22891e-08	1.85455e-07	ZD-6474
EGFR	TRPC6	0.172108	3.22891e-08	1.85455e-07	Lapatinib
EGFR	TRPC6	0.172108	3.22891e-08	1.85455e-07	Erlotinib
EGFR	TRPC4	0.302305	0	0	ZD-6474
EGFR	TRPC4	0.302305	0	0	Lapatinib
EGFR	TRPC4	0.302305	0	0	Erlotinib
EGFR	MCOLN3	0.257752	0	0	ZD-6474
EGFR	MCOLN3	0.257752	0	0	Lapatinib
EGFR	MCOLN3	0.257752	0	0	Erlotinib
EGFR	MCOLN2	-0.0680273	0.0299006	0.0496129	ZD-6474
EGFR	MCOLN2	-0.0680273	0.0299006	0.0496129	Lapatinib
EGFR	MCOLN2	-0.0680273	0.0299006	0.0496129	Erlotinib
EGFR	TRPA1	0.0689554	0.0277292	0.0467018	ZD-6474
EGFR	TRPA1	0.0689554	0.0277292	0.0467018	Lapatinib
EGFR	TRPA1	0.0689554	0.0277292	0.0467018	Erlotinib
EGFR	TRPC5	-0.0984475	0.00165289	0.00430519	ZD-6474
EGFR	TRPC5	-0.0984475	0.00165289	0.00430519	Lapatinib
EGFR	TRPC5	-0.0984475	0.00165289	0.00430519	Erlotinib
EGFR	PKD2	0.119178	0.000137127	0.000445165	ZD-6474
EGFR	PKD2	0.119178	0.000137127	0.000445165	Lapatinib
EGFR	PKD2	0.119178	0.000137127	0.000445165	Erlotinib
EGFR	TRPC2	-0.15835	3.76035e-07	1.71902e-06	ZD-6474
EGFR	TRPC2	-0.15835	3.76035e-07	1.71902e-06	Lapatinib
EGFR	TRPC2	-0.15835	3.76035e-07	1.71902e-06	Erlotinib
EGFR	TRPC7	0.173104	2.68158e-08	1.69537e-07	ZD-6474
EGFR	TRPC7	0.173104	2.68158e-08	1.69537e-07	Lapatinib
EGFR	TRPC7	0.173104	2.68158e-08	1.69537e-07	Erlotinib
EGFR	TRPM5	-0.0931374	0.00292098	0.00688735	ZD-6474
EGFR	TRPM5	-0.0931374	0.00292098	0.00688735	Lapatinib
EGFR	TRPM5	-0.0931374	0.00292098	0.00688735	Erlotinib
EGFR	TRPV2	-0.3174	0	0	ZD-6474
EGFR	TRPV2	-0.3174	0	0	Lapatinib
EGFR	TRPV2	-0.3174	0	0	Erlotinib
EGFR	TRPM2	-0.0293338	0.349562	0.43023	ZD-6474
EGFR	TRPM2	-0.0293338	0.349562	0.43023	Lapatinib
EGFR	TRPM2	-0.0293338	0.349562	0.43023	Erlotinib
EGFR	TRPM7	-0.216516	2.82574e-12	3.16483e-11	ZD-6474
EGFR	TRPM7	-0.216516	2.82574e-12	3.16483e-11	Lapatinib
EGFR	TRPM7	-0.216516	2.82574e-12	3.16483e-11	Erlotinib
EGFR	TRPV4	0.379497	0	0	ZD-6474
EGFR	TRPV4	0.379497	0	0	Lapatinib
EGFR	TRPV4	0.379497	0	0	Erlotinib
EGFR	PKD2L1	-0.256751	0	0	ZD-6474
EGFR	PKD2L1	-0.256751	0	0	Lapatinib
EGFR	PKD2L1	-0.256751	0	0	Erlotinib
EGFR	TRPC3	0.0464525	0.138387	0.198709	ZD-6474
EGFR	TRPC3	0.0464525	0.138387	0.198709	Lapatinib
EGFR	TRPC3	0.0464525	0.138387	0.198709	Erlotinib
EGFR	TRPM1	-0.211619	8.83027e-12	9.41895e-11	ZD-6474
EGFR	TRPM1	-0.211619	8.83027e-12	9.41895e-11	Lapatinib
EGFR	TRPM1	-0.211619	8.83027e-12	9.41895e-11	Erlotinib
EGFR	TRPM6	0.0726262	0.0204181	0.0365891	ZD-6474
EGFR	TRPM6	0.0726262	0.0204181	0.0365891	Lapatinib
EGFR	TRPM6	0.0726262	0.0204181	0.0365891	Erlotinib
EGFR	TRPV3	0.167607	7.37207e-08	3.93177e-07	ZD-6474
EGFR	TRPV3	0.167607	7.37207e-08	3.93177e-07	Lapatinib
EGFR	TRPV3	0.167607	7.37207e-08	3.93177e-07	Erlotinib
EGFR	TRPM3	-0.0754905	0.0159406	0.0290301	ZD-6474
EGFR	TRPM3	-0.0754905	0.0159406	0.0290301	Lapatinib
EGFR	TRPM3	-0.0754905	0.0159406	0.0290301	Erlotinib
EGFR	TRPM8	0.00841974	0.788355	0.829068	ZD-6474
EGFR	TRPM8	0.00841974	0.788355	0.829068	Lapatinib
EGFR	TRPM8	0.00841974	0.788355	0.829068	Erlotinib
EGFR	TRPV5	-0.150679	1.35406e-06	5.72282e-06	ZD-6474
EGFR	TRPV5	-0.150679	1.35406e-06	5.72282e-06	Lapatinib
EGFR	TRPV5	-0.150679	1.35406e-06	5.72282e-06	Erlotinib
EGFR	TRPM4	0.320469	0	0	ZD-6474
EGFR	TRPM4	0.320469	0	0	Lapatinib
EGFR	TRPM4	0.320469	0	0	Erlotinib
EGFR	TRPV1	0.0687515	0.0281941	0.0471305	ZD-6474
EGFR	TRPV1	0.0687515	0.0281941	0.0471305	Lapatinib
EGFR	TRPV1	0.0687515	0.0281941	0.0471305	Erlotinib
EGFR	TRPV6	0.163786	1.46053e-07	6.96081e-07	ZD-6474
EGFR	TRPV6	0.163786	1.46053e-07	6.96081e-07	Lapatinib
EGFR	TRPV6	0.163786	1.46053e-07	6.96081e-07	Erlotinib
IGF1R	MCOLN1	-0.000619071	0.984253	0.988666	AEW541
IGF1R	TRPC1	0.0424166	0.176068	0.244964	AEW541
IGF1R	PKD2L2	0.0219578	0.48383	0.552948	AEW541
IGF1R	TRPC4	0.112194	0.00033274	0.000967972	AEW541
IGF1R	MCOLN3	0.0972301	0.00188796	0.00480572	AEW541
IGF1R	MCOLN2	-0.0768636	0.0141182	0.0259219	AEW541
IGF1R	TRPA1	0.106817	0.000636966	0.00176149	AEW541
IGF1R	TRPC5	-0.0558707	0.0746356	0.112204	AEW541
IGF1R	PKD2	0.0823899	0.00850646	0.0173533	AEW541
IGF1R	TRPC2	-0.0698666	0.0257305	0.0436639	AEW541
IGF1R	TRPC7	0.0343541	0.273245	0.357935	AEW541
IGF1R	TRPM5	0.0174306	0.578364	0.635066	AEW541
IGF1R	TRPV2	-0.095151	0.00236137	0.00578142	AEW541
IGF1R	TRPM2	0.0350029	0.264282	0.348231	AEW541
IGF1R	TRPM7	0.0661717	0.0346829	0.0562969	AEW541
IGF1R	TRPC6	0.000215988	0.994506	0.994506	AEW541
IGF1R	PKD2L1	-0.033295	0.288316	0.367752	AEW541
IGF1R	TRPC3	0.04375	0.162855	0.227997	AEW541
IGF1R	TRPM1	0.045156	0.149747	0.213652	AEW541
IGF1R	TRPM6	0.117431	0.000171944	0.000534938	AEW541
IGF1R	TRPV3	0.0800362	0.0105925	0.0208134	AEW541
IGF1R	TRPM3	0.0902451	0.00393739	0.00881976	AEW541
IGF1R	TRPM8	0.0236002	0.451726	0.524283	AEW541
IGF1R	TRPV5	0.0260849	0.405524	0.483177	AEW541
IGF1R	TRPV4	0.168313	6.48617e-08	3.63226e-07	AEW541
IGF1R	TRPM4	0.1055	0.00074349	0.00200653	AEW541
IGF1R	TRPV1	0.0643839	0.0398927	0.0633756	AEW541
IGF1R	TRPV6	0.149896	1.53783e-06	6.37915e-06	AEW541
MDM2	MCOLN1	0.0232507	0.458456	0.529351	Nutlin-3
MDM2	PKD2L2	0.0216817	0.489346	0.555411	Nutlin-3
MDM2	TRPC4	-0.0728684	0.0200012	0.0361312	Nutlin-3
MDM2	MCOLN3	-0.0531217	0.0901027	0.133662	Nutlin-3
MDM2	MCOLN2	0.0651412	0.0376099	0.0606088	Nutlin-3
MDM2	TRPA1	-0.0669508	0.0326009	0.0536956	Nutlin-3
MDM2	TRPC5	0.135152	1.49882e-05	5.32914e-05	Nutlin-3
MDM2	PKD2	0.166929	8.33258e-08	4.34069e-07	Nutlin-3
MDM2	TRPC2	0.123649	7.5753e-05	0.000253264	Nutlin-3
MDM2	TRPC7	0.00784874	0.8024	0.839895	Nutlin-3
MDM2	TRPM5	0.062035	0.0477323	0.0747694	Nutlin-3
MDM2	TRPV2	0.0616174	0.0492535	0.0766165	Nutlin-3
MDM2	TRPM2	0.021602	0.490943	0.555411	Nutlin-3
MDM2	TRPC1	-0.0830238	0.0080113	0.016616	Nutlin-3
MDM2	TRPC6	0.0167163	0.594036	0.649093	Nutlin-3
MDM2	PKD2L1	0.159296	3.19721e-07	1.49203e-06	Nutlin-3
MDM2	TRPC3	-0.0604291	0.0538055	0.0825508	Nutlin-3
MDM2	TRPM1	0.0789996	0.0116472	0.0221099	Nutlin-3
MDM2	TRPM6	0.027031	0.3887	0.470642	Nutlin-3
MDM2	TRPV3	-0.0844515	0.00698934	0.0147699	Nutlin-3
MDM2	TRPM3	-0.00658115	0.833803	0.864685	Nutlin-3
MDM2	TRPM8	0.00736568	0.814333	0.848421	Nutlin-3
MDM2	TRPV5	0.0337747	0.281421	0.364383	Nutlin-3
MDM2	TRPV4	-0.091118	0.00360118	0.00814813	Nutlin-3
MDM2	TRPM4	-0.0369916	0.238083	0.315565	Nutlin-3
MDM2	TRPV1	0.0812084	0.00950268	0.0190054	Nutlin-3
MDM2	TRPM7	0.260047	0	0	Nutlin-3
MDM2	TRPV6	-0.0663505	0.0341955	0.0559108	Nutlin-3
TOP1	MCOLN1	-0.118334	0.00015302	0.000487597	Topotecan
TOP1	MCOLN1	-0.118334	0.00015302	0.000487597	Irinotecan
TOP1	PKD2L2	0.130476	2.9438e-05	0.000101448	Topotecan
TOP1	PKD2L2	0.130476	2.9438e-05	0.000101448	Irinotecan
TOP1	TRPC4	-0.241692	5.32907e-15	7.95808e-14	Topotecan
TOP1	TRPC4	-0.241692	5.32907e-15	7.95808e-14	Irinotecan
TOP1	MCOLN2	0.120485	0.000115529	0.000380567	Topotecan
TOP1	MCOLN2	0.120485	0.000115529	0.000380567	Irinotecan
TOP1	TRPA1	-0.235423	2.66454e-14	3.51092e-13	Topotecan
TOP1	TRPA1	-0.235423	2.66454e-14	3.51092e-13	Irinotecan
TOP1	TRPC5	0.0238175	0.44757	0.522165	Topotecan
TOP1	TRPC5	0.0238175	0.44757	0.522165	Irinotecan
TOP1	PKD2	-0.252776	2.22045e-16	3.826e-15	Topotecan
TOP1	PKD2	-0.252776	2.22045e-16	3.826e-15	Irinotecan
TOP1	TRPC2	0.038126	0.223985	0.300435	Topotecan
TOP1	TRPC2	0.038126	0.223985	0.300435	Irinotecan
TOP1	TRPC7	-0.185319	2.52018e-09	1.94662e-08	Topotecan
TOP1	TRPC7	-0.185319	2.52018e-09	1.94662e-08	Irinotecan
TOP1	TRPM5	0.0711184	0.0231885	0.0405798	Topotecan
TOP1	TRPM5	0.0711184	0.0231885	0.0405798	Irinotecan
TOP1	TRPV2	0.0411315	0.189542	0.260475	Topotecan
TOP1	TRPV2	0.0411315	0.189542	0.260475	Irinotecan
TOP1	MCOLN3	-0.0804112	0.0102323	0.0202835	Topotecan
TOP1	MCOLN3	-0.0804112	0.0102323	0.0202835	Irinotecan
TOP1	TRPC1	-0.164061	1.39117e-07	6.77438e-07	Topotecan
TOP1	TRPC1	-0.164061	1.39117e-07	6.77438e-07	Irinotecan
TOP1	TRPC6	-0.0566717	0.0705605	0.106794	Topotecan
TOP1	TRPC6	-0.0566717	0.0705605	0.106794	Irinotecan
TOP1	PKD2L1	0.10185	0.00113108	0.00298073	Topotecan
TOP1	PKD2L1	0.10185	0.00113108	0.00298073	Irinotecan
TOP1	TRPC3	-0.149238	1.71071e-06	6.96725e-06	Topotecan
TOP1	TRPC3	-0.149238	1.71071e-06	6.96725e-06	Irinotecan
TOP1	TRPM1	-0.016136	0.606908	0.659939	Topotecan
TOP1	TRPM1	-0.016136	0.606908	0.659939	Irinotecan
TOP1	TRPM6	0.0212487	0.498063	0.560633	Topotecan
TOP1	TRPM6	0.0212487	0.498063	0.560633	Irinotecan
TOP1	TRPV3	-0.052871	0.0916331	0.135038	Topotecan
TOP1	TRPV3	-0.052871	0.0916331	0.135038	Irinotecan
TOP1	TRPM3	-0.164172	1.36397e-07	6.77438e-07	Topotecan
TOP1	TRPM3	-0.164172	1.36397e-07	6.77438e-07	Irinotecan
TOP1	TRPM8	-0.11385	0.000270874	0.000809009	Topotecan
TOP1	TRPM8	-0.11385	0.000270874	0.000809009	Irinotecan
TOP1	TRPV5	0.028974	0.355507	0.435156	Topotecan
TOP1	TRPV5	0.028974	0.355507	0.435156	Irinotecan
TOP1	TRPV4	-0.183631	3.52834e-09	2.63449e-08	Topotecan
TOP1	TRPV4	-0.183631	3.52834e-09	2.63449e-08	Irinotecan
TOP1	TRPM4	-0.185447	2.4561e-09	1.94662e-08	Topotecan
TOP1	TRPM4	-0.185447	2.4561e-09	1.94662e-08	Irinotecan
TOP1	TRPM2	0.00613664	0.844881	0.872135	Topotecan
TOP1	TRPM2	0.00613664	0.844881	0.872135	Irinotecan
TOP1	TRPM7	0.172285	3.12417e-08	1.84161e-07	Topotecan
TOP1	TRPM7	0.172285	3.12417e-08	1.84161e-07	Irinotecan
TOP1	TRPV1	0.0318936	0.309101	0.384659	Topotecan
TOP1	TRPV1	0.0318936	0.309101	0.384659	Irinotecan
TOP1	TRPV6	-0.0283582	0.365829	0.445357	Topotecan
TOP1	TRPV6	-0.0283582	0.365829	0.445357	Irinotecan
TUBB1	MCOLN1	0.0444494	0.156231	0.220098	Paclitaxel
TUBB1	PKD2L2	0.157999	3.99276e-07	1.78875e-06	Paclitaxel
TUBB1	MCOLN2	0.0297088	0.343434	0.425023	Paclitaxel
TUBB1	TRPA1	-0.109462	0.000464435	0.00131688	Paclitaxel
TUBB1	TRPC5	0.112884	0.000305521	0.000900483	Paclitaxel
TUBB1	PKD2	-0.118258	0.000154551	0.000487597	Paclitaxel
TUBB1	TRPC2	0.110819	0.000393906	0.00113122	Paclitaxel
TUBB1	TRPC7	-0.116908	0.000183905	0.000564311	Paclitaxel
TUBB1	TRPM5	0.181685	5.18013e-09	3.54636e-08	Paclitaxel
TUBB1	TRPC4	-0.234901	3.06422e-14	3.81325e-13	Paclitaxel
TUBB1	MCOLN3	-0.0606866	0.0527905	0.0815522	Paclitaxel
TUBB1	TRPC1	-0.14455	3.60437e-06	1.41645e-05	Paclitaxel
TUBB1	TRPC6	-0.176973	1.29049e-08	8.50204e-08	Paclitaxel
TUBB1	PKD2L1	0.204311	4.59397e-11	4.47413e-10	Paclitaxel
TUBB1	TRPC3	-0.0950989	0.00237451	0.00578142	Paclitaxel
TUBB1	TRPM1	0.0939535	0.00268101	0.0063888	Paclitaxel
TUBB1	TRPM6	0.0647736	0.0387037	0.0619259	Paclitaxel
TUBB1	TRPV3	-0.00499969	0.87335	0.89329	Paclitaxel
TUBB1	TRPM3	-0.026106	0.405145	0.483177	Paclitaxel
TUBB1	TRPM8	0.011285	0.718991	0.763289	Paclitaxel
TUBB1	TRPV5	0.182624	4.306e-09	3.11143e-08	Paclitaxel
TUBB1	TRPV4	-0.168133	6.70114e-08	3.66111e-07	Paclitaxel
TUBB1	TRPV2	0.072117	0.0213196	0.0379016	Paclitaxel
TUBB1	TRPM2	0.0115023	0.713817	0.761405	Paclitaxel
TUBB1	TRPM7	0.302903	0	0	Paclitaxel
TUBB1	TRPM4	-0.173019	2.7247e-08	1.69537e-07	Paclitaxel
TUBB1	TRPV1	0.172641	2.92392e-08	1.77016e-07	Paclitaxel
TUBB1	TRPV6	0.0372677	0.234596	0.312795	Paclitaxel
XIAP	MCOLN1	-0.0224113	0.474844	0.545462	LBW242
XIAP	MCOLN2	-0.0823708	0.00852172	0.0173533	LBW242
XIAP	TRPA1	-0.0241031	0.442142	0.518533	LBW242
XIAP	TRPC5	0.202719	6.52789e-11	6.0927e-10	LBW242
XIAP	PKD2	0.0413636	0.187054	0.258643	LBW242
XIAP	TRPC2	-0.0197179	0.529534	0.584313	LBW242
XIAP	TRPC7	0.0973371	0.00186614	0.00480477	LBW242
XIAP	PKD2L2	0.0241663	0.440947	0.518533	LBW242
XIAP	TRPC4	0.0325821	0.298768	0.37527	LBW242
XIAP	MCOLN3	0.0846058	0.00688616	0.0146905	LBW242
XIAP	TRPC1	0.115059	0.000232687	0.000704349	LBW242
XIAP	TRPC6	-0.00596844	0.849081	0.87245	LBW242
XIAP	PKD2L1	0.13112	2.68597e-05	9.40091e-05	LBW242
XIAP	TRPC3	0.0332513	0.288948	0.367752	LBW242
XIAP	TRPM1	-0.0464592	0.13833	0.198709	LBW242
XIAP	TRPM6	0.0505869	0.106554	0.156001	LBW242
XIAP	TRPV3	0.0915123	0.00345801	0.00790401	LBW242
XIAP	TRPM3	0.0719337	0.0216526	0.0381904	LBW242
XIAP	TRPM8	0.156722	4.96134e-07	2.1791e-06	LBW242
XIAP	TRPV5	-0.00309281	0.92145	0.933959	LBW242
XIAP	TRPM5	0.165343	1.10742e-07	5.63777e-07	LBW242
XIAP	TRPV2	-0.0891799	0.00438615	0.0097277	LBW242
XIAP	TRPM2	-0.0405482	0.195902	0.267574	LBW242
XIAP	TRPM7	0.14477	3.48219e-06	1.39288e-05	LBW242
XIAP	TRPV4	0.0150176	0.632062	0.683971	LBW242
XIAP	TRPM4	0.0949078	0.00242332	0.00583681	LBW242
XIAP	TRPV1	0.0966139	0.00201829	0.00507974	LBW242
XIAP	TRPV6	0.0774413	0.0134081	0.0250284	LBW242
